# Supplementary material for: Small RNA Sequencing in Cells and Exosomes Identifies eQTLs and 14q32 as a Region of Active Export
Source: G3 (Bethesda). 2016 Oct 31;7(1):31–9. doi: 10.1534/g3.116.036137 (PMC5217120; doi:10.1534/g3.116.036137)
Supplement: Supplementary file 9 [file 31TableS1.xlsx]

## Sheet: readCounts
Individual	Compartment	Run	All reads	After trimming	Unmapped	Mapped miRBase/piwiRNABank	Mapped hg19	hg19: unannotated	hg19: ambiguous	hg19: multimapped
NA12877	Cell	HiSeq	9552723	6976283	1172912	3379571	2423800	893748	956	921646
NA12878	Cell	HiSeq	7481005	4678890	926942	2100534	1651414	591029	703	602118
NA12879	Cell	HiSeq	8623092	6287765	1510314	2684810	2092641	609440	945	793891
NA12880	Cell	HiSeq	8045424	5552135	1231916	2549387	1770832	401792	772	735902
NA12881	Cell	HiSeq	5805100	3865617	856270	1639903	1369444	517798	537	519658
NA12882	Cell	HiSeq	7044331	4708204	851601	2370265	1486338	467335	880	650965
NA12883	Cell	HiSeq	8570347	5165334	987199	2597535	1580600	399459	1332	704461
NA12884	Cell	HiSeq	8585231	5062517	753808	2809407	1499302	418476	581	637483
NA12885	Cell	HiSeq	7746658	4985367	954095	2344483	1686789	474402	790	668686
NA12886	Cell	HiSeq	8096926	5856320	925930	2881044	2049346	708665	841	742302
NA12887	Cell	HiSeq	9220188	6329305	871717	3248764	2208824	873346	667	762490
NA12888	Cell	HiSeq	4308841	2781918	422818	1562453	796647	313037	322	310360
NA12889	Cell	HiSeq	7554434	5450605	859950	2411815	2178840	759724	643	726707
NA12890	Cell	HiSeq	6365584	4609903	895229	1767385	1947289	794508	641	680693
NA12891	Cell	HiSeq	7445308	5212901	736611	2763658	1712632	556755	530	614685
NA12892	Cell	HiSeq	7647647	5338024	738200	2664911	1934913	709572	609	667898
NA12893	Cell	HiSeq	8514494	6152639	942845	2872033	2337761	808954	876	850481
NA12877	Exosome	HiSeq	9274610	5828304	1404314	1873536	2550454	744276	521	1469391
NA12878	Exosome	HiSeq	8150665	5208285	1406221	1404135	2397929	794785	581	1139172
NA12879	Exosome	HiSeq	10904475	7815426	1992557	2337113	3485756	950550	388	2237287
NA12880	Exosome	HiSeq	11552012	8453724	1610965	3280603	3562156	900997	404	2403936
NA12881	Exosome	HiSeq	8204052	5916252	1279298	1980376	2656578	896547	668	1339698
NA12882	Exosome	HiSeq	11109473	7090573	1668765	2412738	3009070	943938	1376	1728213
NA12883	Exosome	HiSeq	8965988	5499439	1290982	1892162	2316295	657285	391	1392262
NA12884	Exosome	HiSeq	11394281	6441721	1752235	1931394	2758092	827455	600	1327077
NA12885	Exosome	HiSeq	11359352	8932662	2126667	3328481	3477514	1009311	580	2174805
NA12886	Exosome	HiSeq	9293587	5150781	1536468	1333554	2280759	728912	588	1224269
NA12887	Exosome	HiSeq	12160709	8276085	3266552	2178748	2830785	1015572	627	1459026
NA12888	Exosome	HiSeq	11145943	5256934	1517087	1317918	2421929	600340	509	1302459
NA12889	Exosome	HiSeq	9320571	7451089	1511332	3488516	2451241	595150	418	1539037
NA12890	Exosome	HiSeq	9334300	3278928	1140840	663207	1474881	334464	242	521188
NA12891	Exosome	HiSeq	11691366	8970914	1816300	3106532	4048082	1305476	659	2345974
NA12892	Exosome	HiSeq	9524601	5905200	1379496	1957784	2567920	831959	617	1430205
NA12893	Exosome	HiSeq	9871299	4793467	1254210	1317572	2221685	764780	566	1110465
NA12877	Cell	MiSeq	1149736	836062	131775	407796	296491	108486	119	111388
NA12878	Cell	MiSeq	1068445	664509	122244	301534	240731	85427	90	86538
NA12879	Cell	MiSeq	976103	721315	168119	304518	248678	72047	108	91549
NA12880	Cell	MiSeq	820456	573899	123354	260409	190136	42596	82	76148
NA12881	Cell	MiSeq	858058	578355	123555	245024	209776	77169	96	79470
NA12882	Cell	MiSeq	817290	551506	97643	276868	176995	54954	101	76746
NA12883	Cell	MiSeq	798776	487398	90936	244193	152269	38211	119	66834
NA12884	Cell	MiSeq	755679	445244	60721	249763	134760	36728	44	56844
NA12885	Cell	MiSeq	1122253	721030	129151	346366	245513	68684	114	96726
NA12886	Cell	MiSeq	1177075	840385	128706	428353	283326	102074	100	105955
NA12887	Cell	MiSeq	981089	677064	90980	351652	234432	91873	71	81117
NA12888	Cell	MiSeq	635618	418137	62531	235578	120028	46935	59	46641
NA12889	Cell	MiSeq	755194	543104	79142	241472	222490	77555	64	73175
NA12890	Cell	MiSeq	716329	517128	93063	201881	222184	89853	80	77070
NA12891	Cell	MiSeq	684588	478542	61937	255683	160922	51526	58	57066
NA12892	Cell	MiSeq	833303	580178	73387	292566	214225	78080	57	72890
NA12893	Cell	MiSeq	1009249	736384	108669	343453	284262	97300	118	101542
NA12877	Exosome	MiSeq	1041376	644589	135349	211395	297845	86001	66	172285
NA12878	Exosome	MiSeq	850864	536767	131673	145643	259451	85108	68	123195
NA12879	Exosome	MiSeq	888546	634662	149073	190132	295457	80857	29	189322
NA12880	Exosome	MiSeq	950274	689943	116122	268352	305469	74905	42	208372
NA12881	Exosome	MiSeq	1079422	779943	149620	263662	366661	121211	106	188189
NA12882	Exosome	MiSeq	1440023	920883	192559	319931	408393	124177	186	239714
NA12883	Exosome	MiSeq	988877	608071	131942	208973	267156	74101	41	160625
NA12884	Exosome	MiSeq	972659	540768	134418	164951	241399	71296	64	116218
NA12885	Exosome	MiSeq	1195851	931098	193980	353909	383209	108888	71	241884
NA12886	Exosome	MiSeq	1195601	654941	177049	173930	303962	97692	79	162959
NA12887	Exosome	MiSeq	1449717	984258	368092	264374	351792	125501	77	182726
NA12888	Exosome	MiSeq	1822378	866043	229200	222537	414306	100912	106	225486
NA12889	Exosome	MiSeq	1181477	933168	161874	447144	324150	77148	46	205151
NA12890	Exosome	MiSeq	1169609	391940	124065	82090	185785	42038	29	65304
NA12891	Exosome	MiSeq	1512088	1139323	198678	405453	535192	174058	77	307721
NA12892	Exosome	MiSeq	1534233	927629	188096	314549	424984	135489	105	237855
NA12893	Exosome	MiSeq	1472222	718225	170855	199858	347512	118130	81	174807
