# Supplementary material for: Small RNA Sequencing in Cells and Exosomes Identifies eQTLs and 14q32 as a Region of Active Export
Source: G3 (Bethesda). 2016 Oct 31;7(1):31–9. doi: 10.1534/g3.116.036137 (PMC5217120; doi:10.1534/g3.116.036137)
Supplement: Supplementary file 10 [file 31TableS2.xlsx]

## Sheet: Table S2A
miRNA	baseMean	log2FoldChange	lfcSE	stat	pvalue	padj
hsa-miR-411-5p	565.246	9.15341	0.251012	36.4659	3.84553e-291	4.68002e-288
hsa-miR-451a	1532.15	11.7734	0.345355	34.0908	1.011e-254	6.15195e-252
hsa-miR-126-3p	418.432	8.30773	0.246658	33.6811	1.09221e-248	4.43075e-246
hsa-miR-126-5p	1801.89	7.77823	0.231439	33.6082	1.27401e-247	3.87618e-245
hsa-miR-127-3p	1531.75	8.97718	0.287185	31.2593	1.67123e-214	4.06778e-212
hsa-miR-410-3p	198.219	8.04723	0.268945	29.9215	1.03371e-196	2.0967e-194
hsa-miR-1246	21164	6.32748	0.219033	28.8882	1.67749e-183	2.91643e-181
hsa-miR-199a-3p	128.694	4.88973	0.175954	27.7899	5.75194e-170	8.75014e-168
hsa-miR-409-3p	175.442	8.48744	0.32093	26.4464	4.01338e-154	5.42698e-152
hsa-miR-320b	239.81	3.14363	0.126512	24.8484	2.69053e-136	3.27437e-134
hsa-miR-7974	379.298	-8.02858	0.346877	-23.1453	1.61943e-118	1.79168e-116
hsa-miR-144-5p	204.45	9.62763	0.421609	22.8355	2.03762e-115	2.06649e-113
hsa-miR-199b-3p	124.276	4.89455	0.218604	22.39	4.92421e-111	4.60982e-109
hsa-miR-381-3p	83.1518	7.4373	0.37917	19.6147	1.1588e-85	1.00733e-83
hsa-miR-369-3p	69.9113	7.08408	0.374046	18.939	5.43743e-80	4.41157e-78
hsa-miR-139-5p	61.7961	6.20317	0.349881	17.7294	2.4876e-70	1.89213e-68
hsa-miR-20a-5p	3695.63	-2.02179	0.116144	-17.4076	7.22348e-68	5.17117e-66
hsa-miR-3607-3p	127.564	-8.25676	0.479909	-17.2048	2.44212e-66	1.65114e-64
hsa-miR-98-5p	5689	-2.02243	0.118638	-17.047	3.67876e-65	2.35634e-63
hsa-miR-155-3p	85.1703	-2.96679	0.175845	-16.8716	7.27951e-64	4.42958e-62
hsa-miR-199b-5p	41.0913	4.03822	0.242218	16.6718	2.10055e-62	1.21732e-60
hsa-miR-1260b	126.553	-2.91334	0.175246	-16.6243	4.64666e-62	2.57045e-60
hsa-miR-26b-3p	182.923	1.63937	0.100155	16.3684	3.21713e-60	1.70228e-58
hsa-miR-136-3p	64.8811	8.64667	0.535042	16.1607	9.54009e-59	4.83762e-57
hsa-miR-320a	4614.82	1.72368	0.109375	15.7593	5.92638e-56	2.88496e-54
hsa-miR-17-3p	422.757	-0.952127	0.0618849	-15.3854	2.04958e-53	9.59361e-52
hsa-miR-199a-5p	18.6882	4.68156	0.306504	15.2741	1.13867e-52	5.13243e-51
hsa-miR-3607-5p	208.63	-8.20705	0.547389	-14.9931	8.14779e-51	3.54138e-49
hsa-miR-144-3p	146.857	10.678	0.71604	14.9126	2.72754e-50	1.14463e-48
hsa-miR-4448	66.4177	6.5363	0.453419	14.4156	4.1291e-47	1.67504e-45
hsa-miR-3529-3p	32.9927	-3.50365	0.24376	-14.3733	7.60616e-47	2.98603e-45
hsa-miR-133a-3p	22.0904	4.1092	0.286436	14.346	1.12934e-46	4.29504e-45
hsa-miR-23a-5p	28.747	-4.99248	0.351209	-14.2151	7.38065e-46	2.72189e-44
hsa-let-7d-5p	2452.18	-2.05448	0.146134	-14.0588	6.80037e-45	2.43413e-43
hsa-miR-10b-5p	3926.4	6.18564	0.444906	13.9032	6.05438e-44	2.10519e-42
hsa-miR-107	3401.76	1.79097	0.128961	13.8877	7.51858e-44	2.5417e-42
hsa-miR-204-5p	20.946	6.55312	0.472644	13.8648	1.03512e-43	3.4047e-42
hsa-miR-4485	40.0429	3.21879	0.233618	13.778	3.45541e-43	1.10664e-41
hsa-miR-25-3p	17883.3	1.25976	0.0932286	13.5126	1.31726e-41	4.11053e-40
hsa-miR-186-5p	15952.2	0.883683	0.0667394	13.2408	5.10017e-40	1.55173e-38
hsa-miR-331-3p	370.679	-1.73655	0.131987	-13.157	1.55154e-39	4.60544e-38
hsa-miR-210-5p	228.071	-2.1767	0.166795	-13.0501	6.3463e-39	1.83891e-37
hsa-let-7a-5p	16340.9	-1.4119	0.109483	-12.896	4.74129e-38	1.3419e-36
hsa-miR-4461	37.3692	-3.07427	0.242735	-12.6651	9.22477e-37	2.55149e-35
hsa-miR-493-5p	33.6968	8.6229	0.689216	12.5112	6.48533e-36	1.75392e-34
hsa-miR-128-3p	3191.58	1.66285	0.135421	12.2791	1.1727e-34	3.10254e-33
hsa-miR-15b-5p	767.557	-1.30121	0.107671	-12.085	1.26703e-33	3.28081e-32
hsa-miR-4454	35.9228	2.08252	0.180078	11.5645	6.23423e-31	1.58064e-29
hsa-miR-671-3p	191.019	-1.65056	0.143056	-11.5379	8.50062e-31	2.11128e-29
hsa-miR-3158-3p	24.3814	-2.28019	0.200063	-11.3974	4.31016e-30	1.04909e-28
hsa-miR-330-5p	174.498	-1.32793	0.117196	-11.3308	9.23425e-30	2.20354e-28
hsa-miR-432-5p	96.6104	11.5688	1.0396	11.1281	9.15854e-29	2.14345e-27
hsa-miR-33a-5p	66.3465	-2.4345	0.222232	-10.9548	6.30501e-28	1.44777e-26
hsa-miR-17-5p	2364.76	-1.23596	0.114278	-10.8153	2.91264e-27	6.56422e-26
hsa-miR-30c-1-3p	77.1672	-1.76331	0.163133	-10.809	3.12013e-27	6.90401e-26
hsa-miR-374a-3p	302.282	-1.52596	0.141937	-10.7509	5.86757e-27	1.27515e-25
hsa-miR-320c	31.0606	2.20066	0.204937	10.7382	6.733e-27	1.43755e-25
hsa-miR-6842-3p	135.031	-1.65509	0.154199	-10.7334	7.09191e-27	1.48808e-25
hsa-miR-128-1-5p	109.854	-1.81331	0.169946	-10.6699	1.40736e-26	2.90298e-25
hsa-miR-222-5p	54.3631	3.73692	0.350428	10.6639	1.50207e-26	3.0467e-25
hsa-miR-29b-3p	246.353	-1.77894	0.166935	-10.6565	1.62646e-26	3.24493e-25
hsa-miR-100-5p	31.6603	4.48521	0.423999	10.5784	3.75489e-26	7.37049e-25
hsa-miR-493-3p	10.9887	6.74236	0.640103	10.5332	6.07085e-26	1.17273e-24
hsa-miR-4466	28.0184	1.91999	0.18231	10.5314	6.18756e-26	1.1766e-24
hsa-miR-487b-3p	31.218	9.34031	0.893008	10.4594	1.32722e-25	2.48496e-24
hsa-miR-142-3p	10232.4	-1.46704	0.140664	-10.4294	1.82097e-25	3.35776e-24
hsa-miR-4446-3p	71.7704	1.56217	0.149887	10.4223	1.96097e-25	3.56193e-24
hsa-let-7d-3p	785.47	1.16756	0.11305	10.3278	5.27331e-25	9.43767e-24
hsa-miR-30b-3p	15.8869	-5.23541	0.514172	-10.1822	2.38052e-24	4.19869e-23
hsa-let-7i-5p	14474.3	0.750672	0.0740604	10.1359	3.82637e-24	6.65241e-23
hsa-miR-5096	10.0535	3.11879	0.311214	10.0213	1.22815e-23	2.10515e-22
hsa-miR-22-3p	27181.6	1.62781	0.164048	9.92277	3.31418e-23	5.60188e-22
hsa-miR-376a-5p	24.1629	8.95481	0.909805	9.84256	7.38111e-23	1.23052e-21
hsa-let-7a-3p	89.8861	-1.14813	0.117598	-9.76317	1.62015e-22	2.6645e-21
hsa-let-7f-1-3p	42.1322	-1.35155	0.138989	-9.72412	2.37959e-22	3.86128e-21
hsa-miR-4517	9.0306	-3.41236	0.35125	-9.7149	2.60504e-22	4.1715e-21
hsa-miR-760	11.2373	2.72889	0.283714	9.61845	6.68327e-22	1.0563e-20
hsa-miR-887-5p	26.4308	10.5361	1.10497	9.53522	1.49567e-21	2.33363e-20
hsa-miR-494-3p	31.9906	10.0497	1.05667	9.51074	1.89308e-21	2.9163e-20
hsa-miR-378c	1021.3	1.65091	0.173691	9.50485	2.0034e-21	3.04767e-20
hsa-miR-27b-5p	44.8529	-1.45661	0.155817	-9.34821	8.91457e-21	1.33939e-19
hsa-miR-136-5p	18.042	10.0494	1.08081	9.29799	1.43121e-20	2.12412e-19
hsa-miR-654-3p	6.36423	5.11945	0.556796	9.19448	3.76809e-20	5.52502e-19
hsa-miR-190b	12.2088	2.33796	0.254469	9.18763	4.01602e-20	5.81845e-19
hsa-miR-32-3p	20.3746	-1.73944	0.19013	-9.14869	5.76276e-20	8.25092e-19
hsa-miR-29b-1-5p	22.6085	-1.8614	0.204731	-9.09195	9.72822e-20	1.37666e-18
hsa-miR-143-3p	3568.88	3.02018	0.333705	9.05046	1.4237e-19	1.99154e-18
hsa-miR-541-5p	14.3861	9.74184	1.07903	9.02834	1.74295e-19	2.41042e-18
hsa-miR-193b-3p	1508.27	-1.32458	0.146995	-9.01105	2.0409e-19	2.79076e-18
hsa-miR-4521	8.08081	-3.95412	0.439455	-8.99777	2.3034e-19	3.11471e-18
hsa-miR-378g	26.4388	1.7363	0.193796	8.9594	3.26456e-19	4.36589e-18
hsa-miR-296-5p	24.3266	-1.52384	0.170365	-8.94455	3.73466e-19	4.94031e-18
hsa-miR-1226-5p	5.41218	3.14346	0.352403	8.92005	4.66059e-19	6.09703e-18
hsa-miR-148a-5p	2073.31	-1.87262	0.209961	-8.9189	4.70929e-19	6.09703e-18
hsa-miR-331-5p	60.2075	1.4063	0.158378	8.87935	6.72528e-19	8.61544e-18
hsa-miR-3613-5p	22.9674	-1.46637	0.166295	-8.81787	1.16655e-18	1.47884e-17
hsa-miR-7641	56.8053	2.72163	0.309506	8.79346	1.45019e-18	1.81947e-17
hsa-miR-660-5p	569.967	0.985676	0.11293	8.72824	2.58677e-18	3.21234e-17
hsa-let-7f-5p	27379.9	-0.770472	0.0885078	-8.70513	3.17215e-18	3.8995e-17
hsa-miR-641	25.4481	-1.45706	0.167784	-8.68414	3.8163e-18	4.64444e-17
hsa-miR-185-5p	33.5281	-1.44654	0.167767	-8.62232	6.56109e-18	7.90579e-17
hsa-miR-1268a	28.832	-1.57432	0.18449	-8.53337	1.42143e-17	1.69596e-16
hsa-miR-224-5p	9.21021	9.14519	1.07413	8.51405	1.67954e-17	1.97593e-16
hsa-miR-299-5p	10.044	9.24155	1.08553	8.51344	1.68855e-17	1.97593e-16
hsa-miR-486-5p	30873.8	2.45893	0.289116	8.505	1.81591e-17	2.10473e-16
hsa-miR-2467-5p	15.3616	-2.30359	0.271402	-8.48777	2.1064e-17	2.41839e-16
hsa-miR-148b-5p	185.595	-0.732668	0.0868466	-8.43635	3.27389e-17	3.72366e-16
hsa-miR-148b-3p	1547.81	-0.895732	0.106192	-8.43506	3.31032e-17	3.73024e-16
hsa-miR-369-5p	9.45583	9.15144	1.09093	8.38864	4.91783e-17	5.49083e-16
hsa-let-7g-5p	14418.9	-0.639065	0.0762769	-8.37822	5.37331e-17	5.94483e-16
hsa-miR-6821-5p	5.66233	5.22321	0.628364	8.31238	9.37984e-17	1.0284e-15
hsa-miR-3074-5p	104.021	1.68912	0.203627	8.29517	1.08432e-16	1.17823e-15
hsa-miR-301a-3p	834.884	-1.03612	0.125205	-8.27535	1.28075e-16	1.37936e-15
hsa-miR-145-3p	5.25161	3.32136	0.40224	8.25717	1.49164e-16	1.59239e-15
hsa-miR-4484	6.81988	-4.32254	0.526882	-8.204	2.32525e-16	2.46072e-15
hsa-miR-122-5p	5.07319	5.94722	0.730236	8.14424	3.81658e-16	4.00411e-15
hsa-miR-379-5p	7.87188	7.46175	0.916876	8.13823	4.01111e-16	4.17224e-15
hsa-miR-324-5p	59.8195	-1.14314	0.14097	-8.10916	5.09725e-16	5.25708e-15
hsa-miR-1273g-3p	162.825	2.39483	0.296061	8.08897	6.01717e-16	6.15369e-15
hsa-miR-7704	38.9561	3.1186	0.38686	8.06133	7.5469e-16	7.65381e-15
hsa-miR-433-3p	7.35041	8.78629	1.09039	8.05796	7.75766e-16	7.80254e-15
hsa-miR-4420	20.0216	-8.32758	1.0404	-8.00418	1.20267e-15	1.19971e-14
hsa-miR-221-3p	5166.21	2.14215	0.268408	7.98095	1.45214e-15	1.43679e-14
hsa-miR-411-3p	5.9638	8.51636	1.07465	7.9248	2.2852e-15	2.24281e-14
hsa-miR-431-5p	9.73416	8.40359	1.07218	7.83783	4.58415e-15	4.46313e-14
hsa-miR-193b-5p	170.241	1.75322	0.224566	7.80716	5.84904e-15	5.64943e-14
hsa-miR-2277-5p	10.8951	-1.97107	0.252929	-7.79298	6.54481e-15	6.26728e-14
hsa-miR-412-5p	9.38157	8.3772	1.07509	7.79208	6.59172e-15	6.26728e-14
hsa-miR-378d	122.808	1.47507	0.190995	7.72307	1.13562e-14	1.07135e-13
hsa-miR-30a-3p	21.9592	3.41704	0.443903	7.69772	1.38511e-14	1.29668e-13
hsa-miR-382-5p	5.96605	7.0684	0.920976	7.67491	1.65541e-14	1.53789e-13
hsa-miR-208b-3p	8.07791	2.68578	0.350402	7.66486	1.79028e-14	1.65058e-13
hsa-miR-379-3p	4.90267	8.26696	1.0871	7.60458	2.85823e-14	2.61539e-13
hsa-miR-671-5p	57.9672	-1.26213	0.167017	-7.55689	4.12831e-14	3.74937e-13
hsa-miR-590-3p	80.9011	-0.891777	0.118275	-7.53987	4.7045e-14	4.24102e-13
hsa-miR-4518	6.32072	-4.64744	0.61723	-7.5295	5.09336e-14	4.55781e-13
hsa-miR-942-5p	135.317	1.35338	0.180981	7.478	7.54604e-14	6.70331e-13
hsa-miR-1268b	32.1683	-1.36461	0.184655	-7.39004	1.46784e-13	1.29446e-12
hsa-miR-3591-3p	2.89255	4.85292	0.66538	7.29345	3.02113e-13	2.64512e-12
hsa-miR-196b-5p	4.04417	3.76565	0.517781	7.27268	3.52435e-13	3.06367e-12
hsa-miR-150-5p	2105.35	2.44905	0.337354	7.25958	3.88286e-13	3.35137e-12
hsa-miR-374b-3p	21.8397	-1.49667	0.206484	-7.24838	4.21797e-13	3.61498e-12
hsa-miR-15a-5p	2888.87	1.02498	0.141507	7.24331	4.37862e-13	3.72642e-12
hsa-miR-652-5p	6.45996	-2.24071	0.311159	-7.20119	5.96876e-13	5.04443e-12
hsa-miR-20a-3p	18.0015	-1.30226	0.181373	-7.18003	6.96982e-13	5.84984e-12
hsa-miR-149-5p	5.05006	2.75659	0.385775	7.1456	8.96028e-13	7.46894e-12
hsa-miR-191-5p	36691.8	-0.904306	0.126941	-7.12381	1.04983e-12	8.69145e-12
hsa-miR-941	663.281	-0.836761	0.117724	-7.10784	1.17877e-12	9.69299e-12
hsa-miR-203a	4.58054	4.02674	0.567497	7.09562	1.28775e-12	1.05181e-11
hsa-miR-6821-3p	5.06158	6.71483	0.954831	7.03248	2.029e-12	1.6462e-11
hsa-miR-140-5p	76.3424	-0.840911	0.119697	-7.02534	2.13546e-12	1.7211e-11
hsa-miR-619-5p	11.0106	1.67156	0.237977	7.02402	2.15575e-12	1.72602e-11
hsa-miR-33b-5p	44.1519	-1.47984	0.211293	-7.00372	2.49259e-12	1.98267e-11
hsa-miR-4488	44.0366	3.33315	0.477384	6.98212	2.90761e-12	2.29777e-11
hsa-miR-539-3p	4.85012	7.48655	1.07361	6.97327	3.09668e-12	2.43139e-11
hsa-miR-320d	11.767	1.51678	0.218336	6.94702	3.73071e-12	2.91043e-11
hsa-miR-127-5p	4.34376	6.5973	0.953124	6.92177	4.4605e-12	3.4576e-11
hsa-miR-652-3p	169.044	0.772652	0.111929	6.90305	5.08988e-12	3.9205e-11
hsa-miR-146a-5p	39467.7	1.88363	0.273841	6.87856	6.04618e-12	4.6278e-11
hsa-miR-18a-5p	144.301	-0.905333	0.131642	-6.87724	6.10245e-12	4.64167e-11
hsa-miR-30d-3p	179.093	-1.67706	0.244165	-6.86854	6.48637e-12	4.90305e-11
hsa-miR-323a-3p	2.89693	7.57257	1.10622	6.84547	7.62253e-12	5.72631e-11
hsa-miR-874-5p	18.6115	-1.56675	0.230113	-6.8086	9.85515e-12	7.35811e-11
hsa-miR-769-5p	1519.65	-1.08623	0.160796	-6.75532	1.42522e-11	1.05762e-10
hsa-miR-32-5p	269.266	0.955679	0.142008	6.72973	1.69973e-11	1.25368e-10
hsa-miR-3940-5p	6.49931	2.23716	0.334519	6.68768	2.26731e-11	1.66224e-10
hsa-miR-4741	5.50133	2.28815	0.343241	6.6663	2.62333e-11	1.91153e-10
hsa-miR-504-5p	3.9369	7.14143	1.07141	6.66544	2.63877e-11	1.91153e-10
hsa-miR-205-5p	15.808	3.7389	0.564179	6.62715	3.42225e-11	2.46443e-10
hsa-miR-382-3p	3.91281	7.12926	1.08136	6.59288	4.31372e-11	3.08812e-10
hsa-miR-197-3p	843.835	0.906117	0.137835	6.57393	4.90038e-11	3.48758e-10
hsa-miR-151b	8.61987	3.0104	0.45867	6.56332	5.26216e-11	3.72328e-10
hsa-let-7g-3p	23.7292	-1.10566	0.168564	-6.55928	5.40689e-11	3.80358e-10
hsa-miR-29c-5p	40.4626	-0.976834	0.149397	-6.53852	6.21294e-11	4.32909e-10
hsa-miR-486-3p	434.335	1.86814	0.285725	6.53823	6.22507e-11	4.32909e-10
hsa-miR-505-5p	4.36825	-2.74477	0.420467	-6.52791	6.66949e-11	4.6118e-10
hsa-miR-1197	2.31773	7.2232	1.10963	6.50957	7.53673e-11	5.18204e-10
hsa-miR-19a-5p	20.5258	-1.22932	0.189285	-6.49455	8.32843e-11	5.69422e-10
hsa-miR-487a-3p	2.76305	7.37234	1.13678	6.48529	8.85631e-11	6.0213e-10
hsa-miR-29a-3p	7030.62	0.804915	0.124954	6.44168	1.18158e-10	7.98878e-10
hsa-miR-3065-5p	2.6428	3.94333	0.612799	6.43495	1.23517e-10	8.30496e-10
hsa-miR-452-5p	1.97275	7.05205	1.09842	6.42017	1.36122e-10	9.10225e-10
hsa-miR-370-3p	2.61017	7.33298	1.14408	6.4095	1.46002e-10	9.70955e-10
hsa-miR-543	3.67464	7.00304	1.10503	6.33741	2.33661e-10	1.54546e-09
hsa-miR-24-2-5p	46.6338	-1.29279	0.204069	-6.33508	2.37217e-10	1.5605e-09
hsa-miR-4746-5p	19.6227	-1.25297	0.198511	-6.31186	2.75701e-10	1.80391e-09
hsa-miR-1273h-3p	156.708	-0.739766	0.118516	-6.24189	4.32324e-10	2.81358e-09
hsa-miR-23a-3p	1031.6	0.83366	0.133688	6.23584	4.4935e-10	2.90882e-09
hsa-miR-30b-5p	1961.66	-1.50269	0.24253	-6.19589	5.79572e-10	3.73195e-09
hsa-miR-362-5p	10.524	-1.49148	0.24267	-6.14613	7.93968e-10	5.08557e-09
hsa-miR-16-1-3p	5.97228	-2.00284	0.326723	-6.13008	8.7835e-10	5.59661e-09
hsa-miR-125b-5p	55.3993	2.2598	0.369738	6.1119	9.84527e-10	6.24047e-09
hsa-miR-223-3p	240.551	1.23687	0.203471	6.07886	1.21038e-09	7.63231e-09
hsa-miR-573	3.17321	-6.59274	1.08502	-6.07616	1.23097e-09	7.72213e-09
hsa-miR-1185-5p	1.65436	6.7277	1.12313	5.99013	2.09675e-09	1.30859e-08
hsa-miR-376b-3p	1.72783	6.83279	1.14279	5.97906	2.24432e-09	1.39354e-08
hsa-miR-30c-5p	4952.53	-0.790027	0.133687	-5.90954	3.43073e-09	2.11939e-08
hsa-miR-6850-5p	3.61057	2.37496	0.401983	5.90811	3.46059e-09	2.12704e-08
hsa-let-7i-3p	141.508	1.07135	0.182542	5.86905	4.38292e-09	2.68041e-08
hsa-miR-659-5p	16.7499	-1.09931	0.189392	-5.80441	6.45934e-09	3.93051e-08
hsa-miR-25-5p	74.4065	-0.834435	0.144951	-5.75667	8.57896e-09	5.19433e-08
hsa-miR-744-5p	189.845	-0.881335	0.153535	-5.7403	9.45082e-09	5.69389e-08
hsa-miR-31-5p	2.27286	4.5494	0.793	5.73695	9.63991e-09	5.72281e-08
hsa-miR-376c-3p	2.09364	6.27369	1.09347	5.7374	9.61421e-09	5.72281e-08
hsa-miR-495-3p	1.87545	4.45076	0.775613	5.73838	9.55881e-09	5.72281e-08
hsa-miR-663b	3.69811	-6.00128	1.05387	-5.69451	1.23727e-08	7.3095e-08
hsa-miR-374b-5p	47.7492	0.947912	0.166553	5.69135	1.26038e-08	7.41008e-08
hsa-miR-340-3p	2.20747	3.10869	0.547183	5.68125	1.33712e-08	7.82343e-08
hsa-miR-218-5p	1.79102	4.14884	0.731865	5.66886	1.43751e-08	8.37057e-08
hsa-miR-758-3p	1.16442	6.38346	1.12756	5.66129	1.50242e-08	8.70689e-08
hsa-miR-1301-3p	65.0763	-0.716977	0.126908	-5.64958	1.60842e-08	9.27698e-08
hsa-miR-4745-5p	6.61991	2.07166	0.368361	5.624	1.86588e-08	1.07112e-07
hsa-miR-33b-3p	9.22575	-1.38478	0.246403	-5.61998	1.90983e-08	1.0912e-07
hsa-miR-181b-3p	43.5378	-1.55235	0.276406	-5.6162	1.95206e-08	1.11012e-07
hsa-miR-152-5p	6.9638	-2.19691	0.392183	-5.60174	2.12211e-08	1.20121e-07
hsa-miR-5690	4.45579	-2.14488	0.383105	-5.59868	2.15992e-08	1.21696e-07
hsa-miR-296-3p	45.9823	0.833389	0.148986	5.59374	2.22229e-08	1.24633e-07
hsa-miR-23b-3p	344.204	0.673767	0.120744	5.58013	2.40338e-08	1.3417e-07
hsa-miR-590-5p	4.63451	-1.80356	0.325002	-5.54938	2.86682e-08	1.59311e-07
hsa-miR-3187-3p	4.3935	-1.84931	0.336762	-5.49145	3.9865e-08	2.20526e-07
hsa-miR-15b-3p	158.525	-0.869013	0.158912	-5.46853	4.53771e-08	2.49882e-07
hsa-miR-1244	1.88376	5.35551	0.983318	5.44636	5.14098e-08	2.81828e-07
hsa-miR-21-3p	11606.7	-0.812602	0.14935	-5.44093	5.30044e-08	2.89266e-07
hsa-miR-589-3p	57.2812	-0.877435	0.162309	-5.40594	6.44699e-08	3.50267e-07
hsa-miR-155-5p	234668	0.63904	0.119333	5.35511	8.55021e-08	4.62472e-07
hsa-miR-3140-3p	2.51894	-3.29017	0.616119	-5.34016	9.28636e-08	5.00067e-07
hsa-miR-3120-5p	1.52943	3.41731	0.640904	5.33201	9.71297e-08	5.20735e-07
hsa-miR-200c-3p	47.2503	-1.0106	0.189864	-5.32277	1.02202e-07	5.45523e-07
hsa-let-7f-2-3p	66.6632	-0.882894	0.166001	-5.31861	1.04562e-07	5.55687e-07
hsa-miR-1291	22.0653	2.21193	0.417509	5.29792	1.17127e-07	6.19754e-07
hsa-miR-378a-3p	21727.5	0.782486	0.149612	5.23011	1.69405e-07	8.92492e-07
hsa-miR-142-5p	85738.6	-0.572859	0.10987	-5.21397	1.84842e-07	9.69626e-07
hsa-miR-1296-5p	11.2494	-1.27792	0.247422	-5.16494	2.4051e-07	1.25623e-06
hsa-miR-1307-5p	2355.57	-1.08952	0.213031	-5.11435	3.1482e-07	1.63733e-06
hsa-miR-409-5p	1.30676	6.30893	1.23465	5.10988	3.22358e-07	1.6694e-06
hsa-miR-421	423.583	0.482729	0.0945552	5.10526	3.30334e-07	1.70346e-06
hsa-miR-1275	2.4228	-5.36721	1.05478	-5.08845	3.61009e-07	1.85379e-06
hsa-miR-1249	14.2567	-1.47343	0.2899	-5.08254	3.72415e-07	1.90433e-06
hsa-miR-3674	1.20057	6.25179	1.23156	5.07632	3.84823e-07	1.95954e-06
hsa-miR-656-3p	0.819435	5.77559	1.14022	5.06532	4.07706e-07	2.06741e-06
hsa-miR-28-5p	42.0417	1.68932	0.334661	5.04785	4.46817e-07	2.25633e-06
hsa-miR-3127-5p	6.3952	1.57572	0.312491	5.04244	4.59629e-07	2.31144e-06
hsa-miR-450b-5p	56.6764	1.25328	0.250424	5.00461	5.59753e-07	2.80337e-06
hsa-miR-7-5p	3.26975	-2.19103	0.442934	-4.94663	7.55098e-07	3.76621e-06
hsa-miR-580-3p	8.60627	-1.16853	0.236714	-4.93647	7.95482e-07	3.95144e-06
hsa-miR-16-2-3p	124.688	0.643097	0.130486	4.92849	8.28668e-07	4.09955e-06
hsa-miR-6509-5p	5.39151	1.6202	0.328863	4.92666	8.36455e-07	4.12132e-06
hsa-miR-3654	1.30515	5.53009	1.12438	4.91833	8.72845e-07	4.28328e-06
hsa-miR-301b	224.249	-0.868391	0.177253	-4.89915	9.62521e-07	4.70437e-06
hsa-miR-3173-5p	5.95379	1.50973	0.309531	4.87747	1.07456e-06	5.23096e-06
hsa-miR-500a-3p	256.896	-0.874522	0.179917	-4.86071	1.16968e-06	5.67134e-06
hsa-miR-431-3p	1.20002	5.48667	1.13568	4.83116	1.35737e-06	6.55523e-06
hsa-miR-195-5p	24.9335	-1.16684	0.242494	-4.81185	1.49539e-06	7.19326e-06
hsa-miR-338-3p	1.13744	4.20523	0.875802	4.80158	1.57422e-06	7.5426e-06
hsa-miR-141-5p	5.9956	-1.59858	0.334812	-4.77455	1.80105e-06	8.59561e-06
hsa-miR-152-3p	148.649	1.00932	0.213237	4.73333	2.20868e-06	1.04998e-05
hsa-miR-6834-5p	1.25832	4.74557	1.00366	4.72827	2.26443e-06	1.0723e-05
hsa-miR-134-5p	1.22816	4.33474	0.917645	4.72376	2.31518e-06	1.09208e-05
hsa-miR-485-3p	1.25318	4.72507	1.00425	4.70506	2.53788e-06	1.19251e-05
hsa-miR-99a-3p	4.83345	1.91593	0.409704	4.67638	2.91985e-06	1.36671e-05
hsa-miR-30a-5p	547.032	2.37258	0.509416	4.65745	3.20156e-06	1.48714e-05
hsa-miR-502-3p	67.9178	0.677629	0.145476	4.65801	3.1928e-06	1.48714e-05
hsa-miR-374c-3p	51.2258	0.774913	0.166563	4.65236	3.2815e-06	1.51847e-05
hsa-miR-26a-2-3p	21.3332	-1.09049	0.235352	-4.63344	3.59645e-06	1.65791e-05
hsa-miR-3662	1.0472	-5.05879	1.0934	-4.62664	3.71651e-06	1.70679e-05
hsa-miR-5571-3p	3.01359	2.54256	0.549723	4.62517	3.74293e-06	1.71246e-05
hsa-miR-485-5p	0.647935	5.50001	1.19114	4.61743	3.88525e-06	1.77092e-05
hsa-miR-3659	2.19418	3.29658	0.71603	4.60397	4.14516e-06	1.88234e-05
hsa-miR-101-5p	1.63133	2.53813	0.554238	4.57949	4.66117e-06	2.09149e-05
hsa-miR-1255a	2.0153	-2.87909	0.628775	-4.57889	4.67449e-06	2.09149e-05
hsa-miR-1306-3p	2.69372	1.95958	0.427793	4.58066	4.63517e-06	2.09149e-05
hsa-miR-212-5p	14.1961	-1.5562	0.339804	-4.57971	4.65628e-06	2.09149e-05
hsa-miR-616-5p	25.5619	0.619015	0.135288	4.57553	4.75005e-06	2.11751e-05
hsa-miR-5091	1.67779	-4.85681	1.062	-4.57327	4.80176e-06	2.13275e-05
hsa-miR-1908-5p	7.97792	-1.77688	0.389816	-4.55827	5.15777e-06	2.27428e-05
hsa-miR-3940-3p	10.1451	-0.940257	0.206272	-4.55834	5.15599e-06	2.27428e-05
hsa-miR-483-3p	1.08018	5.29875	1.16546	4.54649	5.45467e-06	2.39651e-05
hsa-miR-145-5p	23.9902	2.21843	0.490873	4.51935	6.20285e-06	2.71542e-05
hsa-miR-19b-1-5p	4.75686	-1.42314	0.315076	-4.51681	6.27788e-06	2.73841e-05
hsa-miR-377-5p	0.649248	5.43925	1.20465	4.5152	6.32558e-06	2.74937e-05
hsa-miR-3184-5p	1606.39	0.693944	0.154148	4.50181	6.73762e-06	2.91803e-05
hsa-miR-203b-5p	0.906532	5.13298	1.1426	4.49239	7.04292e-06	3.03944e-05
hsa-miR-3591-5p	0.652433	5.40724	1.20784	4.47677	7.5782e-06	3.25889e-05
hsa-miR-454-3p	574.776	-0.424614	0.0950087	-4.46921	7.85072e-06	3.3642e-05
hsa-miR-3934-5p	14.5068	1.07414	0.242617	4.42729	9.54247e-06	4.0748e-05
hsa-miR-412-3p	0.531938	5.25177	1.19069	4.41071	1.03034e-05	4.38433e-05
hsa-miR-937-3p	8.17194	1.40924	0.324435	4.34368	1.40116e-05	5.94152e-05
hsa-miR-548k	61.0934	-0.502058	0.115752	-4.33737	1.44198e-05	6.09338e-05
hsa-miR-3609	6.90163	-1.31114	0.302343	-4.33659	1.44711e-05	6.09389e-05
hsa-miR-655-3p	0.63688	5.33578	1.24412	4.2888	1.79643e-05	7.53883e-05
hsa-miR-6858-5p	1.89993	2.35069	0.548611	4.28481	1.82898e-05	7.64902e-05
hsa-miR-4651	1.83426	1.98816	0.464433	4.28082	1.86202e-05	7.76055e-05
hsa-miR-4677-3p	44.0123	-0.835338	0.198101	-4.21673	2.47875e-05	0.000102957
hsa-miR-6891-5p	1.0516	4.06989	0.968054	4.2042	2.62009e-05	0.000108457
hsa-miR-548u	4.26531	-1.46899	0.357682	-4.10697	4.00878e-05	0.000165379
hsa-miR-4751	1.89375	3.69404	0.900548	4.10199	4.09619e-05	0.000168414
hsa-miR-8061	0.616266	5.29749	1.29182	4.10081	4.11709e-05	0.000168704
hsa-miR-190a-5p	9.14648	-1.96635	0.480562	-4.09178	4.28081e-05	0.000174823
hsa-miR-636	7.25324	1.11572	0.274292	4.06766	4.74881e-05	0.000193288
hsa-miR-582-3p	134.275	-1.58033	0.389547	-4.05684	4.97411e-05	0.000201783
hsa-miR-6087	21.3599	1.5119	0.374508	4.03704	5.41307e-05	0.000218861
hsa-miR-1180-3p	27.4799	-0.785778	0.194715	-4.03554	5.44779e-05	0.000219535
hsa-miR-3143	11.4294	0.81107	0.201108	4.033	5.50685e-05	0.000221183
hsa-miR-4474-3p	7.1042	1.47345	0.365959	4.02626	5.66704e-05	0.000226868
hsa-miR-3653	15.1325	0.747046	0.18625	4.01098	6.04671e-05	0.000241274
hsa-miR-574-3p	66.4083	-0.859507	0.214401	-4.00888	6.10082e-05	0.000242637
hsa-miR-499a-5p	3.70294	1.52527	0.38292	3.98327	6.79728e-05	0.000269456
hsa-miR-34a-5p	1110.41	-0.730945	0.184459	-3.96264	7.4124e-05	0.000292886
hsa-miR-548s	1.84283	-2.59649	0.655817	-3.95918	7.52089e-05	0.000296211
hsa-miR-214-3p	1.34788	2.53169	0.647626	3.90918	9.26099e-05	0.000363569
hsa-miR-4487	0.708237	-4.44361	1.13778	-3.90552	9.40236e-05	0.000367932
hsa-miR-3185	0.549987	4.97987	1.28165	3.88552	0.00010211	0.000398295
hsa-miR-628-3p	14.6999	0.873504	0.225041	3.88153	0.000103801	0.000403596
hsa-miR-181a-3p	998.226	-1.26482	0.327325	-3.86412	0.000111491	0.000432116
hsa-miR-29a-5p	32.1077	-0.707297	0.18328	-3.85911	0.000113802	0.000439672
hsa-miR-9-5p	441.594	-0.951791	0.246848	-3.85578	0.000115361	0.000444286
hsa-miR-143-5p	1.14678	3.05059	0.793527	3.84435	0.000120874	0.00046405
hsa-miR-130b-5p	243.702	0.702378	0.182887	3.8405	0.000122784	0.000469335
hsa-miR-4687-5p	2.65133	-1.72286	0.448659	-3.84002	0.000123022	0.000469335
hsa-miR-132-5p	21.8247	-1.12795	0.294725	-3.82713	0.000129646	0.00049306
hsa-miR-642a-3p	7.93533	-1.20561	0.315319	-3.82347	0.000131588	0.000498887
hsa-miR-627-5p	27.583	0.696239	0.182517	3.81465	0.000136377	0.000515438
hsa-miR-1304-5p	2.86554	-1.6476	0.432968	-3.80535	0.000141601	0.000533526
hsa-miR-6816-3p	0.756501	3.54728	0.932624	3.80355	0.000142636	0.000535765
hsa-miR-26a-5p	12674.1	-0.396789	0.10441	-3.8003	0.000144522	0.000541181
hsa-miR-20b-5p	303.665	-2.00685	0.52823	-3.79919	0.000145168	0.00054193
hsa-miR-340-5p	56.5636	1.71748	0.453323	3.78865	0.000151468	0.000563721
hsa-miR-576-3p	14.5498	-0.664842	0.17733	-3.74918	0.000177416	0.000656279
hsa-miR-940	5.24435	-1.03755	0.276723	-3.74942	0.000177247	0.000656279
hsa-miR-125a-5p	160.817	1.1096	0.296977	3.73631	0.000186738	0.000688669
hsa-miR-383-5p	0.73604	4.71315	1.26659	3.72113	0.000198337	0.000727036
hsa-miR-4721	0.812335	4.1676	1.11987	3.72151	0.000198035	0.000727036
hsa-miR-877-5p	119.821	-0.576729	0.155464	-3.70972	0.000207487	0.000758293
hsa-miR-1538	5.94128	1.10895	0.299642	3.70092	0.000214817	0.000781623
hsa-miR-548f-5p	112.102	-0.867361	0.234389	-3.70052	0.000215155	0.000781623
hsa-miR-5195-3p	1.12393	3.36795	0.911922	3.69324	0.000221417	0.000801977
hsa-miR-1306-5p	6.62746	1.0099	0.273602	3.69111	0.000223277	0.000806314
hsa-miR-642b-5p	10.2222	-0.984615	0.267611	-3.67927	0.0002339	0.000842178
hsa-miR-6842-5p	1.84939	1.87935	0.511014	3.67768	0.000235361	0.00084494
hsa-miR-744-3p	10.3523	-0.729339	0.199417	-3.65736	0.000254828	0.000912135
hsa-miR-3138	1.72011	1.68027	0.459729	3.65491	0.000257267	0.000917128
hsa-miR-339-5p	701.438	0.463594	0.126857	3.65445	0.00025773	0.000917128
hsa-miR-106a-5p	122.743	-1.41414	0.387165	-3.65255	0.000259647	0.000921255
hsa-miR-548ak	1.81778	1.60907	0.441137	3.64755	0.00026475	0.00093663
hsa-miR-6817-3p	1.41444	2.59817	0.712795	3.64504	0.000267348	0.00094308
hsa-miR-125b-2-3p	39.8406	1.94455	0.537359	3.61873	0.000296056	0.00104034
hsa-miR-3188	2.23111	-1.83023	0.505837	-3.61823	0.000296629	0.00104034
hsa-miR-3614-5p	11.8753	1.15161	0.319474	3.6047	0.000312513	0.0010929
hsa-miR-496	0.325606	4.52609	1.2585	3.59642	0.00032263	0.00112504
hsa-miR-1273f	0.807734	3.53325	0.984418	3.58917	0.000331729	0.00115347
hsa-miR-3180-3p	2.89585	1.4645	0.408309	3.58675	0.000334825	0.00116092
hsa-miR-1976	15.6064	0.665607	0.185922	3.58003	0.000343557	0.00118781
hsa-miR-3681-5p	158.566	-1.38055	0.385893	-3.57756	0.000346819	0.00119569
hsa-miR-5087	0.516652	-4.08283	1.15205	-3.54397	0.000394152	0.00135504
hsa-miR-129-5p	2.39022	2.01775	0.572118	3.52681	0.000420594	0.00144085
hsa-miR-30e-5p	20238.4	-0.459241	0.130235	-3.52625	0.000421482	0.00144085
hsa-miR-186-3p	4.3166	-1.6477	0.468412	-3.51763	0.000435426	0.00148435
hsa-miR-664a-5p	7.30277	-0.96634	0.275999	-3.50125	0.000463087	0.00157424
hsa-miR-103a-2-5p	2.61674	-1.46712	0.419436	-3.49784	0.000469049	0.00158565
hsa-miR-6805-5p	1.73137	2.00532	0.573187	3.49854	0.000467805	0.00158565
hsa-miR-138-1-3p	46.6563	1.69829	0.488075	3.47957	0.000502226	0.0016931
hsa-miR-200b-3p	19.0465	-0.654088	0.188398	-3.47185	0.000516891	0.00173772
hsa-miR-101-3p	3749.14	0.597736	0.17262	3.46272	0.000534751	0.00178789
hsa-miR-5196-3p	14.3811	1.10351	0.318683	3.46273	0.000534719	0.00178789
hsa-miR-615-3p	4.58543	2.12625	0.615118	3.45664	0.000546946	0.00182365
hsa-miR-4524a-5p	5.66726	-1.4382	0.416392	-3.45395	0.000552449	0.00183697
hsa-miR-9-3p	20.2189	1.06029	0.308384	3.43823	0.000585535	0.00194168
hsa-miR-1293	1.58303	1.86076	0.542821	3.42795	0.000608149	0.00201119
hsa-miR-3912-3p	17.8523	-0.674485	0.197339	-3.4179	0.000631064	0.00208131
hsa-let-7c-5p	138.315	1.19182	0.349732	3.40782	0.000654844	0.00215391
hsa-miR-1273e	0.57015	4.33666	1.2735	3.40531	0.000660881	0.0021679
hsa-miR-6836-5p	1.0769	-2.89408	0.850338	-3.40344	0.000665433	0.00217697
hsa-miR-7846-3p	1.01917	-2.83765	0.840313	-3.3769	0.000733088	0.00239187
hsa-miR-3916	3.62237	1.12115	0.332751	3.36933	0.000753507	0.00244802
hsa-miR-885-5p	0.467546	4.19721	1.24582	3.36903	0.000754321	0.00244802
hsa-miR-3157-5p	1.44225	-2.01581	0.601621	-3.35063	0.000806286	0.00260971
hsa-miR-30c-2-3p	0.945686	2.78079	0.832034	3.34216	0.000831289	0.0026835
hsa-miR-624-5p	7.46445	-0.864163	0.258995	-3.3366	0.000848107	0.00273055
hsa-miR-185-3p	14.2022	0.669278	0.200918	3.3311	0.000865038	0.00277771
hsa-miR-6125	3.17253	-1.20461	0.362298	-3.32493	0.000884416	0.00283246
hsa-miR-939-5p	2.03585	1.42896	0.430411	3.31999	0.000900217	0.0028755
hsa-miR-34a-3p	20.4238	-0.876884	0.26459	-3.31412	0.000919332	0.00292887
hsa-miR-214-5p	0.648397	3.75371	1.1357	3.30518	0.000949147	0.00301596
hsa-miR-196a-5p	10.0309	1.50763	0.456367	3.30354	0.000954729	0.0030258
hsa-miR-378e	12.9009	0.640637	0.194073	3.301	0.000963405	0.00304536
hsa-miR-6775-3p	1.36016	-2.20581	0.67003	-3.29211	0.000994388	0.00313516
hsa-miR-455-5p	3.48517	1.75448	0.533887	3.28624	0.00101535	0.00319298
hsa-miR-4791	0.909062	-3.2116	0.993708	-3.23193	0.00122955	0.00385661
hsa-miR-3911	0.488448	4.07992	1.26467	3.22609	0.00125494	0.00392611
hsa-miR-548az-5p	5.0063	-1.04468	0.324149	-3.22283	0.00126932	0.00396092
hsa-miR-4762-5p	3.92564	0.946915	0.294121	3.21947	0.00128426	0.00399729
hsa-miR-570-3p	1.08201	-2.44853	0.760749	-3.21858	0.00128827	0.00399955
hsa-miR-1227-3p	2.60118	-1.31294	0.409018	-3.20997	0.00132747	0.00411076
hsa-miR-3150b-3p	10.7364	1.04846	0.326941	3.20688	0.00134184	0.0041447
hsa-miR-1272	0.52789	-4.00687	1.25539	-3.19172	0.00141426	0.00435736
hsa-miR-375	19.3508	1.42757	0.447718	3.18855	0.00142986	0.0043943
hsa-miR-3651	12.6412	-0.940036	0.295714	-3.17887	0.00147851	0.00453236
hsa-miR-598-3p	92.9237	0.612806	0.194475	3.15108	0.00162667	0.004974
hsa-miR-130b-3p	1446.86	-0.304857	0.0970023	-3.14278	0.0016735	0.00510437
hsa-miR-6777-3p	2.32484	1.74692	0.556247	3.14054	0.00168634	0.00513069
hsa-miR-98-3p	71.6919	0.721766	0.231348	3.11983	0.00180958	0.00549192
hsa-miR-376a-2-5p	0.310529	4.35025	1.39858	3.11048	0.00186784	0.00565463
hsa-miR-548d-3p	1.31794	-2.03121	0.653476	-3.10832	0.00188153	0.00568193
hsa-miR-99b-3p	4.13681	1.43866	0.463877	3.10137	0.00192624	0.00580257
hsa-miR-19b-3p	3153.52	-0.465856	0.150304	-3.09942	0.00193897	0.00582648
hsa-miR-767-5p	0.491457	3.55435	1.15387	3.08036	0.0020675	0.00619741
hsa-miR-92b-5p	1.59303	-1.94885	0.63287	-3.07938	0.00207431	0.00620254
hsa-miR-513c-5p	3.19232	1.99014	0.647876	3.07179	0.00212782	0.00634695
hsa-miR-7155-3p	1.19377	1.98458	0.647137	3.06671	0.00216427	0.0064399
hsa-miR-3667-5p	1.13676	-3.33511	1.0912	-3.05638	0.00224024	0.0066497
hsa-miR-197-5p	3.31663	-1.22206	0.400602	-3.05055	0.00228422	0.00674733
hsa-miR-6797-5p	1.18731	2.38436	0.781594	3.05064	0.00228352	0.00674733
hsa-miR-6844	0.906164	-2.69355	0.883224	-3.04968	0.00229083	0.00675045
hsa-miR-3134	0.344417	-3.54357	1.16302	-3.04687	0.00231234	0.00679739
hsa-miR-378a-5p	51.415	-0.531134	0.174552	-3.04283	0.00234361	0.00687272
hsa-miR-6783-3p	0.8508	-3.03222	0.998391	-3.0371	0.00238864	0.00698793
hsa-miR-424-5p	64.9027	-0.962752	0.317514	-3.03216	0.0024281	0.00706937
hsa-miR-6742-3p	1.03183	-2.42309	0.798974	-3.03275	0.00242337	0.00706937
hsa-miR-6724-5p	2.97755	-1.28042	0.422639	-3.02959	0.00244882	0.00711268
hsa-miR-505-3p	104.584	-0.70661	0.23348	-3.02643	0.00247461	0.00717049
hsa-miR-373-3p	0.924491	3.3216	1.09847	3.02384	0.00249592	0.00721504
hsa-miR-365b-3p	138.891	-0.427161	0.141407	-3.02078	0.00252124	0.00727096
hsa-miR-103a-3p	5786.93	0.240745	0.0803721	2.99537	0.00274108	0.00788628
hsa-miR-1303	5.31049	-1.2799	0.427481	-2.99405	0.00275303	0.00790196
hsa-miR-4786-5p	0.984513	-2.64299	0.88352	-2.99143	0.00277672	0.00795121
hsa-miR-3605-3p	7.95651	0.992523	0.331963	2.98986	0.00279108	0.00797359
hsa-miR-7-1-3p	59.0074	-0.447744	0.150455	-2.97593	0.00292103	0.00832529
hsa-miR-7976	3.5065	-1.17589	0.396836	-2.96317	0.00304489	0.00865802
hsa-miR-4453	0.332567	-3.50755	1.19447	-2.93648	0.0033196	0.00941713
hsa-miR-4449	7.19464	1.01811	0.347195	2.93237	0.00336385	0.00952048
hsa-miR-1343-3p	4.7272	0.9548	0.325823	2.93043	0.00338499	0.00955807
hsa-miR-4658	0.521579	3.03006	1.03444	2.92918	0.00339858	0.00957424
hsa-miR-6505-5p	1.41402	-1.5956	0.546103	-2.9218	0.00348011	0.00978128
hsa-miR-1972	4.49267	1.1088	0.381442	2.90687	0.00365062	0.0102134
hsa-miR-502-5p	2.23669	-1.31901	0.453727	-2.90706	0.00364845	0.0102134
hsa-miR-122-3p	0.512576	3.23128	1.11486	2.89837	0.00375109	0.0104704
hsa-miR-1273d	0.805644	2.83838	0.98111	2.89303	0.00381545	0.0106256
hsa-miR-6840-3p	1.88081	1.84137	0.637505	2.88841	0.00387197	0.0107584
hsa-miR-425-5p	2719.79	0.383947	0.133381	2.87858	0.00399474	0.0110743
hsa-miR-624-3p	1.21781	-1.76312	0.615727	-2.86348	0.00419012	0.0115895
hsa-miR-4775	3.91116	1.067	0.373614	2.85588	0.00429172	0.0118436
hsa-miR-6819-3p	0.85095	-2.49584	0.874642	-2.85355	0.00432334	0.0119039
hsa-miR-6803-3p	2.73333	-1.17296	0.411333	-2.85159	0.00435005	0.0119504
hsa-miR-4709-3p	0.227767	3.94942	1.38903	2.84329	0.00446505	0.0122387
hsa-miR-3177-3p	3.12537	-1.17375	0.413572	-2.83808	0.00453859	0.0124123
hsa-miR-3620-5p	2.3327	1.30144	0.460012	2.82914	0.00466728	0.0127356
hsa-miR-1180-5p	0.538327	-3.16802	1.12635	-2.81264	0.00491361	0.0133778
hsa-miR-18b-5p	15.2239	-1.10086	0.394072	-2.79355	0.00521326	0.0141619
hsa-miR-7850-5p	1.95577	1.86489	0.668028	2.79163	0.00524426	0.0142144
hsa-miR-223-5p	46.7301	0.709544	0.25454	2.78755	0.00531074	0.0143626
hsa-miR-328-3p	54.0857	-0.534908	0.192151	-2.78379	0.0053727	0.0144979
hsa-miR-539-5p	0.194148	3.8488	1.38448	2.77997	0.00543642	0.0146374
hsa-miR-6868-5p	0.512864	3.83358	1.385	2.76793	0.00564133	0.0151556
hsa-miR-6751-3p	0.295397	-3.26073	1.17908	-2.76548	0.00568396	0.0152365
hsa-miR-6774-3p	3.819	-1.08848	0.398761	-2.72965	0.00634013	0.0169581
hsa-miR-3909	8.77237	-0.863364	0.318997	-2.7065	0.00679967	0.0181474
hsa-miR-4511	4.56361	-0.784542	0.289976	-2.70554	0.00681931	0.01816
hsa-miR-6731-3p	5.329	-0.909633	0.338817	-2.68473	0.00725879	0.0192881
hsa-miR-4433-3p	0.292673	-3.28572	1.22974	-2.67189	0.00754247	0.0199688
hsa-miR-6824-3p	3.03345	1.05617	0.395323	2.67166	0.00754778	0.0199688
hsa-miR-1229-5p	0.775915	2.49183	0.9365	2.66079	0.00779577	0.0205802
hsa-miR-487b-5p	0.286468	3.99964	1.50673	2.65452	0.00794212	0.020876
hsa-miR-589-5p	242.56	0.345696	0.130211	2.65489	0.00793336	0.020876
hsa-miR-6859-5p	3.87952	-1.07334	0.40501	-2.65017	0.00804516	0.0211012
hsa-let-7c-3p	0.341445	-3.44516	1.3007	-2.64869	0.00808034	0.0211479
hsa-miR-30e-3p	1119.75	0.618346	0.233861	2.64407	0.00819146	0.0213927
hsa-miR-125b-1-3p	0.491657	3.88827	1.47635	2.63371	0.00844565	0.0220093
hsa-miR-99b-5p	207.369	1.06429	0.405198	2.6266	0.0086242	0.0224266
hsa-miR-1296-3p	0.284179	-3.22628	1.23115	-2.62053	0.00877923	0.0227811
hsa-miR-3928-3p	22.6327	0.423965	0.161956	2.61778	0.00885035	0.0229168
hsa-miR-4636	0.724506	2.4376	0.934803	2.6076	0.00911781	0.0235592
hsa-miR-7112-5p	0.229673	3.89433	1.49942	2.59722	0.00939831	0.0242325
hsa-miR-106b-3p	1837.44	0.301614	0.116597	2.58679	0.00968737	0.024925
hsa-miR-99a-5p	51.9605	1.04608	0.405657	2.57873	0.0099163	0.0254602
hsa-miR-4742-3p	4.62146	0.79945	0.313068	2.55359	0.0106617	0.0272622
hsa-miR-509-3p	1.92838	1.79878	0.704422	2.55355	0.0106629	0.0272622
hsa-miR-497-5p	40.2613	0.624594	0.245184	2.54745	0.0108513	0.0276857
hsa-miR-4792	0.351231	3.4874	1.36957	2.54634	0.0108859	0.0277158
hsa-miR-4685-3p	4.33424	0.802949	0.315505	2.54497	0.0109288	0.0277669
hsa-miR-22-5p	24.7195	0.555662	0.218481	2.5433	0.010981	0.0278415
hsa-miR-6825-5p	0.256899	-3.06121	1.20819	-2.53372	0.011286	0.0285551
hsa-miR-4489	0.97596	1.58054	0.625926	2.52512	0.011566	0.0292028
hsa-miR-222-3p	1448.74	-0.642048	0.254573	-2.52206	0.0116671	0.0293971
hsa-miR-3150a-5p	3.95492	1.08707	0.432695	2.51232	0.0119939	0.0301583
hsa-miR-181c-5p	1378.28	-0.466615	0.1861	-2.50733	0.0121648	0.030525
hsa-miR-140-3p	2482.42	0.229023	0.0915758	2.50091	0.0123874	0.0310059
hsa-miR-3141	0.709638	-2.7107	1.08413	-2.50034	0.0124075	0.0310059
hsa-miR-2355-5p	9.62271	-0.547202	0.219247	-2.49583	0.0125662	0.0313384
hsa-miR-1226-3p	4.19386	-0.815345	0.327068	-2.49289	0.0126707	0.0315342
hsa-miR-193a-5p	1.60812	-1.8963	0.762408	-2.48725	0.0128736	0.0319739
hsa-miR-1271-5p	10.4097	-0.957609	0.385402	-2.4847	0.0129661	0.032138
hsa-miR-3613-3p	3.79745	-0.914861	0.370542	-2.46898	0.0135499	0.0334487
hsa-miR-6513-3p	0.59695	-2.49012	1.00827	-2.4697	0.0135228	0.0334487
hsa-miR-182-5p	219.692	0.645754	0.262397	2.46098	0.0138559	0.034135
hsa-miR-627-3p	8.13355	0.552275	0.225698	2.44696	0.0144066	0.0354198
hsa-miR-6796-5p	0.784805	1.72812	0.708395	2.43949	0.0147079	0.0360876
hsa-miR-130a-5p	0.554777	-2.52	1.03817	-2.42734	0.0152098	0.0372442
hsa-miR-6514-3p	0.231529	-2.93762	1.21062	-2.42653	0.0152439	0.0372527
hsa-miR-3192-3p	0.491376	3.91198	1.61346	2.42459	0.0153258	0.0373777
hsa-miR-1292-3p	1.29119	1.38205	0.570979	2.42049	0.0154997	0.0376544
hsa-miR-4639-5p	0.341481	3.56437	1.4726	2.42045	0.0155011	0.0376544
hsa-miR-4753-5p	0.537412	-2.50172	1.03539	-2.41621	0.015683	0.0380204
hsa-miR-6735-5p	0.876338	-1.9843	0.828415	-2.3953	0.0166069	0.0401801
hsa-miR-455-3p	0.717965	1.73558	0.725866	2.39105	0.0168004	0.0404938
hsa-miR-6859-3p	0.241271	-3.00508	1.25683	-2.39099	0.0168031	0.0404938
hsa-miR-6500-3p	6.03957	0.92879	0.389627	2.38379	0.0171354	0.0412084
hsa-miR-6873-3p	0.887927	1.69603	0.711689	2.3831	0.0171674	0.0412084
hsa-miR-1277-5p	18.2164	-0.508802	0.214751	-2.36927	0.0178235	0.0426991
hsa-miR-4459	0.217642	-2.89624	1.2288	-2.35697	0.0184248	0.0439666
hsa-miR-4524a-3p	3.19072	-1.103	0.467878	-2.35745	0.0184007	0.0439666
hsa-miR-1224-5p	0.500508	2.94215	1.25023	2.35329	0.0186083	0.0443175
hsa-miR-4446-5p	0.996686	-1.858	0.790354	-2.35085	0.0187306	0.0445218
hsa-miR-7706	259.199	-0.27593	0.117851	-2.34134	0.0192148	0.0455837
hsa-miR-192-5p	3501.63	-0.769223	0.32928	-2.33608	0.0194872	0.04614
hsa-miR-424-3p	130.214	0.792245	0.33992	2.33068	0.01977	0.0467187
hsa-miR-4800-5p	0.189624	3.50121	1.50479	2.32671	0.0199808	0.0471253
hsa-miR-491-5p	3.73147	-0.721706	0.310408	-2.32503	0.0200704	0.0472451
hsa-miR-377-3p	0.243024	3.87958	1.66983	2.32334	0.020161	0.0473666
hsa-miR-378i	6.2067	0.575333	0.248273	2.31734	0.0204853	0.0480359
hsa-miR-4532	138.012	0.950445	0.41163	2.30898	0.0209446	0.0490185
hsa-miR-27b-3p	12684.5	0.29823	0.12977	2.29814	0.0215536	0.0503469
hsa-miR-7844-5p	0.257983	3.84981	1.67699	2.29567	0.0216946	0.0505792
hsa-miR-4632-3p	0.212312	-2.82043	1.23018	-2.2927	0.0218652	0.0508794
hsa-miR-374a-5p	95.5632	-0.279881	0.12216	-2.2911	0.0219576	0.0509714
hsa-miR-7111-5p	0.37122	2.84692	1.24289	2.29057	0.0219885	0.0509714
hsa-miR-639	0.210985	-2.80981	1.22867	-2.28686	0.0222037	0.0513725
hsa-miR-548q	1.17012	1.53851	0.673942	2.28285	0.0224393	0.051819
hsa-miR-6789-5p	0.564079	2.31863	1.01644	2.28112	0.0225415	0.0519564
hsa-miR-150-3p	9.50432	0.831594	0.36678	2.26728	0.0233731	0.0537714
hsa-miR-4434	1.18284	-1.59553	0.708568	-2.25177	0.0243369	0.0558831
hsa-miR-6798-3p	2.0831	-1.02621	0.456536	-2.24781	0.0245885	0.0563545
hsa-miR-10a-3p	22.5717	0.777451	0.346884	2.24124	0.0250102	0.0572132
hsa-miR-1287-5p	4.53396	0.8725	0.389488	2.24012	0.0250831	0.0572722
hsa-miR-4687-3p	2.48853	0.997588	0.446659	2.23344	0.0255197	0.05816
hsa-miR-33a-3p	42.9189	-0.450849	0.202176	-2.22998	0.0257486	0.0585719
hsa-miR-423-3p	4128.33	0.364821	0.164149	2.2225	0.0262498	0.0596007
hsa-miR-191-3p	59.9808	0.319928	0.145845	2.19361	0.0282631	0.0639834
hsa-miR-6752-3p	0.20128	-2.77197	1.26383	-2.19331	0.0282852	0.0639834
hsa-miR-1248	7.55558	-0.968005	0.442956	-2.18533	0.0288648	0.0651735
hsa-miR-4326	25.1765	-0.565833	0.259454	-2.18086	0.0291937	0.065794
hsa-miR-548am-5p	4.59339	0.611811	0.281557	2.17296	0.0297837	0.0669995
hsa-miR-1269b	0.39178	3.45141	1.59288	2.16677	0.0302525	0.0679285
hsa-miR-429	3.75011	-0.741667	0.342789	-2.16363	0.0304931	0.0683288
hsa-miR-4665-5p	0.301024	2.72131	1.25813	2.16298	0.030543	0.0683288
hsa-miR-4726-3p	0.381425	2.44361	1.13317	2.15643	0.0310501	0.0692088
hsa-miR-6729-5p	0.861457	1.50847	0.699364	2.15692	0.0310121	0.0692088
hsa-miR-5684	0.242306	3.13914	1.4591	2.15142	0.0314427	0.0699557
hsa-miR-320e	2.18728	0.871161	0.409772	2.12597	0.0335061	0.0744104
hsa-miR-551b-5p	2.71963	-1.14642	0.543487	-2.10937	0.0349124	0.0773923
hsa-miR-181d-5p	192.1	0.498071	0.236625	2.10489	0.0353005	0.0781103
hsa-miR-6805-3p	1.84719	0.959757	0.45748	2.09792	0.0359121	0.0793195
hsa-miR-181c-3p	231.771	-0.489961	0.233808	-2.09557	0.0361204	0.0796349
hsa-let-7b-5p	597.79	0.653182	0.31267	2.08904	0.0367039	0.0805262
hsa-miR-1251-5p	0.469922	1.87844	0.898881	2.08975	0.03664	0.0805262
hsa-miR-26b-5p	4788.2	-0.15009	0.0718609	-2.08862	0.0367415	0.0805262
hsa-miR-6728-3p	0.560976	2.90981	1.39352	2.08809	0.0367893	0.0805262
hsa-miR-4767	7.68452	0.660938	0.316896	2.08566	0.0370091	0.0808619
hsa-miR-106b-5p	258.93	-0.23993	0.115166	-2.08333	0.0372207	0.0810333
hsa-miR-449b-5p	0.574592	1.9669	0.943863	2.08388	0.0371708	0.0810333
hsa-let-7e-3p	0.693426	1.41476	0.682592	2.07263	0.0382066	0.0830312
hsa-miR-3620-3p	1.78478	-0.979494	0.473606	-2.06816	0.038625	0.0837907
hsa-miR-21-5p	135602	-0.204407	0.0992025	-2.0605	0.0393508	0.0852134
hsa-miR-1301-5p	0.50334	2.05912	1.00203	2.05493	0.0398853	0.086037
hsa-miR-1307-3p	699.602	0.365211	0.177776	2.05434	0.0399432	0.086037
hsa-miR-4429	0.870082	1.31148	0.638123	2.05521	0.0398589	0.086037
hsa-miR-766-3p	230.01	-0.313943	0.152941	-2.05271	0.0401004	0.0862229
hsa-miR-4440	0.232712	2.96778	1.44684	2.05121	0.0402462	0.0863838
hsa-miR-372-3p	0.232022	2.95713	1.44514	2.04625	0.0407314	0.0872713
hsa-miR-3691-5p	8.97285	0.562069	0.275068	2.04338	0.0410148	0.0877241
hsa-miR-3155a	1.57939	-1.07391	0.525864	-2.04218	0.0411337	0.0878241
hsa-miR-138-5p	802.046	-0.917557	0.45114	-2.03386	0.0419655	0.0894432
hsa-miR-6894-3p	1.80352	-0.984073	0.484373	-2.03165	0.0421896	0.0897634
hsa-miR-3130-3p	3.25797	0.637333	0.314053	2.02938	0.0424194	0.0900949
hsa-miR-7151-3p	0.321	2.30607	1.13789	2.02661	0.0427018	0.0905368
hsa-miR-425-3p	99.7869	-0.261697	0.12922	-2.02521	0.0428461	0.0906848
hsa-miR-1324	0.182054	3.38988	1.68141	2.0161	0.0437898	0.0923608
hsa-miR-6866-5p	2.89087	0.836038	0.414662	2.01619	0.0437802	0.0923608
hsa-miR-345-5p	347.704	0.41309	0.205247	2.01265	0.0441518	0.0927334
hsa-miR-361-5p	294.998	0.231716	0.115195	2.01151	0.0442712	0.0927334
hsa-miR-4496	0.665481	-1.68175	0.835609	-2.01261	0.0441559	0.0927334
hsa-miR-6753-5p	0.474052	2.97325	1.47806	2.01159	0.0442631	0.0927334
hsa-miR-6514-5p	2.26916	1.11411	0.55407	2.01078	0.0443491	0.092737
hsa-miR-4680-3p	0.649511	2.18316	1.09191	1.99939	0.0455658	0.0951176
hsa-miR-520a-3p	0.176287	3.35515	1.68063	1.99636	0.0458944	0.0955968
hsa-miR-548an	0.286647	-2.3308	1.16784	-1.99583	0.0459524	0.0955968
hsa-miR-3064-5p	0.967967	1.2507	0.627984	1.99162	0.0464131	0.0963903
hsa-miR-3191-3p	0.618873	-1.78496	0.897891	-1.98795	0.0468173	0.0970641
hsa-miR-7703	3.00118	-0.696565	0.350801	-1.98564	0.0470731	0.0974285
hsa-miR-301a-5p	3.95339	-0.670083	0.337967	-1.98269	0.0474022	0.0978006
hsa-miR-4491	3.75507	0.728328	0.367362	1.98259	0.0474136	0.0978006
hsa-miR-6892-5p	0.297392	3.15357	1.595	1.97715	0.0480243	0.0988926
hsa-miR-200a-3p	6.92416	0.450113	0.227914	1.97492	0.0482773	0.0992458
hsa-miR-10b-3p	0.1929	2.85697	1.44904	1.97162	0.0486527	0.0998487
hsa-miR-4647	0.190401	2.84767	1.44892	1.96538	0.0493702	0.101151
hsa-miR-548o-5p	4.80402	0.581532	0.296783	1.95945	0.0500598	0.102391
hsa-miR-3605-5p	1.83551	-1.12757	0.577728	-1.95172	0.050971	0.10408
hsa-miR-6728-5p	0.709344	1.7051	0.874272	1.9503	0.0511398	0.10425
hsa-miR-329-3p	0.180041	2.8143	1.44931	1.94182	0.0521595	0.105973
hsa-miR-3667-3p	1.19284	-1.9775	1.01836	-1.94185	0.052155	0.105973
hsa-miR-4475	0.174493	-2.53092	1.30898	-1.93351	0.053174	0.107855
hsa-miR-3145-3p	0.329964	2.78581	1.44294	1.93064	0.0535271	0.10839
hsa-miR-93-3p	36.4899	-0.329239	0.170755	-1.92813	0.0538388	0.10884
hsa-miR-5585-3p	0.82243	1.3793	0.717212	1.92314	0.0544627	0.109919
hsa-miR-378b	11.186	0.372869	0.194063	1.92138	0.0546838	0.110182
hsa-miR-200c-5p	0.334886	-2.38809	1.2461	-1.91645	0.0553084	0.111143
hsa-miR-6769a-5p	0.168275	-2.50165	1.30555	-1.91617	0.0553433	0.111143
hsa-miR-6737-3p	7.97465	-0.54175	0.283136	-1.91339	0.0556981	0.111671
hsa-miR-4421	2.64484	1.01019	0.528304	1.91213	0.0558596	0.111811
hsa-miR-6793-3p	0.502696	-1.73467	0.909033	-1.90826	0.0563577	0.112623
hsa-miR-6858-3p	0.451792	1.72747	0.910894	1.89645	0.0579	0.115515
hsa-miR-6807-3p	0.616478	-1.60985	0.849567	-1.89491	0.0581044	0.115733
hsa-miR-499b-3p	0.924726	1.236	0.652546	1.89412	0.0582093	0.115753
hsa-miR-146b-3p	339.343	-0.437587	0.231357	-1.8914	0.0585716	0.116283
hsa-miR-663a	2.18688	-0.809028	0.427973	-1.89037	0.0587086	0.116365
hsa-miR-3652	1.31874	1.12632	0.598139	1.88303	0.0596959	0.11813
hsa-miR-195-3p	6.38344	0.651393	0.346591	1.87943	0.0601861	0.118907
hsa-miR-660-3p	2.33228	0.760519	0.405483	1.87559	0.0607115	0.11975
hsa-miR-1247-3p	0.206032	2.70793	1.44809	1.87	0.0614835	0.120951
hsa-miR-7854-3p	0.861667	1.34973	0.721879	1.86975	0.0615192	0.120951
hsa-miR-6791-3p	0.718876	1.3757	0.740671	1.85737	0.0632586	0.12417
hsa-miR-548w	6.29913	-0.586902	0.316701	-1.85317	0.0638575	0.124998
hsa-miR-93-5p	5041.65	0.197465	0.106566	1.85298	0.0638857	0.124998
hsa-miR-4707-5p	1.10026	-1.16575	0.629382	-1.85221	0.0639953	0.125012
hsa-miR-6733-3p	0.416421	-2.04443	1.10535	-1.84959	0.064373	0.125548
hsa-miR-371b-3p	0.429509	2.10994	1.14473	1.84317	0.065304	0.126206
hsa-miR-629-3p	10.5775	-0.387753	0.210395	-1.84297	0.0653328	0.126206
hsa-miR-664b-3p	3.11728	-0.746845	0.404883	-1.8446	0.0650963	0.126206
hsa-miR-6740-5p	0.467272	1.70106	0.922905	1.84316	0.065306	0.126206
hsa-miR-6793-5p	0.639961	1.63224	0.884886	1.84457	0.0650999	0.126206
hsa-miR-6850-3p	2.53244	0.76816	0.416297	1.84522	0.0650053	0.126206
hsa-miR-6829-5p	0.280544	2.45141	1.33129	1.84138	0.0655656	0.126455
hsa-miR-8072	1.42604	1.26531	0.691983	1.82853	0.0674695	0.129922
hsa-miR-582-5p	32.0925	-0.66297	0.362834	-1.8272	0.0676702	0.130102
hsa-miR-6810-3p	0.261192	-2.16394	1.18852	-1.8207	0.0686523	0.131782
hsa-miR-4467	0.211501	2.86797	1.57892	1.81641	0.0693082	0.132832
hsa-miR-6840-5p	10.9993	0.914108	0.504389	1.81231	0.0699389	0.13383
hsa-miR-92a-3p	219428	0.206113	0.114156	1.80553	0.0709916	0.135631
hsa-miR-147b	5.88913	0.497568	0.276353	1.80048	0.0717852	0.136932
hsa-miR-16-5p	31818.2	-0.168023	0.0937908	-1.79147	0.0732184	0.139447
hsa-miR-96-5p	3.19163	0.856503	0.479734	1.78537	0.0742011	0.141098
hsa-miR-4661-5p	7.55531	-0.539679	0.302724	-1.78274	0.0746282	0.141468
hsa-miR-548f-3p	0.334258	-2.18504	1.22533	-1.78322	0.0745505	0.141468
hsa-miR-6881-3p	4.46161	0.548256	0.308616	1.7765	0.0756506	0.143183
hsa-miR-132-3p	501.956	0.444063	0.250176	1.775	0.0758978	0.143308
hsa-miR-6788-3p	2.22432	0.931808	0.525059	1.77467	0.0759522	0.143308
hsa-miR-6762-5p	0.19475	2.79057	1.57665	1.76994	0.0767371	0.144565
hsa-miR-532-3p	32.4603	0.247617	0.140286	1.76509	0.0775484	0.145868
hsa-miR-3125	0.219555	3.41575	1.93822	1.76232	0.0780157	0.14652
hsa-miR-6883-3p	0.259036	-2.1044	1.2	-1.75367	0.0794873	0.149054
hsa-miR-4754	0.168344	-2.40947	1.37819	-1.74829	0.0804146	0.150561
hsa-miR-3648	4.09758	-0.584382	0.335972	-1.73938	0.0819683	0.153234
hsa-miR-6882-5p	0.646773	-1.40872	0.814613	-1.72931	0.0837541	0.156332
hsa-miR-4709-5p	0.30454	1.96244	1.13742	1.72535	0.0844646	0.157417
hsa-miR-4519	0.508162	-1.60698	0.934636	-1.71936	0.085548	0.159193
hsa-miR-548av-5p	0.316646	1.95817	1.14333	1.71269	0.0867701	0.16122
hsa-miR-3684	1.11436	-1.0829	0.633618	-1.70908	0.0874359	0.16221
hsa-miR-95-3p	0.964195	1.07122	0.628995	1.70306	0.0885566	0.164039
hsa-miR-2115-3p	0.921362	-1.06031	0.624559	-1.6977	0.0895639	0.165652
hsa-miR-708-5p	0.967643	1.12996	0.666265	1.69597	0.0898918	0.166007
hsa-miR-6766-3p	0.349751	-1.79694	1.06015	-1.69498	0.0900797	0.166102
hsa-miR-3180	0.317681	2.43893	1.44168	1.69172	0.0906985	0.166989
hsa-miR-6779-5p	0.744497	1.39358	0.824552	1.6901	0.0910088	0.167308
hsa-miR-3160-3p	0.734006	-1.22859	0.728132	-1.68731	0.0915432	0.168036
hsa-miR-5685	0.255104	-2.10185	1.24766	-1.68463	0.0920594	0.168729
hsa-miR-346	0.676492	1.40343	0.836862	1.67702	0.0935395	0.171184
hsa-miR-3928-5p	1.70677	0.757696	0.452313	1.67516	0.0939033	0.171592
hsa-miR-3913-5p	3.78236	0.581018	0.348039	1.66941	0.0950368	0.173403
hsa-miR-3610	0.860636	-1.0927	0.660391	-1.65463	0.0980004	0.178543
hsa-miR-466	0.374058	-1.9898	1.20529	-1.65089	0.0987616	0.179661
hsa-miR-6889-3p	0.556989	-1.50808	0.919834	-1.63951	0.101107	0.183653
hsa-miR-6881-5p	0.330889	2.16264	1.32035	1.63793	0.101436	0.183975
hsa-miR-592	0.589514	1.34774	0.823835	1.63594	0.101853	0.184457
hsa-miR-6515-3p	1.11336	0.987207	0.604796	1.6323	0.102617	0.185564
hsa-miR-4755-3p	1.35601	0.838194	0.51615	1.62393	0.10439	0.18849
hsa-miR-218-1-3p	0.18367	3.14276	1.94113	1.61903	0.10544	0.189901
hsa-miR-3918	0.891766	-1.2063	0.745166	-1.61883	0.105483	0.189901
hsa-miR-4635	0.246529	-1.98817	1.22944	-1.61714	0.105848	0.190276
hsa-miR-548p	0.372117	-1.73932	1.07661	-1.61556	0.10619	0.190329
hsa-miR-6737-5p	0.17312	2.54834	1.5769	1.61604	0.106086	0.190329
hsa-miR-146b-5p	5530.89	0.51103	0.317785	1.6081	0.107813	0.192818
hsa-miR-542-3p	22.7014	0.578228	0.359803	1.60707	0.108039	0.192818
hsa-miR-6761-5p	0.284269	1.95207	1.21473	1.607	0.108054	0.192818
hsa-miR-7108-3p	0.659104	1.27235	0.795111	1.60022	0.109549	0.1952
hsa-miR-1322	1.24201	-0.824904	0.516848	-1.59603	0.110482	0.196574
hsa-miR-3944-3p	2.93842	0.674248	0.422786	1.59478	0.110762	0.196785
hsa-miR-551b-3p	22.9341	-0.781987	0.491316	-1.59162	0.111471	0.197755
hsa-miR-6802-3p	1.4252	-0.899929	0.566827	-1.58766	0.112363	0.199048
hsa-miR-3678-3p	1.20506	0.947101	0.597213	1.58587	0.112769	0.199477
hsa-miR-4787-3p	0.860052	1.27423	0.804654	1.58357	0.113291	0.200109
hsa-miR-3685	0.711479	1.53923	0.974592	1.57936	0.114255	0.201518
hsa-miR-1973	0.502103	1.38879	0.887736	1.56442	0.11772	0.207106
hsa-miR-4736	0.253639	-1.95881	1.25225	-1.56423	0.117763	0.207106
hsa-miR-5009-5p	0.385316	1.63536	1.04669	1.56241	0.118193	0.207562
hsa-miR-5588-5p	0.622583	1.57737	1.01274	1.55753	0.119344	0.20898
hsa-miR-6501-5p	2.99589	0.696985	0.447309	1.55817	0.119192	0.20898
hsa-miR-4645-3p	21.1661	-0.349855	0.226184	-1.54677	0.121918	0.213182
hsa-miR-183-5p	45.354	0.464722	0.300849	1.5447	0.122418	0.213749
hsa-miR-4523	0.691945	-1.29137	0.839915	-1.5375	0.12417	0.216497
hsa-miR-3611	2.47962	-0.612653	0.399426	-1.53384	0.12507	0.217754
hsa-miR-3130-5p	2.727	0.732299	0.478312	1.53101	0.125768	0.218657
hsa-miR-4999-5p	0.370001	-1.83051	1.20006	-1.52535	0.127172	0.220781
hsa-miR-548ay-3p	0.662863	-1.19499	0.78566	-1.521	0.128259	0.222352
hsa-miR-4804-3p	0.24324	1.83589	1.22035	1.5044	0.132478	0.22934
hsa-miR-181a-2-3p	789.753	-0.640564	0.426482	-1.50197	0.133104	0.230096
hsa-miR-4640-3p	0.58062	1.43382	0.955476	1.50064	0.13345	0.230366
hsa-miR-4750-3p	0.282363	1.82364	1.22218	1.49212	0.135669	0.233865
hsa-miR-15a-3p	2.1864	-0.664685	0.447647	-1.48484	0.137586	0.236835
hsa-miR-944	46.9683	0.61717	0.417277	1.47904	0.13913	0.239154
hsa-miR-943	1.28849	-0.835291	0.565519	-1.47703	0.139666	0.239738
hsa-miR-215-5p	29.4655	0.275008	0.186671	1.47322	0.140692	0.241158
hsa-miR-4688	1.28277	-0.824853	0.563126	-1.46477	0.142983	0.244739
hsa-miR-6868-3p	1.32268	0.882651	0.6047	1.45965	0.144386	0.246794
hsa-miR-4423-5p	1.14147	-0.857535	0.589074	-1.45574	0.145466	0.247944
hsa-miR-4707-3p	3.52914	-0.697565	0.47918	-1.45575	0.145463	0.247944
hsa-miR-5680	9.71693	-0.571959	0.393933	-1.45192	0.146525	0.249051
hsa-miR-628-5p	17.1969	0.3221	0.221772	1.45239	0.146392	0.249051
hsa-miR-19a-3p	986.908	-0.232273	0.160969	-1.44297	0.149029	0.252955
hsa-miR-6862-5p	0.345241	1.43912	0.998749	1.44092	0.149607	0.253583
hsa-miR-1909-5p	0.527151	1.26102	0.876379	1.43889	0.15018	0.2542
hsa-miR-187-3p	0.76516	1.30746	0.910086	1.43664	0.150822	0.254224
hsa-miR-500b-3p	0.669115	-1.20502	0.838105	-1.43779	0.150494	0.254224
hsa-miR-6735-3p	0.519976	-1.31519	0.915101	-1.4372	0.15066	0.254224
hsa-miR-151a-3p	2899.18	0.658225	0.460209	1.43027	0.152638	0.256931
hsa-miR-299-3p	0.240947	2.28106	1.59717	1.42819	0.153237	0.257582
hsa-miR-326	11.156	0.487987	0.343097	1.4223	0.154939	0.260035
hsa-miR-548ah-5p	0.618402	1.55043	1.09057	1.42166	0.155124	0.260035
hsa-miR-92b-3p	1464.55	0.295397	0.207907	1.42082	0.15537	0.260091
hsa-miR-30d-5p	12522.6	-0.309276	0.218134	-1.41783	0.156241	0.26083
hsa-miR-548g-5p	0.661368	1.02782	0.724744	1.41819	0.156135	0.26083
hsa-miR-378h	1.69523	0.688672	0.486047	1.41689	0.156516	0.260932
hsa-miR-5001-3p	11.6547	0.278713	0.197189	1.41342	0.157531	0.262264
hsa-miR-1288-3p	0.229886	2.03926	1.44425	1.41199	0.157953	0.262608
hsa-miR-4755-5p	0.462889	1.2412	0.884106	1.4039	0.160349	0.266227
hsa-miR-4498	0.200262	1.88812	1.34721	1.4015	0.161063	0.267049
hsa-miR-6875-5p	0.682739	1.36787	0.987476	1.38522	0.165984	0.274833
hsa-miR-181b-5p	5591.55	0.448257	0.323955	1.3837	0.16645	0.27523
hsa-miR-4761-3p	0.625017	-1.4372	1.04069	-1.38101	0.167277	0.275916
hsa-miR-5188	0.366346	1.47724	1.06979	1.38087	0.167318	0.275916
hsa-miR-6838-5p	0.505839	1.12398	0.814912	1.37927	0.167812	0.276356
hsa-miR-210-3p	5297.79	-0.22008	0.160097	-1.37467	0.169235	0.278323
hsa-miR-29c-3p	859.736	0.269952	0.197455	1.36716	0.171576	0.281793
hsa-miR-6885-3p	0.52093	-1.20332	0.880911	-1.366	0.17194	0.28201
hsa-miR-651-5p	61.0397	0.223618	0.164586	1.35866	0.174253	0.285419
hsa-miR-184	1.09001	1.25722	0.926944	1.35631	0.175001	0.285874
hsa-miR-6891-3p	0.285581	1.78824	1.31804	1.35675	0.174861	0.285874
hsa-miR-629-5p	83.1757	0.262653	0.193884	1.35469	0.175516	0.286332
hsa-miR-1278	4.24982	-0.433677	0.32034	-1.3538	0.175799	0.286409
hsa-miR-550a-5p	5.81411	-0.66913	0.498396	-1.34257	0.179412	0.291905
hsa-miR-6769b-3p	4.70178	-0.491887	0.366633	-1.34163	0.179715	0.292006
hsa-miR-3679-5p	4.0364	-0.467826	0.348946	-1.34068	0.180023	0.292117
hsa-miR-548l	4.14329	0.401079	0.299594	1.33874	0.180654	0.292751
hsa-miR-6770-3p	0.376566	-1.37359	1.03138	-1.33181	0.182924	0.296035
hsa-miR-4507	0.231678	1.61104	1.21932	1.32127	0.186412	0.30088
hsa-miR-6787-3p	0.957924	0.887771	0.671843	1.3214	0.186369	0.30088
hsa-miR-212-3p	66.1896	0.32197	0.244145	1.31877	0.187247	0.301827
hsa-miR-937-5p	0.355763	1.37826	1.05005	1.31256	0.18933	0.304781
hsa-miR-548at-5p	3.0452	0.507964	0.387491	1.3109	0.18989	0.30489
hsa-miR-615-5p	0.480336	1.42431	1.08653	1.31088	0.189899	0.30489
hsa-miR-4435	0.317764	-1.49236	1.14208	-1.3067	0.191315	0.306759
hsa-miR-4637	0.17726	2.93474	2.26246	1.29715	0.194581	0.311389
hsa-miR-545-3p	0.717709	-0.965784	0.744767	-1.29676	0.194714	0.311389
hsa-miR-3115	0.224913	1.5752	1.21669	1.29466	0.195438	0.311727
hsa-miR-497-3p	0.191273	-1.73014	1.3363	-1.29473	0.195414	0.311727
hsa-miR-3677-3p	10.3891	0.385373	0.299038	1.28871	0.197499	0.314603
hsa-miR-1285-5p	4.64631	0.396569	0.308201	1.28672	0.198191	0.315292
hsa-miR-6734-5p	0.624998	-1.16305	0.907416	-1.28172	0.199941	0.317661
hsa-miR-3161	0.399792	-1.74322	1.36744	-1.27481	0.202378	0.320695
hsa-miR-7114-3p	0.369356	-1.24365	0.975384	-1.27503	0.202297	0.320695
hsa-miR-335-5p	171.899	0.624783	0.491803	1.27039	0.203944	0.322757
hsa-miR-4772-3p	0.761825	1.24427	0.981277	1.26801	0.204793	0.323679
hsa-miR-6749-3p	0.887292	-0.81343	0.642617	-1.26581	0.205582	0.324504
hsa-miR-6721-5p	0.26119	1.65384	1.30812	1.26428	0.206129	0.324946
hsa-miR-432-3p	0.175905	2.84182	2.26041	1.25722	0.208675	0.328535
hsa-miR-6787-5p	0.217276	2.02286	1.61294	1.25415	0.209788	0.329861
hsa-miR-600	0.193046	-1.65634	1.32973	-1.24562	0.212902	0.333894
hsa-miR-939-3p	1.09328	-0.834538	0.669885	-1.24579	0.212841	0.333894
hsa-miR-5696	0.411061	-1.24881	1.00443	-1.2433	0.213759	0.334806
hsa-miR-423-5p	1988.65	0.189433	0.153484	1.23422	0.217121	0.337898
hsa-miR-4665-3p	0.220436	2.48116	2.00938	1.23479	0.216909	0.337898
hsa-miR-5094	3.11767	0.437116	0.353882	1.2352	0.216755	0.337898
hsa-miR-548j-3p	1.12429	-0.794094	0.643223	-1.23455	0.216996	0.337898
hsa-miR-6834-3p	0.16874	2.79793	2.26658	1.23443	0.217045	0.337898
hsa-miR-491-3p	1.16868	-0.766324	0.621451	-1.23312	0.217531	0.338104
hsa-miR-5088-5p	0.511917	1.00959	0.823369	1.22616	0.220137	0.341718
hsa-miR-548ac	2.22245	-0.493776	0.404328	-1.22123	0.222	0.34417
hsa-miR-4797-5p	1.94126	0.592555	0.486248	1.21863	0.222987	0.344864
hsa-miR-5695	0.383027	-1.26767	1.0403	-1.21855	0.223014	0.344864
hsa-miR-26a-1-3p	0.192868	2.47103	2.0331	1.2154	0.224214	0.345841
hsa-miR-4515	2.20056	-0.519884	0.427598	-1.21582	0.224052	0.345841
hsa-miR-3074-3p	1.38646	-0.667007	0.549289	-1.21431	0.22463	0.346043
hsa-miR-1277-3p	0.822707	-0.846581	0.698347	-1.21226	0.225411	0.346391
hsa-miR-3925-3p	0.35743	-1.41586	1.16798	-1.21223	0.225424	0.346391
hsa-miR-6866-3p	0.577396	0.943776	0.77942	1.21087	0.225945	0.346753
hsa-miR-6516-5p	1.27469	-0.745188	0.616207	-1.20932	0.226542	0.347231
hsa-miR-1276	2.50606	-0.541065	0.450014	-1.20233	0.229237	0.35092
hsa-miR-4526	0.692738	0.898476	0.74835	1.20061	0.229903	0.351056
hsa-miR-4802-5p	1.40323	-0.7267	0.605164	-1.20083	0.229817	0.351056
hsa-miR-3122	0.441449	1.25644	1.04942	1.19727	0.2312	0.352546
hsa-miR-3191-5p	2.12999	0.590494	0.493472	1.19661	0.231458	0.352546
hsa-miR-362-3p	9.58429	0.366581	0.307556	1.19192	0.233294	0.354898
hsa-miR-5585-5p	0.247596	1.34861	1.13219	1.19116	0.233591	0.354907
hsa-miR-6750-3p	0.80282	1.02031	0.863895	1.18105	0.237581	0.360519
hsa-miR-6894-5p	0.241755	1.55491	1.31795	1.17979	0.238083	0.36083
hsa-miR-3615	170.341	0.410362	0.349031	1.17572	0.239709	0.362456
hsa-miR-6789-3p	0.382219	1.43396	1.21976	1.17561	0.239751	0.362456
hsa-miR-4799-5p	0.539742	-0.980996	0.838145	-1.17044	0.241825	0.365138
hsa-miR-1233-3p	0.315263	1.29966	1.11306	1.16764	0.242952	0.366384
hsa-miR-4660	0.292891	1.51233	1.32095	1.14488	0.252257	0.379947
hsa-miR-4750-5p	0.176432	-1.51253	1.32276	-1.14347	0.252846	0.380362
hsa-miR-4473	7.41026	-0.351861	0.308465	-1.14068	0.254002	0.38069
hsa-miR-4522	0.579395	-0.901467	0.790135	-1.1409	0.253911	0.38069
hsa-miR-6501-3p	0.233166	1.50093	1.31495	1.14144	0.253688	0.38069
hsa-miR-148a-3p	101155	-0.247587	0.217337	-1.13919	0.254626	0.381038
hsa-miR-625-5p	214.926	0.179666	0.157792	1.13862	0.25486	0.381038
hsa-miR-548g-3p	2.25864	-0.762365	0.671188	-1.13584	0.256022	0.382305
hsa-miR-4513	0.468974	-1.08418	0.958013	-1.1317	0.257761	0.384431
hsa-miR-1270	8.4542	0.446759	0.395095	1.13076	0.258155	0.384546
hsa-miR-219a-5p	1.85486	-0.560633	0.498838	-1.12388	0.261064	0.388405
hsa-miR-141-3p	300.909	0.229077	0.204121	1.12226	0.261751	0.388951
hsa-miR-1271-3p	1.05391	-0.709334	0.635996	-1.11531	0.264717	0.392835
hsa-miR-548c-5p	4.77844	0.337002	0.302345	1.11463	0.26501	0.392835
hsa-miR-942-3p	1.87779	-0.496653	0.44719	-1.11061	0.266737	0.394914
hsa-miR-4424	1.86281	-0.601278	0.542762	-1.10781	0.267943	0.396217
hsa-miR-6774-5p	2.31478	-0.459055	0.416167	-1.10305	0.270004	0.39878
hsa-miR-363-5p	1.5899	-0.684085	0.622175	-1.09951	0.271547	0.400089
hsa-miR-365a-5p	27.1738	0.255405	0.232216	1.09986	0.271393	0.400089
hsa-miR-3678-5p	1.66239	-0.51266	0.467363	-1.09692	0.272676	0.401266
hsa-miR-3127-3p	1.09965	0.619655	0.567925	1.09109	0.275235	0.403568
hsa-miR-5692a	0.197923	1.73971	1.59407	1.09136	0.275113	0.403568
hsa-miR-7702	0.297276	1.22914	1.12552	1.09207	0.274805	0.403568
hsa-miR-1468-5p	30.8546	0.223908	0.20685	1.08246	0.279046	0.407193
hsa-miR-4700-5p	0.265888	-1.36261	1.25815	-1.08303	0.278796	0.407193
hsa-miR-501-3p	197.376	-0.463804	0.428289	-1.08292	0.278843	0.407193
hsa-miR-6780a-5p	0.208751	-1.53016	1.41082	-1.08459	0.278104	0.407193
hsa-miR-125a-3p	2.27403	0.564424	0.522908	1.07939	0.280412	0.408696
hsa-miR-548c-3p	0.289463	-1.27213	1.18469	-1.07381	0.28291	0.411843
hsa-miR-501-5p	6.4156	-0.31246	0.291748	-1.07099	0.284173	0.413188
hsa-miR-3180-5p	0.347721	1.27699	1.19972	1.0644	0.287146	0.417012
hsa-miR-4512	1.86676	-0.507638	0.479565	-1.05854	0.28981	0.419862
hsa-miR-4671-3p	2.97235	0.770125	0.728559	1.05705	0.290488	0.419862
hsa-miR-5683	0.524359	1.06759	1.00974	1.05729	0.290379	0.419862
hsa-miR-6764-5p	0.620913	1.18755	1.12292	1.05756	0.290257	0.419862
hsa-miR-6739-3p	0.533792	-0.892429	0.845888	-1.05502	0.291416	0.420704
hsa-miR-4689	0.170581	-1.39773	1.33032	-1.05067	0.293409	0.423079
hsa-miR-1285-3p	163.187	-0.168921	0.161039	-1.04894	0.294205	0.423725
hsa-miR-3142	0.624383	-0.765812	0.731063	-1.04753	0.294854	0.424158
hsa-miR-106a-3p	2.05329	0.515445	0.493746	1.04395	0.296509	0.425554
hsa-miR-500a-5p	6.24846	-0.307098	0.294179	-1.04392	0.296524	0.425554
hsa-miR-548b-5p	1.21244	1.21434	1.17052	1.03744	0.299531	0.429363
hsa-miR-4766-5p	0.577445	0.792596	0.766063	1.03464	0.300839	0.430016
hsa-miR-5187-3p	0.42223	1.01807	0.984407	1.03419	0.301047	0.430016
hsa-miR-548d-5p	8.4996	-0.21065	0.203443	-1.03542	0.300471	0.430016
hsa-miR-3128	0.460773	-0.938727	0.910569	-1.03092	0.302576	0.431695
hsa-miR-769-3p	7.44313	0.322195	0.313421	1.02799	0.303952	0.43315
hsa-miR-3116	0.917391	-0.709682	0.692241	-1.0252	0.305271	0.433506
hsa-miR-3661	2.60602	-0.379836	0.370486	-1.02524	0.305251	0.433506
hsa-miR-4742-5p	0.273118	-1.17243	1.14196	-1.02667	0.304574	0.433506
hsa-miR-3177-5p	0.661409	-0.818001	0.799389	-1.02328	0.306174	0.434282
hsa-miR-4734	0.413962	0.869426	0.852222	1.02019	0.30764	0.435853
hsa-miR-5092	0.991326	-0.731387	0.717975	-1.01868	0.308355	0.436358
hsa-miR-1234-3p	0.855902	0.598281	0.591827	1.0109	0.312062	0.441092
hsa-miR-4712-5p	0.325155	-1.18527	1.1828	-1.00209	0.316302	0.446566
hsa-miR-874-3p	213.553	-0.178477	0.178534	-0.999682	0.317464	0.447687
hsa-miR-6833-3p	0.65761	-0.814402	0.819156	-0.994197	0.320127	0.450919
hsa-miR-24-3p	293.025	-0.156481	0.157517	-0.993422	0.320504	0.450929
hsa-miR-188-5p	25.107	-0.205306	0.207065	-0.991506	0.321439	0.4512
hsa-miR-449a	1.24613	0.577423	0.582305	0.991617	0.321384	0.4512
hsa-miR-1	0.205642	1.5507	1.57119	0.986956	0.323664	0.453801
hsa-miR-6516-3p	1.84832	-0.438859	0.446623	-0.982616	0.325796	0.456265
hsa-miR-4479	1.79097	0.472904	0.484235	0.976601	0.328767	0.459896
hsa-miR-548au-5p	3.31051	0.293861	0.303939	0.966843	0.333622	0.466152
hsa-miR-6511b-3p	4.56203	-0.33727	0.35129	-0.96009	0.33701	0.470345
hsa-miR-34c-5p	20.2381	0.388274	0.407898	0.95189	0.341153	0.475037
hsa-miR-5699-5p	0.208729	-1.44845	1.52071	-0.952484	0.340852	0.475037
hsa-miR-503-3p	0.627124	-0.750068	0.794859	-0.943649	0.345349	0.480331
hsa-miR-3614-3p	1.66417	0.559889	0.596135	0.939199	0.347629	0.48295
hsa-miR-3175	0.399034	0.97441	1.03987	0.937049	0.348733	0.483932
hsa-miR-5697	0.701083	0.699001	0.750167	0.931793	0.351443	0.487137
hsa-miR-503-5p	8.09799	0.446712	0.481327	0.928084	0.353364	0.48882
hsa-miR-548al	1.11363	-0.573322	0.618359	-0.927166	0.353841	0.48882
hsa-miR-581	0.212538	-1.07319	1.15755	-0.927123	0.353862	0.48882
hsa-miR-3942-3p	0.517611	-0.821344	0.890679	-0.922154	0.356448	0.491834
hsa-miR-1237-3p	1.55187	-0.480554	0.522224	-0.920206	0.357465	0.492679
hsa-miR-3192-5p	0.345523	0.812008	0.886754	0.915708	0.35982	0.494245
hsa-miR-3194-5p	9.98877	0.411541	0.448845	0.916889	0.359201	0.494245
hsa-miR-4733-3p	0.187351	1.21224	1.32362	0.915852	0.359744	0.494245
hsa-miR-4477b	2.9567	0.348588	0.381226	0.914386	0.360514	0.49464
hsa-miR-1294	2.43034	0.499747	0.550712	0.907455	0.364166	0.499088
hsa-miR-1908-3p	3.64649	-0.319923	0.353139	-0.905941	0.364967	0.499623
hsa-miR-5581-3p	0.546361	-0.755554	0.840911	-0.898495	0.368922	0.50447
hsa-miR-548ag	0.293982	1.44643	1.6221	0.8917	0.372554	0.508864
hsa-miR-5588-3p	0.175174	1.4178	1.59832	0.887052	0.375051	0.51115
hsa-miR-6762-3p	2.59365	-0.348701	0.393115	-0.887021	0.375068	0.51115
hsa-miR-6812-3p	0.401588	-0.804054	0.912349	-0.881301	0.378155	0.514782
hsa-miR-6726-3p	0.383547	-0.78035	0.894014	-0.872861	0.382739	0.52044
hsa-miR-3691-3p	0.174371	-1.14749	1.31667	-0.871504	0.383479	0.520864
hsa-miR-4739	1.1229	-0.57888	0.666277	-0.868828	0.384941	0.522267
hsa-miR-513a-5p	0.764658	-0.876643	1.01123	-0.86691	0.385992	0.523109
hsa-miR-548e-3p	61.2682	-0.0856273	0.0990042	-0.864885	0.387102	0.52403
hsa-miR-4504	1.16803	-0.520855	0.602905	-0.863908	0.387639	0.524174
hsa-miR-3194-3p	1.94366	0.40722	0.473293	0.860397	0.38957	0.52475
hsa-miR-664a-3p	73.1056	0.197164	0.229261	0.859998	0.38979	0.52475
hsa-miR-6743-3p	0.269171	-1.01147	1.17579	-0.86024	0.389657	0.52475
hsa-miR-7705	10.469	-0.222429	0.257989	-0.862166	0.388596	0.52475
hsa-miR-1254	8.9877	-0.202595	0.238844	-0.848234	0.396307	0.532528
hsa-miR-548j-5p	2.72013	0.33563	0.395793	0.847992	0.396443	0.532528
hsa-miR-6847-5p	0.257603	-0.992833	1.17453	-0.845301	0.397943	0.533954
hsa-miR-4482-3p	0.652051	0.687144	0.820905	0.837057	0.40256	0.538961
hsa-miR-6753-3p	0.993197	0.588148	0.702607	0.837094	0.40254	0.538961
hsa-miR-3179	0.182923	-1.23645	1.48376	-0.833321	0.404664	0.541182
hsa-miR-532-5p	934.797	0.0867217	0.10469	0.828365	0.407464	0.544329
hsa-miR-3121-3p	0.79751	0.539547	0.652682	0.826661	0.408429	0.54502
hsa-miR-192-3p	0.627576	-0.704678	0.853849	-0.825295	0.409204	0.545456
hsa-miR-4728-3p	0.954573	0.480818	0.58662	0.81964	0.412421	0.5489
hsa-miR-4773	0.604781	0.653002	0.797151	0.81917	0.41269	0.5489
hsa-miR-548ah-3p	3.35119	-0.31666	0.387536	-0.817111	0.413865	0.549862
hsa-miR-548x-5p	1.20318	0.475059	0.58207	0.816154	0.414412	0.549989
hsa-miR-6886-5p	0.452949	0.696703	0.854943	0.814912	0.415123	0.550331
hsa-miR-3190-3p	0.852061	0.545312	0.670927	0.812773	0.416348	0.551355
hsa-miR-335-3p	286.039	-0.442733	0.545693	-0.811322	0.417181	0.551858
hsa-miR-3124-5p	0.312018	-0.832853	1.03425	-0.805275	0.420661	0.555254
hsa-miR-3140-5p	0.169166	1.17829	1.46229	0.80578	0.42037	0.555254
hsa-miR-933	0.786879	0.562012	0.7029	0.799562	0.423965	0.559009
hsa-miR-4506	0.915651	0.803207	1.01055	0.794822	0.426717	0.562029
hsa-miR-103b	6382.35	-0.0551145	0.0696019	-0.791853	0.428446	0.563696
hsa-miR-548h-3p	4.84294	0.223728	0.283678	0.788669	0.430306	0.565531
hsa-miR-4638-5p	0.234686	1.03632	1.31678	0.787007	0.431278	0.566198
hsa-miR-551a	0.679082	0.556353	0.712735	0.780589	0.435044	0.57016
hsa-miR-6895-3p	0.638901	-0.650035	0.833092	-0.780268	0.435233	0.57016
hsa-miR-3150a-3p	1.58053	-0.374906	0.488764	-0.76705	0.443052	0.579779
hsa-miR-146a-3p	58.0714	0.746113	0.975189	0.765097	0.444214	0.580675
hsa-miR-5000-3p	2.38777	-0.313499	0.41158	-0.761696	0.446241	0.582699
hsa-miR-135a-5p	3.27913	0.351845	0.462774	0.760296	0.447078	0.583165
hsa-miR-219b-3p	2.98727	-0.308318	0.407157	-0.757246	0.448903	0.583669
hsa-miR-6800-3p	0.480297	0.6028	0.795313	0.757941	0.448486	0.583669
hsa-miR-891a-5p	1.08057	0.602068	0.794997	0.757321	0.448858	0.583669
hsa-miR-153-3p	0.883059	-0.65591	0.86736	-0.756214	0.449521	0.583849
hsa-miR-27a-5p	153.823	-0.15603	0.207202	-0.753034	0.45143	0.585703
hsa-miR-548aq-3p	0.666394	-0.532661	0.708241	-0.75209	0.451997	0.585815
hsa-miR-27a-3p	5383.81	0.100598	0.134	0.750727	0.452817	0.586254
hsa-miR-548am-3p	0.760328	-0.564245	0.754066	-0.74827	0.454298	0.587545
hsa-miR-1909-3p	0.287691	0.902277	1.21283	0.743946	0.456909	0.590296
hsa-miR-484	825.945	0.0944602	0.127363	0.74166	0.458293	0.591456
hsa-miR-188-3p	1.26358	-0.394056	0.533464	-0.738674	0.460105	0.592537
hsa-miR-4784	0.169408	1.07722	1.45723	0.739223	0.459772	0.592537
hsa-miR-4638-3p	2.77746	0.264225	0.360079	0.733797	0.463073	0.595729
hsa-miR-3133	1.29822	-0.436783	0.596249	-0.732551	0.463832	0.596076
hsa-miR-3146	0.548728	0.688116	0.944306	0.7287	0.466185	0.598467
hsa-miR-129-1-3p	0.208401	1.1782	1.62458	0.725234	0.468309	0.60056
hsa-miR-6776-3p	0.321412	-0.832617	1.16306	-0.715888	0.47406	0.607296
hsa-miR-3922-5p	0.240805	-0.842875	1.17899	-0.714915	0.474662	0.607427
hsa-miR-4653-5p	0.434555	-0.833949	1.17385	-0.710441	0.477431	0.609904
hsa-miR-6503-5p	0.33866	0.810979	1.14195	0.710169	0.4776	0.609904
hsa-miR-3942-5p	3.81946	-0.253447	0.357427	-0.709089	0.47827	0.610119
hsa-miR-3187-5p	0.22562	-0.863933	1.22869	-0.703134	0.481972	0.613557
hsa-miR-6818-3p	0.289675	0.855608	1.21655	0.703304	0.481866	0.613557
hsa-miR-5571-5p	0.70654	0.694485	0.994207	0.698532	0.484844	0.616568
hsa-miR-1179	0.368758	-0.639797	0.918797	-0.696342	0.486215	0.617665
hsa-miR-181d-3p	0.192339	0.914304	1.31912	0.693116	0.488237	0.619587
hsa-miR-3184-3p	2100.32	0.101127	0.14759	0.685193	0.493222	0.623962
hsa-miR-363-3p	1593.06	0.357541	0.521538	0.685552	0.492996	0.623962
hsa-miR-4676-3p	0.975782	0.623758	0.909141	0.686096	0.492652	0.623962
hsa-miR-4425	6.94397	0.211858	0.314388	0.673874	0.500392	0.632374
hsa-miR-2116-5p	10.9274	-0.165354	0.245876	-0.67251	0.501259	0.632814
hsa-miR-23b-5p	0.681701	-0.530277	0.793181	-0.668545	0.503785	0.634686
hsa-miR-6853-3p	0.998638	0.390821	0.584051	0.669156	0.503396	0.634686
hsa-miR-4726-5p	0.54981	-0.548073	0.824599	-0.664654	0.506272	0.636501
hsa-miR-6755-5p	0.831758	0.463848	0.69767	0.664853	0.506145	0.636501
hsa-miR-6754-3p	0.362329	0.615928	0.929344	0.662756	0.507487	0.63737
hsa-miR-4682	0.321346	-0.672907	1.03314	-0.651324	0.514837	0.64527
hsa-miR-6799-3p	0.231503	-0.795179	1.21972	-0.651933	0.514444	0.64527
hsa-miR-6758-3p	0.320949	0.834085	1.28411	0.649542	0.515988	0.646047
hsa-miR-345-3p	1.00198	0.401856	0.621292	0.646807	0.517757	0.646972
hsa-miR-6509-3p	0.895796	-0.386983	0.598346	-0.646756	0.51779	0.646972
hsa-miR-6734-3p	0.227756	-0.786729	1.21928	-0.645242	0.518771	0.647532
hsa-miR-324-3p	35.474	-0.0970765	0.152908	-0.63487	0.525513	0.654606
hsa-miR-4749-3p	0.332565	-0.680972	1.07227	-0.635074	0.52538	0.654606
hsa-miR-616-3p	0.482009	-0.630308	0.994183	-0.633996	0.526084	0.654646
hsa-miR-34c-3p	0.462628	0.68662	1.08582	0.632351	0.527158	0.655163
hsa-miR-3657	0.27783	-0.673632	1.06707	-0.631291	0.52785	0.655163
hsa-miR-708-3p	0.997909	0.440596	0.698376	0.630888	0.528114	0.655163
hsa-miR-3202	0.913315	-0.387285	0.620271	-0.62438	0.532378	0.65978
hsa-miR-4670-5p	0.305056	0.837246	1.34317	0.623334	0.533065	0.659959
hsa-miR-6786-3p	0.689634	-0.447527	0.722109	-0.61975	0.535422	0.662204
hsa-miR-548ar-3p	0.736221	-0.455324	0.739135	-0.616023	0.53788	0.664568
hsa-let-7b-3p	8.30928	0.223671	0.370165	0.604246	0.54568	0.673021
hsa-miR-3688-5p	5.49626	-0.166949	0.276547	-0.60369	0.54605	0.673021
hsa-miR-7111-3p	0.967443	0.335099	0.555542	0.603193	0.54638	0.673021
hsa-miR-6782-3p	0.764927	0.473372	0.800656	0.59123	0.554366	0.682168
hsa-miR-4423-3p	0.259371	-0.753532	1.28204	-0.587761	0.556693	0.684338
hsa-let-7e-5p	110.168	-0.123706	0.211371	-0.585254	0.558377	0.685393
hsa-miR-4661-3p	0.882234	-0.345916	0.591504	-0.584807	0.558677	0.685393
hsa-miR-5706	3.47266	-0.232378	0.398681	-0.582868	0.559982	0.685612
hsa-miR-6727-5p	0.201375	-0.695355	1.19134	-0.583673	0.55944	0.685612
hsa-miR-1255b-5p	0.770804	0.407129	0.700616	0.581102	0.561172	0.686378
hsa-miR-6852-5p	2.8863	-0.256088	0.444548	-0.576064	0.564572	0.689843
hsa-miR-6806-3p	0.530102	-0.491506	0.856767	-0.573675	0.566188	0.691124
hsa-miR-611	0.244323	0.699431	1.22253	0.572117	0.567242	0.691717
hsa-miR-4797-3p	1.1869	0.322089	0.566631	0.568428	0.569745	0.692686
hsa-miR-550a-3p	11.8153	0.259677	0.455674	0.569874	0.568763	0.692686
hsa-miR-7108-5p	0.325885	0.592444	1.04131	0.568941	0.569396	0.692686
hsa-miR-659-3p	0.31764	-0.578108	1.02055	-0.566466	0.571077	0.693614
hsa-miR-4766-3p	2.86103	0.198865	0.352945	0.563446	0.573132	0.695415
hsa-miR-548ar-5p	0.828804	-0.355953	0.633591	-0.561803	0.57425	0.696078
hsa-miR-6751-5p	0.30541	0.589056	1.06138	0.554993	0.5789	0.701016
hsa-miR-3681-3p	1.87072	-0.286032	0.517829	-0.552366	0.580697	0.702271
hsa-miR-514a-3p	0.226057	0.813809	1.47484	0.551793	0.58109	0.702271
hsa-miR-1181	0.316382	0.548582	1.01183	0.542166	0.587704	0.704666
hsa-miR-18a-3p	142.843	-0.0858555	0.158166	-0.54282	0.587254	0.704666
hsa-miR-374c-5p	0.576396	0.389307	0.715126	0.54439	0.586173	0.704666
hsa-miR-6505-3p	1.12362	0.340845	0.624035	0.546195	0.584932	0.704666
hsa-miR-6731-5p	0.216809	0.666805	1.21786	0.54752	0.584022	0.704666
hsa-miR-6820-5p	0.397007	-0.496271	0.914195	-0.54285	0.587233	0.704666
hsa-miR-6880-3p	0.217666	-0.664556	1.22319	-0.543299	0.586924	0.704666
hsa-miR-7845-5p	1.04466	-0.32522	0.5988	-0.54312	0.587047	0.704666
hsa-miR-378f	8.02757	-0.127475	0.236574	-0.538836	0.59	0.706489
hsa-miR-4493	0.720659	-0.405145	0.755741	-0.53609	0.591896	0.706489
hsa-miR-4668-3p	0.358179	-0.534675	0.997982	-0.535757	0.592127	0.706489
hsa-miR-5700	1.1935	-0.337476	0.628348	-0.537084	0.59121	0.706489
hsa-miR-6869-5p	0.561137	0.380932	0.710607	0.536066	0.591913	0.706489
hsa-miR-2277-3p	2.69706	-0.196345	0.368361	-0.533024	0.594017	0.708049
hsa-miR-548e-5p	45.3327	0.0849164	0.160203	0.530055	0.596074	0.709806
hsa-miR-508-3p	0.291584	0.719163	1.36465	0.526993	0.598198	0.710945
hsa-miR-513b-5p	0.312237	-0.737451	1.39834	-0.527375	0.597934	0.710945
hsa-miR-3158-5p	0.360518	-0.545619	1.04155	-0.523854	0.60038	0.711453
hsa-miR-3173-3p	0.323421	-0.624431	1.19195	-0.523875	0.600366	0.711453
hsa-miR-548n	4.14081	-0.202126	0.385289	-0.524609	0.599855	0.711453
hsa-miR-2355-3p	0.902929	-0.333683	0.639197	-0.522035	0.601646	0.71226
hsa-miR-1243	3.03031	-0.180591	0.353179	-0.51133	0.60912	0.720408
hsa-miR-4646-3p	0.396692	-0.59646	1.1729	-0.508534	0.611079	0.721358
hsa-miR-6780a-3p	0.219259	0.630379	1.23971	0.508491	0.611109	0.721358
hsa-miR-181a-5p	61918.1	-0.149048	0.293752	-0.507394	0.611879	0.721362
hsa-miR-18b-3p	6.22778	-0.254808	0.504199	-0.505372	0.613297	0.721362
hsa-miR-542-5p	2.55702	0.230911	0.457152	0.505107	0.613484	0.721362
hsa-miR-6855-3p	0.29975	-0.60168	1.18857	-0.506223	0.6127	0.721362
hsa-miR-5010-3p	12.9217	0.1237	0.245941	0.502967	0.614988	0.722432
hsa-miR-29b-2-5p	6.04365	-0.137945	0.275175	-0.5013	0.61616	0.723112
hsa-miR-6733-5p	0.26078	-0.529464	1.07016	-0.494752	0.620776	0.727826
hsa-miR-5699-3p	0.193046	0.715829	1.45965	0.490413	0.623842	0.730718
hsa-miR-5193	0.735926	0.331688	0.680058	0.487736	0.625737	0.732233
hsa-miR-6836-3p	1.0513	-0.302522	0.621423	-0.486821	0.626385	0.732287
hsa-miR-219a-1-3p	9.28824	-0.107298	0.221629	-0.484132	0.628292	0.733226
hsa-miR-4436a	0.197124	0.706156	1.4616	0.48314	0.628996	0.733226
hsa-miR-4802-3p	1.91888	-0.216355	0.447805	-0.483146	0.628992	0.733226
hsa-miR-449c-5p	2.05833	0.24053	0.500608	0.480475	0.630889	0.73473
hsa-miR-6780b-3p	0.169559	0.601277	1.2537	0.479601	0.631511	0.73475
hsa-miR-2116-3p	22.2109	0.119352	0.250002	0.477405	0.633074	0.735865
hsa-miR-4727-3p	0.201753	-0.606145	1.28523	-0.471622	0.637197	0.739951
hsa-miR-2276-3p	0.256503	-0.556635	1.2024	-0.462936	0.64341	0.74432
hsa-miR-3176	62.1667	-0.0740038	0.159078	-0.465205	0.641785	0.74432
hsa-miR-342-3p	1553.19	-0.0758521	0.16415	-0.46209	0.644017	0.74432
hsa-miR-550b-2-5p	12.4722	0.178734	0.385462	0.463688	0.642871	0.74432
hsa-miR-597-5p	0.919633	-0.351105	0.755797	-0.46455	0.642254	0.74432
hsa-miR-365a-3p	130.533	0.0726186	0.158346	0.458607	0.646516	0.7465
hsa-miR-4668-5p	1.02608	-0.290757	0.638266	-0.455542	0.648719	0.748333
hsa-miR-6764-3p	1.02108	-0.281014	0.619027	-0.453961	0.649857	0.748935
hsa-miR-6865-3p	0.265966	0.764175	1.7121	0.446339	0.655352	0.754554
hsa-miR-1913	0.206653	0.637286	1.47629	0.431679	0.665974	0.76488
hsa-miR-548h-5p	0.491092	-0.390582	0.90217	-0.432936	0.665061	0.76488
hsa-miR-7851-3p	0.712378	-0.366545	0.849742	-0.431361	0.666206	0.76488
hsa-miR-3157-3p	3.96808	0.141682	0.329947	0.429409	0.667625	0.765128
hsa-miR-6511b-5p	2.40269	-0.182252	0.424498	-0.429336	0.667679	0.765128
hsa-miR-6729-3p	0.285013	-0.467119	1.10671	-0.422079	0.672968	0.770462
hsa-miR-548ay-5p	6.1144	0.0965898	0.230238	0.419522	0.674834	0.771149
hsa-miR-6718-5p	1.82311	-0.292222	0.695903	-0.419918	0.674546	0.771149
hsa-miR-1537-3p	0.189629	-0.539805	1.29815	-0.415827	0.677537	0.77351
hsa-miR-215-3p	0.207905	-0.510958	1.23203	-0.414729	0.67834	0.773702
hsa-miR-6741-3p	1.44674	0.216925	0.527563	0.411183	0.680938	0.775938
hsa-miR-135b-5p	0.835526	0.327324	0.798023	0.410169	0.681682	0.776059
hsa-miR-4659b-3p	0.94491	-0.296644	0.725888	-0.408664	0.682786	0.77659
hsa-miR-4662a-5p	0.886764	0.358919	0.88269	0.40662	0.684287	0.77757
hsa-miR-4708-3p	0.188702	-0.61618	1.52326	-0.404515	0.685834	0.778601
hsa-miR-548b-3p	0.692058	0.499085	1.24627	0.400462	0.688816	0.781258
hsa-miR-548aa	2.07322	0.158986	0.400455	0.397012	0.691358	0.783411
hsa-miR-3174	1.2415	-0.223858	0.566932	-0.394858	0.692948	0.784481
hsa-miR-6813-5p	0.494786	-0.342386	0.870307	-0.393409	0.694017	0.784962
hsa-miR-548ab	0.836594	-0.297642	0.761377	-0.390926	0.695852	0.786129
hsa-miR-7155-5p	0.31962	0.522549	1.33896	0.390264	0.696341	0.786129
hsa-miR-135b-3p	0.218533	-0.499233	1.28914	-0.38726	0.698564	0.787907
hsa-miR-6738-3p	0.213837	-0.485308	1.28767	-0.376889	0.706256	0.795846
hsa-miR-1266-5p	0.420964	-0.328674	0.886453	-0.370775	0.710805	0.796645
hsa-miR-200a-5p	2.1541	0.155836	0.417577	0.373191	0.709006	0.796645
hsa-miR-20b-3p	9.98764	0.154041	0.415276	0.370938	0.710684	0.796645
hsa-miR-3064-3p	0.394093	-0.377698	1.02461	-0.368627	0.712405	0.796645
hsa-miR-3688-3p	7.97875	-0.110562	0.298299	-0.370642	0.710904	0.796645
hsa-miR-579-5p	1.43231	-0.228648	0.616984	-0.37059	0.710943	0.796645
hsa-miR-580-5p	0.353256	-0.381305	1.02717	-0.371218	0.710476	0.796645
hsa-miR-6503-3p	0.49218	-0.337098	0.915972	-0.368022	0.712857	0.796645
hsa-miR-6748-5p	0.194251	-0.477268	1.2924	-0.369288	0.711913	0.796645
hsa-miR-6804-5p	0.171412	0.482774	1.34443	0.359092	0.719526	0.803361
hsa-miR-3200-5p	0.218291	-0.42976	1.22268	-0.35149	0.725221	0.808977
hsa-miR-4520b-3p	0.177106	-0.470031	1.38035	-0.340514	0.733469	0.817429
hsa-miR-766-5p	8.38015	0.0719075	0.211956	0.339256	0.734417	0.817736
hsa-miR-579-3p	0.474407	-0.338926	1.0121	-0.334873	0.737721	0.820664
hsa-miR-548o-3p	29.8738	-0.0514696	0.154536	-0.33306	0.739089	0.821435
hsa-miR-5189-5p	0.179473	-0.493735	1.51204	-0.326536	0.744019	0.82616
hsa-miR-4437	2.51739	0.128153	0.393925	0.325323	0.744937	0.826425
hsa-miR-1286	0.287953	0.482672	1.50186	0.321384	0.74792	0.828978
hsa-miR-4772-5p	0.740827	-0.255464	0.81148	-0.314813	0.752904	0.833743
hsa-miR-193a-3p	3.24125	0.150131	0.481272	0.311946	0.755082	0.834636
hsa-miR-454-5p	79.8213	-0.045563	0.145648	-0.312829	0.754411	0.834636
hsa-miR-4671-5p	1.02778	0.260946	0.849466	0.307188	0.7587	0.837875
hsa-miR-3944-5p	0.232777	-0.385279	1.27145	-0.303022	0.761873	0.840616
hsa-miR-194-5p	103.247	0.102452	0.343019	0.298676	0.765187	0.843508
hsa-miR-450a-5p	19.9908	0.105802	0.356571	0.296721	0.766679	0.844059
hsa-miR-548ax	3.07804	0.131892	0.445273	0.296204	0.767074	0.844059
hsa-miR-3166	0.215359	-0.375775	1.27569	-0.294567	0.768325	0.844672
hsa-miR-6875-3p	0.20204	0.39189	1.33607	0.293314	0.769282	0.84496
hsa-miR-1292-5p	4.05275	-0.101884	0.348589	-0.292275	0.770077	0.845071
hsa-miR-3664-3p	0.875538	0.269529	0.92968	0.289916	0.771881	0.846287
hsa-miR-130a-3p	355.248	0.0809331	0.280965	0.288054	0.773305	0.846342
hsa-miR-548a-5p	0.775933	-0.241514	0.841146	-0.287125	0.774017	0.846342
hsa-miR-574-5p	95.9187	0.064304	0.223348	0.28791	0.773416	0.846342
hsa-miR-1305	0.319968	0.429758	1.51378	0.283897	0.77649	0.848284
hsa-miR-4749-5p	0.171566	-0.423742	1.50883	-0.280842	0.778832	0.850079
hsa-miR-6879-3p	0.870215	-0.180533	0.647008	-0.279028	0.780223	0.850835
hsa-miR-3913-3p	3.72307	0.0887565	0.31964	0.277676	0.781261	0.851204
hsa-miR-4433-5p	0.226265	-0.408531	1.48132	-0.275789	0.78271	0.85202
hsa-miR-219b-5p	0.356873	-0.279525	1.02405	-0.27296	0.784884	0.853623
hsa-miR-211-5p	0.220881	0.399123	1.48188	0.269335	0.787672	0.855318
hsa-miR-5090	0.195775	0.316947	1.17778	0.269105	0.787849	0.855318
hsa-miR-4462	0.288788	0.303481	1.13706	0.2669	0.789546	0.856397
hsa-miR-34b-3p	0.381284	-0.339899	1.28536	-0.264438	0.791442	0.85769
hsa-miR-3149	0.327536	0.273404	1.05748	0.258542	0.795988	0.861849
hsa-miR-618	22.8582	-0.131077	0.515697	-0.254175	0.79936	0.86473
hsa-miR-2278	0.774529	-0.197769	0.786948	-0.251311	0.801573	0.866354
hsa-miR-6862-3p	0.463545	0.237937	0.969437	0.245438	0.806117	0.870492
hsa-miR-548z	4.72865	-0.072649	0.297474	-0.24422	0.807061	0.870738
hsa-miR-4747-3p	0.318535	-0.244128	1.01161	-0.241327	0.809302	0.871611
hsa-miR-6511a-3p	6.48848	-0.0592824	0.245065	-0.241904	0.808854	0.871611
hsa-miR-3682-3p	0.217309	-0.321778	1.3529	-0.237843	0.812003	0.873131
hsa-miR-4659a-3p	2.00233	0.113574	0.477892	0.237656	0.812148	0.873131
hsa-miR-194-3p	1.49409	0.160572	0.680985	0.235794	0.813592	0.873912
hsa-miR-3065-3p	0.196772	0.311677	1.34167	0.232306	0.8163	0.876047
hsa-miR-642b-3p	1.90421	0.108248	0.47307	0.22882	0.819009	0.878179
hsa-miR-6783-5p	0.454668	0.193026	0.853113	0.226261	0.820999	0.879538
hsa-miR-7109-3p	0.224517	0.302091	1.34197	0.22511	0.821894	0.879723
hsa-miR-4747-5p	0.179721	-0.330215	1.50341	-0.219644	0.826148	0.881949
hsa-miR-6884-3p	0.166871	-0.305077	1.38054	-0.220984	0.825105	0.881949
hsa-miR-6884-5p	0.1876	0.260557	1.18389	0.220085	0.825805	0.881949
hsa-miR-4690-3p	1.26534	-0.116412	0.5347	-0.217714	0.827652	0.88278
hsa-miR-28-3p	332.593	0.0900739	0.422946	0.212968	0.831352	0.88595
hsa-miR-642a-5p	17.5741	-0.0644598	0.307869	-0.209374	0.834156	0.888161
hsa-miR-1914-5p	0.351055	0.239967	1.1539	0.207962	0.835259	0.888557
hsa-miR-328-5p	0.414103	0.174135	0.882029	0.197426	0.843494	0.896043
hsa-miR-330-3p	69.4955	-0.0259428	0.133803	-0.193888	0.846263	0.896043
hsa-miR-361-3p	1062.12	-0.0222231	0.114958	-0.193314	0.846713	0.896043
hsa-miR-5006-3p	0.712032	-0.134299	0.693339	-0.193699	0.846412	0.896043
hsa-miR-548t-3p	2.79112	-0.0666292	0.339769	-0.196101	0.844531	0.896043
hsa-miR-6818-5p	0.327809	0.210169	1.0786	0.194854	0.845508	0.896043
hsa-miR-664b-5p	1.43566	0.124229	0.648439	0.191581	0.84807	0.8967
hsa-miR-339-3p	1348.6	-0.0302013	0.160549	-0.188112	0.850789	0.898043
hsa-miR-6732-3p	1.74758	0.0913311	0.485606	0.188077	0.850817	0.898043
hsa-miR-1229-3p	1.65942	-0.101612	0.543074	-0.187105	0.851579	0.898069
hsa-miR-3139	0.338255	-0.214295	1.17039	-0.183097	0.854722	0.900603
hsa-miR-183-3p	0.802273	-0.124449	0.683487	-0.18208	0.85552	0.900661
hsa-miR-4664-3p	0.720935	0.123701	0.682899	0.181141	0.856257	0.900661
hsa-miR-342-5p	102.27	0.0365469	0.203725	0.179393	0.857629	0.90075
hsa-miR-4442	0.263839	-0.226598	1.26487	-0.179148	0.857822	0.90075
hsa-miR-135a-3p	0.710985	0.146432	0.83051	0.176316	0.860046	0.902307
hsa-miR-24-1-5p	0.566078	-0.14663	0.867849	-0.168958	0.865829	0.905541
hsa-miR-577	1.75915	0.101192	0.601858	0.168132	0.866479	0.905541
hsa-miR-597-3p	2.45161	0.0714966	0.422587	0.169188	0.865649	0.905541
hsa-miR-6797-3p	1.59416	-0.0964243	0.575112	-0.167662	0.866849	0.905541
hsa-miR-877-3p	1.66854	-0.0778266	0.457662	-0.170053	0.864969	0.905541
hsa-miR-3181	1.60574	-0.086139	0.52816	-0.163093	0.870446	0.906187
hsa-miR-4659a-5p	0.770211	0.110998	0.679313	0.163397	0.870206	0.906187
hsa-miR-4781-5p	0.204186	0.207272	1.2501	0.165804	0.868311	0.906187
hsa-miR-5001-5p	3.39779	-0.0596694	0.364671	-0.163625	0.870026	0.906187
hsa-miR-3159	1.23705	-0.0938275	0.579752	-0.161841	0.871431	0.906438
hsa-miR-6747-3p	2.54384	0.0603614	0.381727	0.158127	0.874357	0.908704
hsa-miR-4476	0.665236	0.119493	0.768794	0.155429	0.876483	0.910136
hsa-miR-151a-5p	1447.2	0.0648268	0.436262	0.148596	0.881872	0.913395
hsa-miR-643	3.24314	0.0553003	0.369037	0.149851	0.880883	0.913395
hsa-miR-6788-5p	0.266869	-0.159915	1.07465	-0.148806	0.881706	0.913395
hsa-miR-3917	3.57555	0.0437282	0.302348	0.144629	0.885004	0.915859
hsa-miR-3934-3p	0.172904	-0.192589	1.37319	-0.140249	0.888463	0.918657
hsa-miR-4781-3p	3.24881	-0.0481766	0.354978	-0.135717	0.892045	0.921578
hsa-miR-10a-5p	19611.2	-0.0481107	0.376653	-0.127732	0.898361	0.927316
hsa-miR-550a-3-5p	0.483936	0.104084	0.861456	0.120824	0.90383	0.932171
hsa-miR-92a-2-5p	1.47591	0.0764199	0.655369	0.116606	0.907172	0.934825
hsa-miR-6877-3p	0.231398	0.128684	1.16445	0.11051	0.912005	0.93901
hsa-miR-4745-3p	1.73643	0.0536297	0.492202	0.108959	0.913235	0.939482
hsa-miR-6723-5p	3.8627	-0.0449626	0.436335	-0.103046	0.917926	0.943511
hsa-miR-3160-5p	0.568446	-0.0734861	0.742693	-0.0989455	0.921182	0.944748
hsa-miR-3199	1.66343	-0.0463761	0.469853	-0.0987035	0.921374	0.944748
hsa-miR-548ai	0.235633	0.114821	1.16457	0.0985955	0.921459	0.944748
hsa-miR-4717-5p	0.309338	0.0976832	1.00573	0.097127	0.922626	0.945109
hsa-miR-5010-5p	1.54512	0.0476994	0.495857	0.096196	0.923365	0.945109
hsa-miR-1299	4.5331	-0.0494395	0.537598	-0.0919638	0.926727	0.946265
hsa-miR-3939	3.30753	0.0325765	0.354717	0.0918381	0.926827	0.946265
hsa-miR-6820-3p	0.271489	0.108221	1.16216	0.0931205	0.925808	0.946265
hsa-miR-3687	5.50719	0.0258414	0.327619	0.0788763	0.937131	0.955984
hsa-miR-221-5p	97.2953	-0.024224	0.326601	-0.0741699	0.940875	0.958951
hsa-miR-576-5p	107.653	-0.00754672	0.103043	-0.0732387	0.941616	0.958951
hsa-miR-1273h-5p	10.7517	-0.0127311	0.193389	-0.0658313	0.947512	0.962539
hsa-miR-4738-3p	0.198565	0.0972459	1.43967	0.0675472	0.946146	0.962539
hsa-miR-6857-3p	1.67684	0.033084	0.499969	0.066172	0.947241	0.962539
hsa-miR-610	0.602652	-0.0525333	0.846012	-0.0620952	0.950487	0.964756
hsa-miR-3200-3p	4.83945	0.0232576	0.411503	0.0565186	0.954929	0.968457
hsa-miR-548t-5p	0.184108	-0.0727012	1.35478	-0.0536627	0.957204	0.969956
hsa-miR-3136-5p	5.0785	0.0144912	0.313239	0.0462623	0.963101	0.97512
hsa-miR-4677-5p	1.64274	0.0188213	0.42881	0.0438919	0.964991	0.976221
hsa-miR-548aj-5p	0.928001	-0.0195402	0.556693	-0.0351005	0.972	0.982495
hsa-miR-4433b-3p	0.191615	0.0484342	1.47056	0.0329359	0.973726	0.983423
hsa-miR-1910-5p	7.1354	-0.0157528	0.501901	-0.0313862	0.974962	0.983854
hsa-miR-548a-3p	2.09926	-0.0149402	0.567	-0.0263496	0.978978	0.987089
hsa-miR-512-3p	0.216646	-0.0285331	1.36584	-0.0208906	0.983333	0.990659
hsa-miR-6837-3p	1.46682	-0.00910879	0.50906	-0.0178934	0.985724	0.992246
hsa-miR-5582-3p	0.300185	0.0186256	1.14684	0.0162408	0.987042	0.992752
hsa-miR-3922-3p	0.214861	-0.0202295	1.36543	-0.0148155	0.988179	0.993075
hsa-miR-6515-5p	1.11102	-0.00623698	0.572524	-0.0108938	0.991308	0.994577
hsa-miR-6839-5p	0.379981	0.0118531	1.07072	0.0110702	0.991167	0.994577
hsa-miR-625-3p	350.894	-0.00172528	0.186742	-0.00923882	0.992629	0.995082
hsa-miR-545-5p	2.42303	-0.00239819	0.372819	-0.00643259	0.994868	0.995686
hsa-miR-92a-1-5p	105.258	-0.00100759	0.153696	-0.00655576	0.994769	0.995686
hsa-miR-2110	8.56273	-0.000607523	0.283821	-0.00214051	0.998292	0.998292
hsa-let-7a-2-3p	0.0664277	1.39793	2.32758	0.600594	0.54811	NA
hsa-miR-100-3p	0.0500227	-0.82941	1.91168	-0.433865	0.664386	NA
hsa-miR-105-5p	0.137746	2.22703	1.59293	1.39807	0.162091	NA
hsa-miR-1185-1-3p	0.0586352	1.39793	2.32758	0.600594	0.54811	NA
hsa-miR-1199-5p	0.0487989	-0.598136	2.22655	-0.268638	0.788209	NA
hsa-miR-1204	0.0670845	2.11458	2.09322	1.0102	0.312398	NA
hsa-miR-1224-3p	0.0178497	0.194368	2.32758	0.0835066	0.933449	NA
hsa-miR-1225-5p	0.0194899	0.194368	2.32758	0.0835066	0.933449	NA
hsa-miR-1228-3p	0.0178497	0.194368	2.32758	0.0835066	0.933449	NA
hsa-miR-1236-3p	0.0836169	-1.43152	1.6243	-0.881318	0.378146	NA
hsa-miR-1236-5p	0.0211525	0.194368	2.32758	0.0835066	0.933449	NA
hsa-miR-1237-5p	0.0717269	-1.12579	2.17068	-0.518633	0.604017	NA
hsa-miR-124-3p	0.0945609	0.866478	1.65672	0.523009	0.600968	NA
hsa-miR-1245a	0.0622424	0.874824	2.14123	0.408562	0.682861	NA
hsa-miR-1245b-3p	0.052884	-0.876098	1.90306	-0.460363	0.645256	NA
hsa-miR-1245b-5p	0.0331549	-0.318039	2.31717	-0.137253	0.890831	NA
hsa-miR-124-5p	0.0420223	1.39793	2.32758	0.600594	0.54811	NA
hsa-miR-1251-3p	0.0447218	1.39793	2.32758	0.600594	0.54811	NA
hsa-miR-1255b-2-3p	0.0496049	-0.822555	1.91297	-0.429988	0.667205	NA
hsa-miR-1256	0.0434746	-0.45475	2.25099	-0.202023	0.839899	NA
hsa-miR-1257	0.0263868	0.194368	2.32758	0.0835066	0.933449	NA
hsa-miR-1260a	0.0823958	-1.41636	1.62411	-0.872086	0.383162	NA
hsa-miR-1269a	0.0423783	1.39793	2.32758	0.600594	0.54811	NA
hsa-miR-1273a	0.121046	2.46251	2.31249	1.06487	0.286934	NA
hsa-miR-1273c	0.0955221	0.269507	2.15867	0.124849	0.900643	NA
hsa-miR-1273g-5p	0.10625	1.46891	2.23351	0.65767	0.51075	NA
hsa-miR-1281	0.0263868	0.194368	2.32758	0.0835066	0.933449	NA
hsa-miR-1284	0.0331668	1.39793	2.32758	0.600594	0.54811	NA
hsa-miR-1288-5p	0.0178497	0.194368	2.32758	0.0835066	0.933449	NA
hsa-miR-1290	0.0316734	1.39793	2.32758	0.600594	0.54811	NA
hsa-miR-129-2-3p	0.124039	0.0665238	1.49602	0.0444671	0.964532	NA
hsa-miR-1295a	0.121912	1.86016	2.07138	0.898032	0.369168	NA
hsa-miR-1298-5p	0.0828585	1.54011	1.83063	0.841299	0.40018	NA
hsa-miR-1302	0.0828	-0.273722	1.66697	-0.164204	0.869571	NA
hsa-miR-1304-3p	0.160318	3.29408	1.6884	1.95101	0.0510564	NA
hsa-miR-1323	0.0757495	0.316827	2.15153	0.147256	0.88293	NA
hsa-miR-133a-5p	0.0499356	-0.552675	2.21523	-0.249489	0.802982	NA
hsa-miR-133b	0.139332	2.22624	1.59087	1.39938	0.161699	NA
hsa-miR-1343-5p	0.0194899	0.194368	2.32758	0.0835066	0.933449	NA
hsa-miR-139-3p	0.0508149	1.39793	2.32758	0.600594	0.54811	NA
hsa-miR-1468-3p	0.0162108	0.194368	2.32758	0.0835066	0.933449	NA
hsa-miR-1537-5p	0.15726	0.0778917	1.48795	0.0523483	0.958251	NA
hsa-miR-1539	0.0930689	-0.240314	1.64976	-0.145666	0.884185	NA
hsa-miR-1587	0.0457912	-0.433594	2.23286	-0.194188	0.846029	NA
hsa-miR-182-3p	0.0370104	-0.397957	2.29355	-0.173512	0.862249	NA
hsa-miR-187-5p	0.0514489	0.849449	2.19377	0.38721	0.698601	NA
hsa-miR-190a-3p	0.145964	-0.614667	1.60605	-0.38272	0.701927	NA
hsa-miR-1910-3p	0.161766	1.4243	2.07812	0.685378	0.493105	NA
hsa-miR-1914-3p	0.0163736	0.194368	2.32758	0.0835066	0.933449	NA
hsa-miR-196a-3p	0.03447	1.39793	2.32758	0.600594	0.54811	NA
hsa-miR-196b-3p	0.0967621	1.50131	2.08836	0.718896	0.472205	NA
hsa-miR-19b-2-5p	0.119704	-1.95565	1.46956	-1.33077	0.183264	NA
hsa-miR-200b-5p	0.0609834	0.207987	1.91121	0.108825	0.913341	NA
hsa-miR-202-5p	0.0615014	0.873515	2.14505	0.407223	0.683844	NA
hsa-miR-203b-3p	0.0403488	1.39793	2.32758	0.600594	0.54811	NA
hsa-miR-204-3p	0.06894	1.98818	2.32354	0.855668	0.392181	NA
hsa-miR-205-3p	0.0868799	1.60399	1.83089	0.87607	0.380992	NA
hsa-miR-208a-3p	0.107087	0.911965	1.85696	0.491106	0.623351	NA
hsa-miR-211-3p	0.0354521	1.39793	2.32758	0.600594	0.54811	NA
hsa-miR-2114-3p	0.0168636	0.194368	2.32758	0.0835066	0.933449	NA
hsa-miR-216a-5p	0.0175205	0.194368	2.32758	0.0835066	0.933449	NA
hsa-miR-216b-5p	0.015527	0.194368	2.32758	0.0835066	0.933449	NA
hsa-miR-219a-2-3p	0.015527	0.194368	2.32758	0.0835066	0.933449	NA
hsa-miR-2276-5p	0.0170206	0.194368	2.32758	0.0835066	0.933449	NA
hsa-miR-23c	0.0729906	0.26246	1.87624	0.139886	0.88875	NA
hsa-miR-2681-5p	0.0172223	0.194368	2.32758	0.0835066	0.933449	NA
hsa-miR-2682-5p	0.0586352	1.39793	2.32758	0.600594	0.54811	NA
hsa-miR-298	0.0381296	-0.414263	2.31929	-0.178616	0.858239	NA
hsa-miR-300	0.0175205	0.194368	2.32758	0.0835066	0.933449	NA
hsa-miR-302a-3p	0.0178497	0.194368	2.32758	0.0835066	0.933449	NA
hsa-miR-302b-3p	0.0163736	0.194368	2.32758	0.0835066	0.933449	NA
hsa-miR-302d-3p	0.015527	0.194368	2.32758	0.0835066	0.933449	NA
hsa-miR-3118	0.0178497	0.194368	2.32758	0.0835066	0.933449	NA
hsa-miR-3120-3p	0.150462	2.36655	1.78331	1.32705	0.184491	NA
hsa-miR-3121-5p	0.0170206	0.194368	2.32758	0.0835066	0.933449	NA
hsa-miR-3123	0.0423783	1.39793	2.32758	0.600594	0.54811	NA
hsa-miR-3124-3p	0.0170206	0.194368	2.32758	0.0835066	0.933449	NA
hsa-miR-3129-3p	0.138176	-0.818627	2.13529	-0.383379	0.701439	NA
hsa-miR-3129-5p	0.0162914	0.194368	2.32758	0.0835066	0.933449	NA
hsa-miR-3131	0.112289	0.870247	1.84502	0.471675	0.637159	NA
hsa-miR-3135a	0.132085	-0.496364	1.60267	-0.309711	0.756781	NA
hsa-miR-3137	0.03447	1.39793	2.32758	0.600594	0.54811	NA
hsa-miR-3145-5p	0.0795609	0.263745	1.85445	0.142223	0.886904	NA
hsa-miR-3150b-5p	0.106347	-0.571703	1.49957	-0.381244	0.703022	NA
hsa-miR-3153	0.0719675	0.890144	2.09467	0.424956	0.670869	NA
hsa-miR-3154	0.0406424	-0.469865	2.27407	-0.206619	0.836308	NA
hsa-miR-3155b	0.0168636	0.194368	2.32758	0.0835066	0.933449	NA
hsa-miR-3162-3p	0.0170206	0.194368	2.32758	0.0835066	0.933449	NA
hsa-miR-3162-5p	0.0190648	0.194368	2.32758	0.0835066	0.933449	NA
hsa-miR-3163	0.0866035	-1.41217	1.85108	-0.762889	0.445529	NA
hsa-miR-3164	0.0162108	0.194368	2.32758	0.0835066	0.933449	NA
hsa-miR-3165	0.147408	-2.21667	1.37584	-1.61114	0.107149	NA
hsa-miR-3170	0.0883383	-0.186214	1.6521	-0.112713	0.910258	NA
hsa-miR-3178	0.0400078	-0.457666	2.27739	-0.20096	0.84073	NA
hsa-miR-3183	0.124083	-2.11485	1.37136	-1.54215	0.123037	NA
hsa-miR-3189-3p	0.0547642	-0.808336	2.21868	-0.364332	0.71561	NA
hsa-miR-3190-5p	0.048507	1.92649	2.1657	0.889546	0.37371	NA
hsa-miR-3196	0.0420223	1.39793	2.32758	0.600594	0.54811	NA
hsa-miR-3198	0.129108	-1.00107	1.67651	-0.597117	0.550429	NA
hsa-miR-323b-3p	0.0162108	0.194368	2.32758	0.0835066	0.933449	NA
hsa-miR-329-5p	0.0354521	1.39793	2.32758	0.600594	0.54811	NA
hsa-miR-337-3p	0.0575711	0.866171	2.16606	0.399882	0.689243	NA
hsa-miR-338-5p	0.0514905	0.853276	2.20123	0.387636	0.698285	NA
hsa-miR-34b-5p	0.14565	1.60604	1.62624	0.987578	0.323359	NA
hsa-miR-3529-5p	0.0381296	-0.414263	2.31929	-0.178616	0.858239	NA
hsa-miR-3616-3p	0.0403488	1.39793	2.32758	0.600594	0.54811	NA
hsa-miR-3616-5p	0.0675432	-1.1899	1.87464	-0.634731	0.525604	NA
hsa-miR-3617-5p	0.0379391	-0.396567	2.28829	-0.173303	0.862413	NA
hsa-miR-3618	0.0162108	0.194368	2.32758	0.0835066	0.933449	NA
hsa-miR-3619-3p	0.0168636	0.194368	2.32758	0.0835066	0.933449	NA
hsa-miR-3619-5p	0.0663092	-1.05551	1.87001	-0.564442	0.572453	NA
hsa-miR-3621	0.0447218	1.39793	2.32758	0.600594	0.54811	NA
hsa-miR-3655	0.162696	-0.250786	1.50947	-0.166142	0.868045	NA
hsa-miR-365b-5p	0.0775659	2.25904	2.06579	1.09355	0.274154	NA
hsa-miR-3663-3p	0.0162914	0.194368	2.32758	0.0835066	0.933449	NA
hsa-miR-3664-5p	0.0434073	-0.448739	2.25101	-0.19935	0.841989	NA
hsa-miR-3665	0.0190648	0.194368	2.32758	0.0835066	0.933449	NA
hsa-miR-3675-5p	0.0664277	1.39793	2.32758	0.600594	0.54811	NA
hsa-miR-3677-5p	0.106093	-1.8775	1.46843	-1.27858	0.201047	NA
hsa-miR-3679-3p	0.111989	-1.86802	1.61569	-1.15618	0.247609	NA
hsa-miR-3680-5p	0.0828912	-0.141623	1.65811	-0.0854121	0.931934	NA
hsa-miR-3689a-5p	0.0578694	0.866753	2.16442	0.400454	0.688822	NA
hsa-miR-3689b-5p	0.0923394	1.64482	1.82277	0.902371	0.36686	NA
hsa-miR-3689f	0.0982182	1.58479	2.09817	0.755322	0.450056	NA
hsa-miR-3690	0.0405891	0.823747	2.26723	0.363327	0.71636	NA
hsa-miR-370-5p	0.06894	1.98818	2.32354	0.855668	0.392181	NA
hsa-miR-3714	0.0172223	0.194368	2.32758	0.0835066	0.933449	NA
hsa-miR-371a-3p	0.015527	0.194368	2.32758	0.0835066	0.933449	NA
hsa-miR-371a-5p	0.0850706	2.329	2.04815	1.13712	0.255487	NA
hsa-miR-373-5p	0.0448242	-0.534808	2.31557	-0.230961	0.817345	NA
hsa-miR-376a-3p	0.129537	3.13007	1.70195	1.8391	0.0659	NA
hsa-miR-376b-5p	0.119565	2.75268	1.99509	1.37972	0.167672	NA
hsa-miR-380-3p	0.0847566	2.09657	2.32174	0.903016	0.366517	NA
hsa-miR-380-5p	0.0234449	1.39793	2.32758	0.600594	0.54811	NA
hsa-miR-381-5p	0.110355	2.85854	1.7142	1.66756	0.0954023	NA
hsa-miR-3912-5p	0.0974724	-1.69342	1.4705	-1.1516	0.249487	NA
hsa-miR-3925-5p	0.108488	-1.84168	1.61543	-1.14005	0.254264	NA
hsa-miR-3926	0.05848	0.867932	2.16109	0.401617	0.687966	NA
hsa-miR-3929	0.0888284	-1.59354	1.62212	-0.982381	0.325912	NA
hsa-miR-3935	0.0996648	0.335111	1.78975	0.187238	0.851474	NA
hsa-miR-3936	0.0417793	-0.402853	2.25932	-0.178308	0.858481	NA
hsa-miR-3937	0.0668611	2.15679	2.09499	1.0295	0.303245	NA
hsa-miR-3941	0.0211525	0.194368	2.32758	0.0835066	0.933449	NA
hsa-miR-3945	0.0756451	-1.3469	1.62704	-0.827823	0.40777	NA
hsa-miR-3960	0.0596006	0.87005	2.15506	0.403725	0.686415	NA
hsa-miR-4278	0.164863	3.15685	1.67814	1.88116	0.05995	NA
hsa-miR-4289	0.0354521	1.39793	2.32758	0.600594	0.54811	NA
hsa-miR-433-5p	0.0351877	1.39793	2.32758	0.600594	0.54811	NA
hsa-miR-4417	0.0542269	-0.895508	1.89904	-0.471558	0.637242	NA
hsa-miR-4418	0.109729	-1.76502	1.62005	-1.08949	0.275938	NA
hsa-miR-4419b	0.0367122	-0.391686	2.29535	-0.170643	0.864504	NA
hsa-miR-4422	0.0550367	-0.908939	1.89702	-0.479141	0.631838	NA
hsa-miR-4427	0.117841	1.7569	2.06362	0.851371	0.394564	NA
hsa-miR-4430	0.104604	1.64402	2.08493	0.788525	0.43039	NA
hsa-miR-4433b-5p	0.121559	-0.876584	1.40006	-0.626103	0.531248	NA
hsa-miR-4443	0.0859596	-1.45565	1.6238	-0.896442	0.370017	NA
hsa-miR-4444	0.160521	1.11843	1.78315	0.62722	0.530515	NA
hsa-miR-4465	0.0172223	0.194368	2.32758	0.0835066	0.933449	NA
hsa-miR-4469	0.0449446	-0.407505	2.23659	-0.182199	0.855426	NA
hsa-miR-4470	0.0263868	0.194368	2.32758	0.0835066	0.933449	NA
hsa-miR-4471	0.0911771	0.10389	1.83319	0.0566717	0.954807	NA
hsa-miR-4474-5p	0.0546775	0.860289	2.18237	0.394199	0.693434	NA
hsa-miR-4477a	0.157378	0.0864812	1.37221	0.0630234	0.949748	NA
hsa-miR-4482-5p	0.0982182	1.58479	2.09817	0.755322	0.450056	NA
hsa-miR-4492	0.122196	2.9489	1.70754	1.72699	0.0841696	NA
hsa-miR-449b-3p	0.0168636	0.194368	2.32758	0.0835066	0.933449	NA
hsa-miR-449c-3p	0.0403488	1.39793	2.32758	0.600594	0.54811	NA
hsa-miR-4502	0.0335959	-0.327261	2.31434	-0.141406	0.887549	NA
hsa-miR-4505	0.114546	-1.95327	1.37651	-1.419	0.155898	NA
hsa-miR-450a-1-3p	0.0403488	1.39793	2.32758	0.600594	0.54811	NA
hsa-miR-450a-2-3p	0.126088	-2.09031	1.46573	-1.42612	0.153833	NA
hsa-miR-4516	0.0516628	0.853671	2.20018	0.388	0.698016	NA
hsa-miR-4520a-3p	0.109396	-0.6131	1.50192	-0.40821	0.683119	NA
hsa-miR-4520a-5p	0.125211	0.419133	1.6482	0.254297	0.799266	NA
hsa-miR-4520b-5p	0.0194899	0.194368	2.32758	0.0835066	0.933449	NA
hsa-miR-4524b-3p	0.0162108	0.194368	2.32758	0.0835066	0.933449	NA
hsa-miR-4524b-5p	0.0373815	-0.404485	2.29132	-0.176529	0.859878	NA
hsa-miR-4525	0.0769588	-1.36936	1.62809	-0.84108	0.400303	NA
hsa-miR-4528	0.0211525	0.194368	2.32758	0.0835066	0.933449	NA
hsa-miR-4530	0.0318183	-0.289901	2.32284	-0.124805	0.900678	NA
hsa-miR-4536-3p	0.121781	-0.635869	1.4911	-0.426444	0.669785	NA
hsa-miR-4537	0.0497503	-0.824355	1.91243	-0.431051	0.666431	NA
hsa-miR-4538	0.0327493	-0.309125	2.31978	-0.133256	0.893991	NA
hsa-miR-4540	0.0703753	2.00072	2.32334	0.86114	0.389161	NA
hsa-miR-4632-5p	0.0190648	0.194368	2.32758	0.0835066	0.933449	NA
hsa-miR-4639-3p	0.0666902	0.307138	1.89309	0.162241	0.871116	NA
hsa-miR-4640-5p	0.04293	-0.512946	2.26275	-0.226692	0.820663	NA
hsa-miR-4642	0.13589	0.103402	1.65386	0.0625217	0.950147	NA
hsa-miR-4644	0.0224121	0.194368	2.32758	0.0835066	0.933449	NA
hsa-miR-4645-5p	0.0664277	1.39793	2.32758	0.600594	0.54811	NA
hsa-miR-4646-5p	0.15141	1.60259	1.61237	0.99393	0.320257	NA
hsa-miR-4649-5p	0.0658743	0.88093	2.12308	0.41493	0.678193	NA
hsa-miR-4653-3p	0.0420223	1.39793	2.32758	0.600594	0.54811	NA
hsa-miR-4655-5p	0.0224121	0.194368	2.32758	0.0835066	0.933449	NA
hsa-miR-4657	0.152082	1.51848	1.61732	0.938887	0.347789	NA
hsa-miR-4664-5p	0.0403488	1.39793	2.32758	0.600594	0.54811	NA
hsa-miR-4666a-3p	0.0724576	0.890835	2.09249	0.42573	0.670305	NA
hsa-miR-4666a-5p	0.073081	-1.26161	1.86646	-0.675934	0.499082	NA
hsa-miR-4667-3p	0.10935	1.69705	1.79185	0.947094	0.343591	NA
hsa-miR-4667-5p	0.145576	-1.04863	1.48828	-0.704588	0.481067	NA
hsa-miR-4670-3p	0.166545	-0.492877	1.38184	-0.356683	0.721329	NA
hsa-miR-4672	0.0335959	-0.327261	2.31434	-0.141406	0.887549	NA
hsa-miR-4673	0.0656689	0.350279	1.89064	0.18527	0.853017	NA
hsa-miR-4674	0.113115	1.59226	1.77099	0.899079	0.368611	NA
hsa-miR-4676-5p	0.138439	1.14449	1.81965	0.628962	0.529374	NA
hsa-miR-4679	0.0190648	0.194368	2.32758	0.0835066	0.933449	NA
hsa-miR-4680-5p	0.164804	0.0868774	1.36832	0.0634918	0.949375	NA
hsa-miR-4681	0.0357007	-0.370077	2.30124	-0.160816	0.872238	NA
hsa-miR-4685-5p	0.0170206	0.194368	2.32758	0.0835066	0.933449	NA
hsa-miR-4690-5p	0.121817	-1.97647	1.47176	-1.34293	0.179294	NA
hsa-miR-4691-3p	0.0687892	-1.28698	1.63409	-0.787583	0.430941	NA
hsa-miR-4692	0.0380161	-0.416717	2.28773	-0.182153	0.855463	NA
hsa-miR-4695-3p	0.0368915	-0.394082	2.29406	-0.171784	0.863607	NA
hsa-miR-4695-5p	0.0588859	0.868706	2.15889	0.402385	0.687401	NA
hsa-miR-4697-3p	0.116566	-0.774885	1.66249	-0.466099	0.641145	NA
hsa-miR-4699-3p	0.0351877	1.39793	2.32758	0.600594	0.54811	NA
hsa-miR-4701-5p	0.0351877	1.39793	2.32758	0.600594	0.54811	NA
hsa-miR-4703-3p	0.156124	-0.352989	1.38679	-0.254537	0.799081	NA
hsa-miR-4703-5p	0.051479	0.853249	2.2013	0.387612	0.698303	NA
hsa-miR-4706	0.074663	-1.27025	1.86241	-0.682044	0.495211	NA
hsa-miR-4708-5p	0.0740965	0.893097	2.08529	0.428283	0.668445	NA
hsa-miR-4710	0.0344446	-0.342649	2.32141	-0.147604	0.882656	NA
hsa-miR-4712-3p	0.135714	-2.17149	1.37452	-1.57982	0.114149	NA
hsa-miR-4713-5p	0.0175205	0.194368	2.32758	0.0835066	0.933449	NA
hsa-miR-4714-3p	0.0262524	0.194368	2.32758	0.0835066	0.933449	NA
hsa-miR-4714-5p	0.0234449	1.39793	2.32758	0.600594	0.54811	NA
hsa-miR-4715-5p	0.0682747	0.884703	2.1116	0.418973	0.675236	NA
hsa-miR-4716-3p	0.0698797	0.88712	2.10414	0.421608	0.673311	NA
hsa-miR-4716-5p	0.11727	2.11467	2.30832	0.916106	0.359611	NA
hsa-miR-4717-3p	0.125346	-0.161067	1.66081	-0.0969812	0.922741	NA
hsa-miR-4720-5p	0.0316734	1.39793	2.32758	0.600594	0.54811	NA
hsa-miR-4722-5p	0.158297	-1.04378	1.50048	-0.695631	0.48666	NA
hsa-miR-4723-3p	0.117369	-0.268682	1.61164	-0.166713	0.867596	NA
hsa-miR-4723-5p	0.109427	-1.89918	1.46908	-1.29277	0.196092	NA
hsa-miR-4724-5p	0.098504	2.00503	1.61835	1.23893	0.215372	NA
hsa-miR-4725-3p	0.0663336	1.96485	2.32394	0.845483	0.397841	NA
hsa-miR-4727-5p	0.15382	2.17794	2.05126	1.06176	0.288345	NA
hsa-miR-4729	0.0738621	2.21219	2.07505	1.06609	0.286385	NA
hsa-miR-4732-5p	0.0703753	2.00072	2.32334	0.86114	0.389161	NA
hsa-miR-4733-5p	0.0250622	1.39793	2.32758	0.600594	0.54811	NA
hsa-miR-4743-5p	0.020518	0.194368	2.32758	0.0835066	0.933449	NA
hsa-miR-4746-3p	0.0172223	0.194368	2.32758	0.0835066	0.933449	NA
hsa-miR-4748	0.102574	-0.675825	1.50872	-0.447947	0.654192	NA
hsa-miR-4753-3p	0.10397	-1.86087	1.46748	-1.26807	0.204774	NA
hsa-miR-4757-3p	0.0163736	0.194368	2.32758	0.0835066	0.933449	NA
hsa-miR-4757-5p	0.0731208	-1.26213	1.86642	-0.676233	0.498893	NA
hsa-miR-4758-3p	0.0859263	-1.4451	1.6217	-0.891103	0.372874	NA
hsa-miR-4761-5p	0.0464382	-0.452917	2.23006	-0.203096	0.83906	NA
hsa-miR-4762-3p	0.152888	2.22284	1.77575	1.25178	0.210651	NA
hsa-miR-4763-3p	0.0316734	1.39793	2.32758	0.600594	0.54811	NA
hsa-miR-4763-5p	0.0224121	0.194368	2.32758	0.0835066	0.933449	NA
hsa-miR-4764-3p	0.015527	0.194368	2.32758	0.0835066	0.933449	NA
hsa-miR-4764-5p	0.0178497	0.194368	2.32758	0.0835066	0.933449	NA
hsa-miR-4765	0.0419138	-0.403063	2.25832	-0.178479	0.858347	NA
hsa-miR-4769-3p	0.0824586	-1.5337	1.62353	-0.944671	0.344827	NA
hsa-miR-4774-5p	0.159078	0.48578	1.46345	0.331941	0.739934	NA
hsa-miR-4776-5p	0.015527	0.194368	2.32758	0.0835066	0.933449	NA
hsa-miR-4777-3p	0.143765	-0.0101958	1.49553	-0.00681751	0.99456	NA
hsa-miR-4779	0.052302	-0.866898	1.90476	-0.455122	0.649021	NA
hsa-miR-4782-3p	0.0194899	0.194368	2.32758	0.0835066	0.933449	NA
hsa-miR-4782-5p	0.0633775	0.168452	1.90665	0.08835	0.929599	NA
hsa-miR-4783-3p	0.0421887	1.39793	2.32758	0.600594	0.54811	NA
hsa-miR-4785	0.145044	2.13657	1.77286	1.20515	0.228146	NA
hsa-miR-4786-3p	0.11654	-0.253677	1.82143	-0.139273	0.889234	NA
hsa-miR-4788	0.0211525	0.194368	2.32758	0.0835066	0.933449	NA
hsa-miR-4789-3p	0.0420223	1.39793	2.32758	0.600594	0.54811	NA
hsa-miR-4795-3p	0.0323906	-0.301553	2.32216	-0.129859	0.896678	NA
hsa-miR-4795-5p	0.155868	2.23361	1.77306	1.25975	0.207761	NA
hsa-miR-4796-3p	0.157344	-1.12993	1.64993	-0.684836	0.493447	NA
hsa-miR-4796-5p	0.123219	-0.544861	1.47639	-0.36905	0.71209	NA
hsa-miR-4799-3p	0.0263868	0.194368	2.32758	0.0835066	0.933449	NA
hsa-miR-4803	0.120636	0.16099	1.4993	0.107377	0.91449	NA
hsa-miR-4804-5p	0.0495231	0.848634	2.21337	0.383412	0.701414	NA
hsa-miR-487a-5p	0.0735156	2.22384	2.07594	1.07124	0.284061	NA
hsa-miR-490-3p	0.162862	2.91794	1.63789	1.78152	0.0748269	NA
hsa-miR-492	0.0224121	0.194368	2.32758	0.0835066	0.933449	NA
hsa-miR-4999-3p	0.0535741	-0.78489	2.2227	-0.353125	0.723995	NA
hsa-miR-499b-5p	0.0525784	-0.871466	1.90398	-0.457708	0.647162	NA
hsa-miR-5000-5p	0.0816942	-1.36469	1.85683	-0.734958	0.462365	NA
hsa-miR-5004-3p	0.0331668	1.39793	2.32758	0.600594	0.54811	NA
hsa-miR-508-5p	0.0709041	2.00528	2.32326	0.863132	0.388065	NA
hsa-miR-5088-3p	0.0506164	-0.839682	1.90989	-0.43965	0.660191	NA
hsa-miR-5093	0.0178497	0.194368	2.32758	0.0835066	0.933449	NA
hsa-miR-5095	0.0758771	2.13761	2.06261	1.03636	0.300033	NA
hsa-miR-509-5p	0.0190648	0.194368	2.32758	0.0835066	0.933449	NA
hsa-miR-510-3p	0.0234449	1.39793	2.32758	0.600594	0.54811	NA
hsa-miR-513c-3p	0.117841	1.7569	2.06362	0.851371	0.394564	NA
hsa-miR-514b-3p	0.0575997	0.866227	2.16591	0.399937	0.689203	NA
hsa-miR-516b-5p	0.10172	-0.562692	1.50425	-0.374068	0.708354	NA
hsa-miR-517-5p	0.0162914	0.194368	2.32758	0.0835066	0.933449	NA
hsa-miR-517b-3p	0.0294176	0.194368	2.32758	0.0835066	0.933449	NA
hsa-miR-5186	0.0351877	1.39793	2.32758	0.600594	0.54811	NA
hsa-miR-5187-5p	0.149137	-2.32581	1.37118	-1.69621	0.0898465	NA
hsa-miR-5189-3p	0.0848878	-0.299074	1.8917	-0.158098	0.874379	NA
hsa-miR-518b	0.0175205	0.194368	2.32758	0.0835066	0.933449	NA
hsa-miR-518c-3p	0.0224121	0.194368	2.32758	0.0835066	0.933449	NA
hsa-miR-5192	0.0163736	0.194368	2.32758	0.0835066	0.933449	NA
hsa-miR-5195-5p	0.0356995	-0.36726	2.32071	-0.158253	0.874257	NA
hsa-miR-5196-5p	0.0351877	1.39793	2.32758	0.600594	0.54811	NA
hsa-miR-519d-5p	0.015527	0.194368	2.32758	0.0835066	0.933449	NA
hsa-miR-520c-3p	0.0420223	1.39793	2.32758	0.600594	0.54811	NA
hsa-miR-520d-3p	0.10163	2.09657	2.32174	0.903016	0.366517	NA
hsa-miR-520d-5p	0.0633468	1.93714	2.32441	0.833389	0.404625	NA
hsa-miR-523-5p	0.0250622	1.39793	2.32758	0.600594	0.54811	NA
hsa-miR-544b	0.0700253	-1.03951	2.17446	-0.478056	0.63261	NA
hsa-miR-548ae	0.140854	0.381863	1.48413	0.257298	0.796949	NA
hsa-miR-548ap-3p	0.015527	0.194368	2.32758	0.0835066	0.933449	NA
hsa-miR-548ap-5p	0.124969	2.77765	1.98569	1.39883	0.161862	NA
hsa-miR-548aq-5p	0.03447	1.39793	2.32758	0.600594	0.54811	NA
hsa-miR-548as-5p	0.140624	2.89715	1.97195	1.46918	0.141783	NA
hsa-miR-548at-3p	0.0472674	-0.477924	2.22645	-0.214657	0.830035	NA
hsa-miR-548au-3p	0.0262524	0.194368	2.32758	0.0835066	0.933449	NA
hsa-miR-548av-3p	0.0403488	1.39793	2.32758	0.600594	0.54811	NA
hsa-miR-548aw	0.045709	-0.431105	2.23321	-0.193042	0.846926	NA
hsa-miR-548az-3p	0.0172223	0.194368	2.32758	0.0835066	0.933449	NA
hsa-miR-548ba	0.110597	-0.728765	1.66434	-0.43787	0.66148	NA
hsa-miR-548i	0.124939	0.26837	1.49494	0.179519	0.857531	NA
hsa-miR-548x-3p	0.112587	1.69898	1.78503	0.951793	0.341202	NA
hsa-miR-548y	0.0162914	0.194368	2.32758	0.0835066	0.933449	NA
hsa-miR-550b-3p	0.0666413	-1.04975	2.1894	-0.47947	0.631604	NA
hsa-miR-5582-5p	0.0434073	-0.448739	2.25101	-0.19935	0.841989	NA
hsa-miR-5584-3p	0.0872389	1.48704	2.11779	0.702165	0.482577	NA
hsa-miR-5587-3p	0.127461	0.992784	1.62464	0.61108	0.541146	NA
hsa-miR-5587-5p	0.0370104	-0.397957	2.29355	-0.173512	0.862249	NA
hsa-miR-561-5p	0.0505702	-0.569293	2.21269	-0.257285	0.796959	NA
hsa-miR-564	0.10472	-1.8666	1.46778	-1.27172	0.203474	NA
hsa-miR-567	0.0611001	-0.990404	1.8813	-0.526447	0.598578	NA
hsa-miR-5682	0.0331668	1.39793	2.32758	0.600594	0.54811	NA
hsa-miR-5689	0.0175205	0.194368	2.32758	0.0835066	0.933449	NA
hsa-miR-5691	0.0447218	1.39793	2.32758	0.600594	0.54811	NA
hsa-miR-5692c	0.0873524	-1.45995	1.6215	-0.900367	0.367925	NA
hsa-miR-5703	0.136908	-2.06678	1.37968	-1.49801	0.134131	NA
hsa-miR-570-5p	0.106648	-0.827832	1.50623	-0.549603	0.582591	NA
hsa-miR-572	0.015527	0.194368	2.32758	0.0835066	0.933449	NA
hsa-miR-583	0.0826609	0.26445	1.84487	0.143343	0.886019	NA
hsa-miR-584-5p	0.0764923	2.24928	2.06838	1.08746	0.276834	NA
hsa-miR-586	0.110741	-1.90161	1.46807	-1.29532	0.19521	NA
hsa-miR-587	0.0447218	1.39793	2.32758	0.600594	0.54811	NA
hsa-miR-588	0.109106	-1.75927	1.8383	-0.957006	0.338564	NA
hsa-miR-598-5p	0.0910196	-1.66084	1.47325	-1.12733	0.259602	NA
hsa-miR-601	0.0351877	1.39793	2.32758	0.600594	0.54811	NA
hsa-miR-602	0.0997642	-1.71485	1.47152	-1.16536	0.243872	NA
hsa-miR-603	0.0420223	1.39793	2.32758	0.600594	0.54811	NA
hsa-miR-605-5p	0.020518	0.194368	2.32758	0.0835066	0.933449	NA
hsa-miR-606	0.0429348	0.808536	2.24602	0.359986	0.718858	NA
hsa-miR-607	0.162779	1.49309	1.82921	0.816248	0.414358	NA
hsa-miR-6077	0.0605417	-0.903801	2.19982	-0.410852	0.681181	NA
hsa-miR-6089	0.0566046	0.864253	2.17143	0.398012	0.690622	NA
hsa-miR-6090	0.0163736	0.194368	2.32758	0.0835066	0.933449	NA
hsa-miR-612	0.0175205	0.194368	2.32758	0.0835066	0.933449	NA
hsa-miR-6131	0.0747784	1.49176	1.84704	0.807649	0.419293	NA
hsa-miR-617	0.0162108	0.194368	2.32758	0.0835066	0.933449	NA
hsa-miR-632	0.06462	-1.04264	1.87495	-0.556087	0.578152	NA
hsa-miR-649	0.0664277	1.39793	2.32758	0.600594	0.54811	NA
hsa-miR-650	0.0350411	-0.354442	2.32108	-0.152706	0.87863	NA
hsa-miR-6502-5p	0.0789349	-1.39102	1.62744	-0.854729	0.392701	NA
hsa-miR-6506-3p	0.0420223	1.39793	2.32758	0.600594	0.54811	NA
hsa-miR-6506-5p	0.0860026	2.27566	2.04182	1.11452	0.265054	NA
hsa-miR-6507-5p	0.0178497	0.194368	2.32758	0.0835066	0.933449	NA
hsa-miR-6508-3p	0.0351877	1.39793	2.32758	0.600594	0.54811	NA
hsa-miR-6508-5p	0.0423783	1.39793	2.32758	0.600594	0.54811	NA
hsa-miR-6511a-5p	0.142464	1.44454	1.62206	0.89056	0.373165	NA
hsa-miR-6513-5p	0.158372	0.192826	1.64454	0.117253	0.90666	NA
hsa-miR-651-3p	0.0342233	-0.34026	2.31037	-0.147275	0.882915	NA
hsa-miR-655-5p	0.0234449	1.39793	2.32758	0.600594	0.54811	NA
hsa-miR-656-5p	0.0331668	1.39793	2.32758	0.600594	0.54811	NA
hsa-miR-658	0.158483	-0.154405	1.49184	-0.1035	0.917566	NA
hsa-miR-668-3p	0.0162108	0.194368	2.32758	0.0835066	0.933449	NA
hsa-miR-670-3p	0.0493389	-0.817573	1.91372	-0.427216	0.669222	NA
hsa-miR-6716-3p	0.0250622	1.39793	2.32758	0.600594	0.54811	NA
hsa-miR-6719-3p	0.0337271	-0.328412	2.32181	-0.141447	0.887517	NA
hsa-miR-6720-5p	0.10625	1.46891	2.23351	0.65767	0.51075	NA
hsa-miR-6726-5p	0.0178497	0.194368	2.32758	0.0835066	0.933449	NA
hsa-miR-6727-3p	0.0194899	0.194368	2.32758	0.0835066	0.933449	NA
hsa-miR-6730-5p	0.0162914	0.194368	2.32758	0.0835066	0.933449	NA
hsa-miR-6732-5p	0.153609	2.37634	1.7923	1.32586	0.184887	NA
hsa-miR-6736-3p	0.0190648	0.194368	2.32758	0.0835066	0.933449	NA
hsa-miR-6736-5p	0.0190648	0.194368	2.32758	0.0835066	0.933449	NA
hsa-miR-6738-5p	0.0927071	1.62121	2.11833	0.765323	0.444079	NA
hsa-miR-6740-3p	0.05597	0.862969	2.17499	0.396768	0.691538	NA
hsa-miR-6741-5p	0.142986	3.20493	1.69499	1.89082	0.058648	NA
hsa-miR-6743-5p	0.0331549	-0.318039	2.31717	-0.137253	0.890831	NA
hsa-miR-6747-5p	0.152755	0.216301	1.47983	0.146166	0.88379	NA
hsa-miR-6748-3p	0.126283	-2.0126	1.37784	-1.46069	0.144099	NA
hsa-miR-6749-5p	0.0614143	-1.00359	1.88223	-0.533193	0.5939	NA
hsa-miR-6750-5p	0.0518297	-0.601113	2.20778	-0.27227	0.785414	NA
hsa-miR-6752-5p	0.0250622	1.39793	2.32758	0.600594	0.54811	NA
hsa-miR-6754-5p	0.0168636	0.194368	2.32758	0.0835066	0.933449	NA
hsa-miR-6755-3p	0.0331549	-0.318039	2.31717	-0.137253	0.890831	NA
hsa-miR-6756-3p	0.111918	-0.505253	1.63495	-0.309032	0.757297	NA
hsa-miR-6758-5p	0.0194899	0.194368	2.32758	0.0835066	0.933449	NA
hsa-miR-6759-5p	0.0341411	-0.338485	2.31088	-0.146475	0.883547	NA
hsa-miR-6760-3p	0.0224121	0.194368	2.32758	0.0835066	0.933449	NA
hsa-miR-6763-3p	0.133953	0.120813	1.49142	0.0810053	0.935438	NA
hsa-miR-6763-5p	0.0928025	0.660966	1.86197	0.354981	0.722603	NA
hsa-miR-6766-5p	0.0592446	0.869383	2.15696	0.403059	0.686905	NA
hsa-miR-6767-3p	0.0664277	1.39793	2.32758	0.600594	0.54811	NA
hsa-miR-6767-5p	0.156418	-1.20234	1.33147	-0.903018	0.366517	NA
hsa-miR-6768-3p	0.0585623	0.868089	2.16064	0.401773	0.687851	NA
hsa-miR-6768-5p	0.0946488	-0.600466	1.66544	-0.360544	0.71844	NA
hsa-miR-6770-5p	0.0746459	-1.34727	1.62972	-0.82669	0.408413	NA
hsa-miR-6771-3p	0.0172223	0.194368	2.32758	0.0835066	0.933449	NA
hsa-miR-6771-5p	0.0843774	2.09657	2.32174	0.903016	0.366517	NA
hsa-miR-6773-3p	0.0586352	1.39793	2.32758	0.600594	0.54811	NA
hsa-miR-6775-5p	0.0162108	0.194368	2.32758	0.0835066	0.933449	NA
hsa-miR-6776-5p	0.138429	-0.981411	1.40271	-0.699655	0.484143	NA
hsa-miR-6777-5p	0.115567	-1.95024	1.37521	-1.41814	0.156149	NA
hsa-miR-6779-3p	0.135598	1.44446	1.62509	0.888847	0.374085	NA
hsa-miR-6781-3p	0.152154	-2.30094	1.47727	-1.55756	0.119336	NA
hsa-miR-6781-5p	0.110934	0.408166	1.5002	0.272075	0.785565	NA
hsa-miR-6782-5p	0.113843	-1.7973	1.83585	-0.978997	0.327581	NA
hsa-miR-6784-3p	0.110297	1.62513	2.06982	0.785152	0.432365	NA
hsa-miR-6785-3p	0.166345	0.176736	1.47875	0.119518	0.904865	NA
hsa-miR-6785-5p	0.045709	-0.431105	2.23321	-0.193042	0.846926	NA
hsa-miR-6786-5p	0.0425097	0.807435	2.24909	0.359005	0.719591	NA
hsa-miR-6790-3p	0.0995883	-0.303766	1.64587	-0.184563	0.853572	NA
hsa-miR-6791-5p	0.12901	2.80971	1.98172	1.41781	0.156246	NA
hsa-miR-6792-5p	0.0178497	0.194368	2.32758	0.0835066	0.933449	NA
hsa-miR-6794-3p	0.103295	0.998124	1.857	0.537494	0.590926	NA
hsa-miR-6796-3p	0.107492	-0.602055	1.50263	-0.400667	0.688666	NA
hsa-miR-6798-5p	0.120653	1.85839	2.07413	0.895985	0.370261	NA
hsa-miR-6799-5p	0.109965	-0.719214	1.66374	-0.432288	0.665532	NA
hsa-miR-6800-5p	0.0162914	0.194368	2.32758	0.0835066	0.933449	NA
hsa-miR-6801-3p	0.0866978	-0.163862	1.87999	-0.087161	0.930544	NA
hsa-miR-6801-5p	0.091676	-0.218959	1.64964	-0.132731	0.894406	NA
hsa-miR-6802-5p	0.121746	-0.842228	1.49926	-0.561762	0.574278	NA
hsa-miR-6804-3p	0.153888	-1.16052	1.39596	-0.83134	0.405782	NA
hsa-miR-6807-5p	0.0194899	0.194368	2.32758	0.0835066	0.933449	NA
hsa-miR-6808-3p	0.0575493	0.866128	2.16618	0.399841	0.689274	NA
hsa-miR-6809-3p	0.0403488	1.39793	2.32758	0.600594	0.54811	NA
hsa-miR-6810-5p	0.139247	-2.12307	1.62447	-1.30694	0.191235	NA
hsa-miR-6812-5p	0.0562468	1.39793	2.32758	0.600594	0.54811	NA
hsa-miR-6813-3p	0.0420223	1.39793	2.32758	0.600594	0.54811	NA
hsa-miR-6814-3p	0.0894436	2.09657	2.32174	0.903016	0.366517	NA
hsa-miR-6817-5p	0.0806977	2.08521	2.32194	0.898046	0.369161	NA
hsa-miR-6819-5p	0.0327493	-0.309125	2.31978	-0.133256	0.893991	NA
hsa-miR-6822-5p	0.151164	1.23773	1.79105	0.691066	0.489524	NA
hsa-miR-6823-3p	0.0344446	-0.342649	2.32141	-0.147604	0.882656	NA
hsa-miR-6823-5p	0.112068	1.76048	1.79328	0.981714	0.326241	NA
hsa-miR-6824-5p	0.0781681	-0.198264	1.89812	-0.104453	0.91681	NA
hsa-miR-6825-3p	0.140715	2.87031	1.96631	1.45975	0.14436	NA
hsa-miR-6826-3p	0.069599	-1.29623	1.63356	-0.793504	0.427484	NA
hsa-miR-6826-5p	0.130442	1.31105	1.62635	0.806133	0.420166	NA
hsa-miR-6830-5p	0.0998401	2.78826	1.72511	1.61628	0.106034	NA
hsa-miR-6831-5p	0.0342429	-0.340919	2.31027	-0.147567	0.882685	NA
hsa-miR-6832-3p	0.0876242	0.278461	1.82866	0.152276	0.878969	NA
hsa-miR-6832-5p	0.125428	-2.07925	1.47692	-1.40783	0.15918	NA
hsa-miR-6833-5p	0.107497	0.958682	1.64079	0.584282	0.55903	NA
hsa-miR-6837-5p	0.0720137	-1.24848	1.86796	-0.668362	0.503903	NA
hsa-miR-6838-3p	0.0211525	0.194368	2.32758	0.0835066	0.933449	NA
hsa-miR-6839-3p	0.0172223	0.194368	2.32758	0.0835066	0.933449	NA
hsa-miR-6845-3p	0.0162914	0.194368	2.32758	0.0835066	0.933449	NA
hsa-miR-6845-5p	0.0172223	0.194368	2.32758	0.0835066	0.933449	NA
hsa-miR-6846-3p	0.0423783	1.39793	2.32758	0.600594	0.54811	NA
hsa-miR-6847-3p	0.0162108	0.194368	2.32758	0.0835066	0.933449	NA
hsa-miR-6848-3p	0.0421887	1.39793	2.32758	0.600594	0.54811	NA
hsa-miR-6848-5p	0.084211	2.32704	2.04997	1.13516	0.25631	NA
hsa-miR-6849-3p	0.0383748	-0.424157	2.28581	-0.185561	0.852789	NA
hsa-miR-6851-3p	0.155744	0.6624	1.61821	0.40934	0.68229	NA
hsa-miR-6851-5p	0.0948563	-0.42455	1.88287	-0.22548	0.821606	NA
hsa-miR-6852-3p	0.103121	1.73437	1.81048	0.957961	0.338082	NA
hsa-miR-6855-5p	0.0370104	-0.397957	2.29355	-0.173512	0.862249	NA
hsa-miR-6856-5p	0.0373396	-0.404777	2.2917	-0.176627	0.859801	NA
hsa-miR-6861-3p	0.111149	2.4203	1.97285	1.2268	0.219897	NA
hsa-miR-6861-5p	0.118274	2.0501	1.59298	1.28696	0.198108	NA
hsa-miR-6864-3p	0.020518	0.194368	2.32758	0.0835066	0.933449	NA
hsa-miR-6864-5p	0.126699	-2.1288	1.37226	-1.55131	0.120828	NA
hsa-miR-6865-5p	0.0789242	-1.38201	1.62566	-0.850123	0.395256	NA
hsa-miR-6867-5p	0.0775659	2.25904	2.06579	1.09355	0.274154	NA
hsa-miR-6869-3p	0.0190648	0.194368	2.32758	0.0835066	0.933449	NA
hsa-miR-6871-3p	0.015527	0.194368	2.32758	0.0835066	0.933449	NA
hsa-miR-6871-5p	0.0475393	-0.566044	2.23193	-0.253611	0.799796	NA
hsa-miR-6873-5p	0.0421887	1.39793	2.32758	0.600594	0.54811	NA
hsa-miR-6874-3p	0.121827	-1.99234	1.37763	-1.44621	0.14812	NA
hsa-miR-6877-5p	0.0602498	2.07766	2.11607	0.981852	0.326173	NA
hsa-miR-6878-3p	0.0954092	1.66459	1.81798	0.915628	0.359862	NA
hsa-miR-6879-5p	0.0800041	1.52064	1.83541	0.828502	0.407386	NA
hsa-miR-6880-5p	0.042305	-0.49111	2.31691	-0.211968	0.832132	NA
hsa-miR-6883-5p	0.0403488	1.39793	2.32758	0.600594	0.54811	NA
hsa-miR-6885-5p	0.0318183	-0.289901	2.32284	-0.124805	0.900678	NA
hsa-miR-6886-3p	0.124385	-2.10901	1.36999	-1.53944	0.123698	NA
hsa-miR-6888-3p	0.0453172	-0.509108	2.24218	-0.227059	0.820378	NA
hsa-miR-6889-5p	0.0423783	1.39793	2.32758	0.600594	0.54811	NA
hsa-miR-6890-3p	0.0318183	-0.289901	2.32284	-0.124805	0.900678	NA
hsa-miR-6890-5p	0.164621	1.62708	1.61144	1.00971	0.312636	NA
hsa-miR-6893-3p	0.101898	1.61758	2.09243	0.773061	0.439486	NA
hsa-miR-6893-5p	0.149708	2.45411	1.58446	1.54886	0.121415	NA
hsa-miR-6895-5p	0.084989	-1.55762	1.62283	-0.959816	0.337148	NA
hsa-miR-7106-3p	0.0931258	-1.67547	1.47304	-1.13743	0.25536	NA
hsa-miR-7106-5p	0.140902	-2.17677	1.47153	-1.47926	0.139071	NA
hsa-miR-7107-3p	0.0791059	0.315937	1.84852	0.170914	0.864292	NA
hsa-miR-7107-5p	0.0508149	1.39793	2.32758	0.600594	0.54811	NA
hsa-miR-7109-5p	0.058457	-0.957722	1.88812	-0.507235	0.61199	NA
hsa-miR-7110-3p	0.141368	-1.08741	1.51287	-0.718776	0.472279	NA
hsa-miR-7110-5p	0.0664277	1.39793	2.32758	0.600594	0.54811	NA
hsa-miR-7112-3p	0.0263868	0.194368	2.32758	0.0835066	0.933449	NA
hsa-miR-7113-3p	0.0911638	2.34047	2.03094	1.15241	0.249154	NA
hsa-miR-7113-5p	0.0537327	-0.890228	1.90079	-0.468347	0.639537	NA
hsa-miR-7114-5p	0.116666	0.921938	1.63902	0.562494	0.57378	NA
hsa-miR-7151-5p	0.127745	2.0967	1.79629	1.16724	0.243114	NA
hsa-miR-7152-3p	0.0834639	-0.0810418	1.87796	-0.0431542	0.965579	NA
hsa-miR-7161-3p	0.0178497	0.194368	2.32758	0.0835066	0.933449	NA
hsa-miR-7162-5p	0.0586352	1.39793	2.32758	0.600594	0.54811	NA
hsa-miR-718	0.1264	2.8046	1.98726	1.41129	0.15816	NA
hsa-miR-7-2-3p	0.0190648	0.194368	2.32758	0.0835066	0.933449	NA
hsa-miR-762	0.100934	-0.271396	1.63904	-0.165583	0.868485	NA
hsa-miR-765	0.0856867	-1.44131	1.62147	-0.888893	0.374061	NA
hsa-miR-767-3p	0.0365853	-0.389375	2.29612	-0.169579	0.865341	NA
hsa-miR-7847-3p	0.0178497	0.194368	2.32758	0.0835066	0.933449	NA
hsa-miR-7856-5p	0.0172223	0.194368	2.32758	0.0835066	0.933449	NA
hsa-miR-7977	0.0224121	0.194368	2.32758	0.0835066	0.933449	NA
hsa-miR-802	0.0894436	2.09657	2.32174	0.903016	0.366517	NA
hsa-miR-8075	0.0170206	0.194368	2.32758	0.0835066	0.933449	NA
hsa-miR-8085	0.015527	0.194368	2.32758	0.0835066	0.933449	NA
hsa-miR-873-3p	0.0172223	0.194368	2.32758	0.0835066	0.933449	NA
hsa-miR-873-5p	0.164165	2.92732	1.63765	1.78751	0.0738548	NA
hsa-miR-887-3p	0.136818	2.87031	1.97529	1.45311	0.146194	NA
hsa-miR-889-3p	0.10875	0.884404	1.85644	0.476398	0.633791	NA
hsa-miR-892a	0.0691891	1.27407	2.1512	0.592263	0.553675	NA
hsa-miR-922	0.0508149	1.39793	2.32758	0.600594	0.54811	NA
hsa-miR-935	0.152408	0.472426	1.47129	0.321097	0.748137	NA
hsa-miR-95-5p	0.0262524	0.194368	2.32758	0.0835066	0.933449	NA

## Sheet: Table S2B
piRNA	baseMean	log2FoldChange	lfcSE	stat	pvalue	padj
hsa_piR_020657	196.284	-6.032	0.15093	-39.9656	0	0
hsa_piR_018292	3927.62	-7.29895	0.199112	-36.6574	3.48348e-294	1.49093e-291
hsa_piR_000586	195.028	-7.67477	0.219929	-34.8965	8.38885e-267	2.39362e-264
hsa_piR_016677	1643.41	-3.2289	0.0941689	-34.2884	1.16809e-257	2.49971e-255
hsa_piR_000045	464.459	-7.34694	0.214591	-34.237	6.8204e-257	1.16765e-254
hsa_piR_012681	3222.02	-6.51517	0.191761	-33.9754	5.13807e-253	7.33031e-251
hsa_piR_001159	134.256	-6.57118	0.206439	-31.8311	2.40249e-222	2.9379e-220
hsa_piR_018780	320.442	-6.3285	0.200054	-31.6339	1.26308e-219	1.35149e-217
hsa_piR_017033	1104.87	-5.75377	0.183333	-31.3842	3.32003e-216	3.15772e-214
hsa_piR_020813	211.718	-5.62591	0.184074	-30.5632	3.77393e-205	3.23049e-203
hsa_piR_017061	119.744	-6.26235	0.205374	-30.4925	3.27488e-204	2.54845e-202
hsa_piR_000552	2451.18	-8.91337	0.298099	-29.9007	1.92591e-196	1.37381e-194
hsa_piR_017194	3669.08	-8.95319	0.299924	-29.8515	8.39398e-196	5.52711e-194
hsa_piR_017104	284.71	-8.30226	0.282339	-29.4053	4.70102e-190	2.87434e-188
hsa_piR_019676	769.786	-8.11985	0.276643	-29.3514	2.29423e-189	1.30924e-187
hsa_piR_001346	174.027	-7.6635	0.264833	-28.9371	4.07744e-184	2.18143e-182
hsa_piR_001152	262.028	-6.56442	0.230061	-28.5335	4.50638e-179	2.26909e-177
hsa_piR_001101	101.903	-6.58416	0.232788	-28.284	5.44313e-176	2.58851e-174
hsa_piR_016745	215.94	-4.41008	0.155978	-28.2737	7.2865e-176	3.28276e-174
hsa_piR_017178	3714.74	-6.66985	0.237305	-28.1067	8.12245e-174	3.47641e-172
hsa_piR_016742	794.478	-3.27625	0.116918	-28.0218	8.81093e-173	3.5915e-171
hsa_piR_020009	4591.46	-6.54515	0.233688	-28.0081	1.2952e-172	5.03952e-171
hsa_piR_017723	310.453	-2.72494	0.0994004	-27.4137	1.88061e-165	6.99915e-164
hsa_piR_018570	33885.5	-5.38539	0.200879	-26.8091	2.52783e-158	9.01594e-157
hsa_piR_017791	279.674	-6.83734	0.260762	-26.2206	1.54864e-151	5.30254e-150
hsa_piR_020439	277.483	-6.29126	0.249078	-25.2581	9.2197e-141	3.03541e-139
hsa_piR_008113	32465.4	-3.74485	0.148592	-25.2022	3.79072e-140	1.2018e-138
hsa_piR_004307	272.246	-2.64096	0.110912	-23.8114	2.54649e-125	7.78499e-124
hsa_piR_020305	107.377	-5.91208	0.251229	-23.5326	1.89106e-122	5.58188e-121
hsa_piR_011734	151.946	-6.95656	0.297502	-23.3832	6.3315e-121	1.80659e-119
hsa_piR_015249	476.032	3.04073	0.130723	23.2609	1.1042e-119	3.04901e-118
hsa_piR_002158	67.1697	-6.7467	0.292501	-23.0655	1.02734e-117	2.74813e-116
hsa_piR_016945	2998.37	-2.78753	0.125323	-22.2429	1.32266e-109	3.4309e-108
hsa_piR_001170	222.779	-5.45768	0.250209	-21.8125	1.76643e-105	4.44726e-104
hsa_piR_000560	66.4538	-7.36164	0.34003	-21.6499	6.0849e-104	1.48819e-102
hsa_piR_008112	48498.6	-3.10925	0.14934	-20.8199	2.85952e-96	6.79931e-95
hsa_piR_016975	99.7222	-6.36387	0.308114	-20.6543	8.93602e-95	2.06736e-93
hsa_piR_020008	58.9441	-3.56066	0.175667	-20.2694	2.39747e-91	5.40061e-90
hsa_piR_001042	469.315	-4.26942	0.212206	-20.1192	5.01088e-90	1.09982e-88
hsa_piR_020815	119.048	-5.48413	0.277299	-19.777	4.69965e-87	1.00572e-85
hsa_piR_017458	59.1394	-5.93617	0.300985	-19.7225	1.3833e-86	2.88806e-85
hsa_piR_009895	77.627	4.55768	0.236659	19.2584	1.19934e-82	2.44437e-81
hsa_piR_019521	259.53	-3.63177	0.191307	-18.984	2.31371e-80	4.6059e-79
hsa_piR_013350	26.6456	-5.01541	0.269225	-18.6291	1.86721e-77	3.63257e-76
hsa_piR_012925	84.7248	-7.70808	0.42107	-18.3059	7.41913e-75	1.41128e-73
hsa_piR_019050	50.6485	-3.16584	0.182096	-17.3855	1.06225e-67	1.97671e-66
hsa_piR_012753	140.731	-3.71626	0.218247	-17.0278	5.11264e-65	9.31153e-64
hsa_piR_014959	115.498	2.84742	0.170325	16.7176	9.75866e-63	1.74029e-61
hsa_piR_021032	629.888	-2.66614	0.159976	-16.6658	2.32194e-62	4.05629e-61
hsa_piR_021462	281.254	-3.10018	0.189807	-16.3333	5.72094e-60	9.79424e-59
hsa_piR_010894	259.202	-3.50804	0.218099	-16.0846	3.26973e-58	5.48801e-57
hsa_piR_020814	141.945	-2.82278	0.176612	-15.983	1.67891e-57	2.76374e-56
hsa_piR_002852	176.875	3.38708	0.218312	15.5148	2.75297e-54	4.4463e-53
hsa_piR_020365	8844.8	2.35002	0.154578	15.2028	3.38932e-52	5.3727e-51
hsa_piR_013306	66.4119	-8.83454	0.583322	-15.1452	8.14916e-52	1.26831e-50
hsa_piR_019354	15.4135	-5.20101	0.351542	-14.7949	1.58091e-49	2.41654e-48
hsa_piR_019951	1640.37	-2.89122	0.196194	-14.7365	3.75679e-49	5.64178e-48
hsa_piR_020499	1282.38	2.27163	0.154469	14.706	5.89796e-49	8.70458e-48
hsa_piR_020498	232.36	3.05594	0.208583	14.6509	1.32885e-48	1.92796e-47
hsa_piR_008982	46.3776	5.34409	0.365599	14.6173	2.17734e-48	3.10633e-47
hsa_piR_000441	17.8931	-5.7003	0.390787	-14.5867	3.41156e-48	4.78738e-47
hsa_piR_019949	24.1973	-4.13051	0.286136	-14.4355	3.09459e-47	4.27254e-46
hsa_piR_019628	36.8917	-8.17351	0.584187	-13.9913	1.76275e-44	2.3951e-43
hsa_piR_013745	72.9322	2.68149	0.192047	13.9627	2.63313e-44	3.52181e-43
hsa_piR_009901	58.1253	3.0549	0.223735	13.6541	1.90913e-42	2.51417e-41
hsa_piR_009265	100.157	-10.4862	0.773421	-13.5582	7.08282e-42	9.1862e-41
hsa_piR_020485	1096.16	1.83153	0.135398	13.527	1.0837e-41	1.38455e-40
hsa_piR_015254	45.0828	2.65276	0.206931	12.8195	1.27464e-37	1.60455e-36
hsa_piR_008927	40.3698	4.95098	0.388368	12.7482	3.19173e-37	3.9596e-36
hsa_piR_020840	42.9444	5.47473	0.432896	12.6468	1.16594e-36	1.42578e-35
hsa_piR_022017	68.6136	2.66374	0.213415	12.4815	9.42121e-36	1.13585e-34
hsa_piR_020450	445.471	-2.95716	0.237602	-12.4459	1.47243e-35	1.75056e-34
hsa_piR_016984	288.948	1.58745	0.131294	12.0908	1.18112e-33	1.38498e-32
hsa_piR_009051	2691.05	-3.26149	0.274302	-11.8902	1.33144e-32	1.54015e-31
hsa_piR_017184	30.3947	-2.45623	0.208534	-11.7786	5.03371e-32	5.74514e-31
hsa_piR_004152	899.975	1.54486	0.132539	11.6558	2.14232e-31	2.41293e-30
hsa_piR_016796	22.4998	2.93406	0.252245	11.6318	2.84087e-31	3.15816e-30
hsa_piR_001205	21.3606	-2.47818	0.216189	-11.463	2.02367e-30	2.22085e-29
hsa_piR_004987	4468.9	1.45279	0.127054	11.4344	2.8137e-30	3.04877e-29
hsa_piR_004308	457.597	-1.537	0.136548	-11.2561	2.16016e-29	2.31137e-28
hsa_piR_005799	64.525	2.00475	0.180568	11.1025	1.22014e-28	1.28943e-27
hsa_piR_001318	44.7278	2.21664	0.199942	11.0864	1.46009e-28	1.52419e-27
hsa_piR_023338	69.8903	2.11803	0.191108	11.0829	1.51919e-28	1.56677e-27
hsa_piR_017716	30424.3	1.60909	0.145524	11.0572	2.02362e-28	2.06216e-27
hsa_piR_004153	30240.6	1.6097	0.146116	11.0166	3.17722e-28	3.19964e-27
hsa_piR_019544	86.7733	2.15751	0.197057	10.9487	6.74415e-28	6.71278e-27
hsa_piR_012734	7.21307	-3.87119	0.364166	-10.6303	2.15457e-26	2.1199e-25
hsa_piR_021214	46.9642	1.7471	0.166378	10.5008	8.56194e-26	8.32844e-25
hsa_piR_000801	13.0675	-3.57877	0.343581	-10.4161	2.09349e-25	2.01351e-24
hsa_piR_013755	20.3174	4.45915	0.438851	10.161	2.96125e-24	2.81648e-23
hsa_piR_020793	6.63099	-3.63732	0.364282	-9.98491	1.7746e-23	1.6693e-22
hsa_piR_019308	19.0751	3.55771	0.35813	9.93415	2.95689e-23	2.75119e-22
hsa_piR_001169	6.38849	-5.26566	0.530189	-9.93166	3.03166e-23	2.79043e-22
hsa_piR_015026	319.64	-2.0734	0.210365	-9.85622	6.44292e-23	5.86717e-22
hsa_piR_008983	24.5733	2.63481	0.267546	9.84806	6.98822e-23	6.29676e-22
hsa_piR_018165	6.65318	-3.47385	0.358594	-9.68741	3.4108e-22	3.0413e-21
hsa_piR_003728	56.6834	-4.25846	0.441517	-9.64507	5.15764e-22	4.55148e-21
hsa_piR_019723	14.7687	3.75961	0.39238	9.58156	9.55902e-22	8.34951e-21
hsa_piR_001078	7.36498	-4.3793	0.457846	-9.56501	1.12195e-21	9.70087e-21
hsa_piR_010541	17.145	-7.89805	0.830941	-9.50496	2.00133e-21	1.71314e-20
hsa_piR_019752	294.7	1.06542	0.112299	9.48738	2.36905e-21	2.00783e-20
hsa_piR_000862	13.4787	5.4056	0.573577	9.42436	4.32729e-21	3.63153e-20
hsa_piR_001168	149.01	-2.16663	0.232427	-9.32178	1.14404e-20	9.50772e-20
hsa_piR_020828	463.867	-2.06977	0.223805	-9.24809	2.28545e-20	1.8811e-19
hsa_piR_007635	12.0976	-2.33847	0.256019	-9.13397	6.60309e-20	5.38309e-19
hsa_piR_015150	50.3667	1.89018	0.211271	8.94672	3.66191e-19	2.95717e-18
hsa_piR_020401	46.6459	1.92592	0.218254	8.82421	1.10234e-18	8.81874e-18
hsa_piR_001207	811.68	-2.82729	0.324216	-8.72042	2.7718e-18	2.19691e-17
hsa_piR_019914	18855.3	-1.29245	0.149006	-8.67383	4.17817e-18	3.28121e-17
hsa_piR_016926	67.4003	1.22383	0.142723	8.57486	9.92043e-18	7.7199e-17
hsa_piR_008252	10.8656	3.45693	0.405185	8.53173	1.44181e-17	1.11189e-16
hsa_piR_000402	11.1508	3.20373	0.376121	8.5178	1.62615e-17	1.24284e-16
hsa_piR_019912	177.374	1.27677	0.150211	8.49986	1.89817e-17	1.4379e-16
hsa_piR_015149	16.9799	2.31255	0.274356	8.429	3.48618e-17	2.61769e-16
hsa_piR_010624	15.0181	3.52797	0.422343	8.35334	6.63598e-17	4.93948e-16
hsa_piR_014632	8.20348	4.15528	0.501495	8.28579	1.17329e-16	8.65811e-16
hsa_piR_019485	16.2995	1.97633	0.240543	8.21611	2.10214e-16	1.53798e-15
hsa_piR_009294	5460.16	-1.40598	0.174067	-8.07719	6.62752e-16	4.80776e-15
hsa_piR_006465	21.1429	1.84922	0.229345	8.06306	7.44071e-16	5.35231e-15
hsa_piR_017760	5.31531	-4.48452	0.560233	-8.00475	1.19708e-15	8.53916e-15
hsa_piR_019179	60.5043	1.43023	0.179071	7.98692	1.38353e-15	9.78764e-15
hsa_piR_020388	3240.84	-1.58417	0.199115	-7.95604	1.77637e-15	1.24637e-14
hsa_piR_022437	12.2755	2.51408	0.316938	7.93241	2.14931e-15	1.49578e-14
hsa_piR_016946	145.368	-1.16638	0.147153	-7.92628	2.25807e-15	1.55879e-14
hsa_piR_017138	11.2444	2.57143	0.32581	7.89243	2.96364e-15	2.0295e-14
hsa_piR_022296	132.861	1.50515	0.191709	7.85119	4.1211e-15	2.79973e-14
hsa_piR_011188	48.1536	1.37507	0.176623	7.78534	6.95286e-15	4.68633e-14
hsa_piR_018573	11.6395	2.12216	0.275661	7.69846	1.37718e-14	9.2099e-14
hsa_piR_004150	221.539	1.51529	0.198351	7.63944	2.18175e-14	1.44773e-13
hsa_piR_011370	15.4349	1.85775	0.243635	7.62513	2.43795e-14	1.6053e-13
hsa_piR_001929	6.47173	4.32303	0.569687	7.58843	3.23817e-14	2.11593e-13
hsa_piR_020541	222.406	1.82234	0.240692	7.57123	3.69711e-14	2.39752e-13
hsa_piR_020381	197.002	1.04804	0.139744	7.49967	6.39806e-14	4.11785e-13
hsa_piR_009154	113.077	1.58132	0.218562	7.23511	4.65149e-13	2.95885e-12
hsa_piR_017173	3.93291	-7.91566	1.09413	-7.23468	4.6664e-13	2.95885e-12
hsa_piR_017724	682.354	-0.719004	0.100908	-7.12532	1.0384e-12	6.5358e-12
hsa_piR_004800	88.324	1.14508	0.161439	7.09293	1.31301e-12	8.20392e-12
hsa_piR_001930	6.52373	5.14461	0.726222	7.08408	1.39975e-12	8.68248e-12
hsa_piR_019420	551.021	1.68295	0.240124	7.00868	2.40583e-12	1.48158e-11
hsa_piR_014634	9.99647	2.04466	0.295002	6.931	4.1789e-12	2.5551e-11
hsa_piR_016664	3.12605	-4.23206	0.611076	-6.92559	4.34173e-12	2.63583e-11
hsa_piR_014629	7.57215	2.23595	0.32302	6.92201	4.45281e-12	2.68423e-11
hsa_piR_014636	17.5604	1.89518	0.276717	6.84879	7.44789e-12	4.45832e-11
hsa_piR_013458	8.64873	6.42586	0.942265	6.81959	9.12996e-12	5.42725e-11
hsa_piR_011181	9.56815	2.60563	0.382427	6.81342	9.53046e-12	5.62626e-11
hsa_piR_013194	49.4598	1.36488	0.201912	6.75977	1.38209e-11	8.10322e-11
hsa_piR_010023	161.786	-0.75072	0.111555	-6.72959	1.70136e-11	9.90727e-11
hsa_piR_020357	91.197	-1.99242	0.300988	-6.6196	3.60163e-11	2.08311e-10
hsa_piR_002372	5.32483	2.68173	0.405895	6.60697	3.92274e-11	2.2536e-10
hsa_piR_021941	6.61971	5.10756	0.77625	6.57979	4.71108e-11	2.68846e-10
hsa_piR_002811	6.17657	5.45842	0.830534	6.57219	4.95807e-11	2.81067e-10
hsa_piR_009584	8.27458	6.33062	0.96343	6.57091	5.00079e-11	2.81623e-10
hsa_piR_014635	12.6347	1.66291	0.256666	6.4789	9.23963e-11	5.16936e-10
hsa_piR_005643	4.7907	7.11285	1.10076	6.46178	1.03476e-10	5.75163e-10
hsa_piR_017094	12.3614	1.92242	0.297963	6.45186	1.10488e-10	6.10179e-10
hsa_piR_002528	5.00379	3.91956	0.618675	6.33541	2.36715e-10	1.2989e-09
hsa_piR_002485	21.1015	1.49988	0.236812	6.33363	2.3946e-10	1.30559e-09
hsa_piR_009228	14.3194	1.9281	0.304883	6.32404	2.54807e-10	1.38047e-09
hsa_piR_018569	194.977	-0.993304	0.157918	-6.28999	3.17491e-10	1.69858e-09
hsa_piR_019911	4.63686	-2.20824	0.35103	-6.29073	3.1598e-10	1.69858e-09
hsa_piR_014633	9.59809	2.02336	0.322185	6.28013	3.38301e-10	1.79867e-09
hsa_piR_008378	2.09595	-6.97205	1.11507	-6.25255	4.03797e-10	2.13364e-09
hsa_piR_017848	69.7861	-0.823165	0.132217	-6.22585	4.78956e-10	2.51525e-09
hsa_piR_014923	126.517	1.29995	0.213636	6.08489	1.16569e-09	6.08435e-09
hsa_piR_014626	15.2235	1.58221	0.260379	6.07656	1.22787e-09	6.37003e-09
hsa_piR_017081	8.18549	1.96172	0.326739	6.00394	1.92585e-09	9.9309e-09
hsa_piR_005271	1.68359	-6.7063	1.13741	-5.8961	3.72201e-09	1.90781e-08
hsa_piR_018849	359.491	-1.47491	0.250558	-5.88649	3.94493e-09	2.01004e-08
hsa_piR_013338	5.94138	5.88752	1.00657	5.84907	4.94319e-09	2.50377e-08
hsa_piR_014637	11.4195	1.56309	0.270036	5.78844	7.10418e-09	3.55625e-08
hsa_piR_014879	9.41246	1.7261	0.298185	5.7887	7.09339e-09	3.55625e-08
hsa_piR_003674	4.3759	2.92636	0.506378	5.77899	7.51509e-09	3.74007e-08
hsa_piR_011094	21.0269	1.31939	0.2286	5.77162	7.85144e-09	3.88488e-08
hsa_piR_021650	3.61909	3.59862	0.632491	5.6896	1.27334e-08	6.26427e-08
hsa_piR_004735	19.7969	1.67003	0.294067	5.67909	1.35417e-08	6.62382e-08
hsa_piR_004438	4.96307	-1.83492	0.329111	-5.57539	2.46981e-08	1.20123e-07
hsa_piR_022881	4.82201	2.47632	0.447701	5.53119	3.18069e-08	1.53823e-07
hsa_piR_001769	2.28613	6.10491	1.1062	5.51883	3.41262e-08	1.64112e-07
hsa_piR_001107	21.2148	1.55988	0.284318	5.48637	4.10282e-08	1.96202e-07
hsa_piR_020570	2.31661	-6.25355	1.14159	-5.47792	4.30361e-08	2.04661e-07
hsa_piR_020851	4.11926	5.32723	0.975052	5.46354	4.66738e-08	2.20734e-07
hsa_piR_000979	3.65808	5.22741	0.961471	5.43689	5.42188e-08	2.55007e-07
hsa_piR_013393	4.94179	2.19127	0.40408	5.42286	5.86518e-08	2.74349e-07
hsa_piR_009511	19.4012	2.34516	0.435569	5.38414	7.2792e-08	3.38641e-07
hsa_piR_016792	22.1859	1.12257	0.20873	5.3781	7.52775e-08	3.48311e-07
hsa_piR_011187	19.8262	1.25796	0.235824	5.33432	9.59049e-08	4.41369e-07
hsa_piR_005367	2.34155	6.08482	1.14125	5.3317	9.72982e-08	4.45387e-07
hsa_piR_006426	288.791	1.50699	0.282887	5.32719	9.97465e-08	4.54165e-07
hsa_piR_004918	14.3699	1.06969	0.202642	5.27872	1.3009e-07	5.89191e-07
hsa_piR_011186	16.5425	1.12559	0.213763	5.2656	1.39729e-07	6.29516e-07
hsa_piR_008663	3.08253	5.72858	1.09212	5.24538	1.5596e-07	6.98962e-07
hsa_piR_009900	5.58827	1.88588	0.360979	5.22434	1.74773e-07	7.79196e-07
hsa_piR_009981	39.2976	1.28573	0.246528	5.21534	1.83484e-07	8.13794e-07
hsa_piR_015341	1.85105	-4.34789	0.839023	-5.18209	2.19414e-07	9.68135e-07
hsa_piR_018800	9.88458	1.62088	0.313296	5.17361	2.29608e-07	1.00792e-06
hsa_piR_012370	3.23372	5.73654	1.10918	5.17188	2.31747e-07	1.01212e-06
hsa_piR_004420	1.82092	5.71427	1.11658	5.11768	3.0932e-07	1.34405e-06
hsa_piR_004271	44.0379	0.84703	0.166098	5.09958	3.40411e-07	1.45696e-06
hsa_piR_019368	1.88238	-3.50348	0.686941	-5.10012	3.39435e-07	1.45696e-06
hsa_piR_019725	3.02009	4.86122	0.953187	5.09996	3.3972e-07	1.45696e-06
hsa_piR_010041	3.22136	5.7475	1.1284	5.09348	3.51543e-07	1.49712e-06
hsa_piR_001356	19.9556	1.24119	0.247689	5.01109	5.41225e-07	2.28747e-06
hsa_piR_002441	14.256	1.18126	0.23575	5.01065	5.42472e-07	2.28747e-06
hsa_piR_014658	1.56055	5.54825	1.10827	5.00621	5.55131e-07	2.32937e-06
hsa_piR_000796	1.41883	-6.33218	1.27244	-4.97641	6.4774e-07	2.70471e-06
hsa_piR_022822	1.75379	5.68807	1.15178	4.93852	7.87194e-07	3.27106e-06
hsa_piR_022113	3.06116	2.47749	0.501775	4.93744	7.91536e-07	3.27321e-06
hsa_piR_000823	399.887	-1.18718	0.242523	-4.89512	9.82435e-07	4.0431e-06
hsa_piR_009293	1.35756	5.43257	1.11785	4.85983	1.17488e-06	4.81196e-06
hsa_piR_009894	2.31558	4.01914	0.829384	4.84593	1.26017e-06	5.1367e-06
hsa_piR_014954	2.94101	3.61971	0.749532	4.8293	1.37013e-06	5.55846e-06
hsa_piR_010620	2.57069	5.43446	1.12664	4.82361	1.40981e-06	5.69244e-06
hsa_piR_010024	34.6917	0.809726	0.168203	4.81398	1.47956e-06	5.94602e-06
hsa_piR_006687	0.793028	-5.6715	1.17944	-4.80863	1.5197e-06	6.0788e-06
hsa_piR_001450	1.45578	5.47174	1.14046	4.79783	1.60397e-06	6.38604e-06
hsa_piR_007444	2.45765	3.23301	0.678618	4.7641	1.89696e-06	7.5176e-06
hsa_piR_000805	613.151	-0.977375	0.206906	-4.72377	2.31508e-06	9.1314e-06
hsa_piR_004262	3.35293	2.21519	0.469035	4.72286	2.32552e-06	9.1314e-06
hsa_piR_011673	1.37047	5.38082	1.14178	4.71267	2.44496e-06	9.55656e-06
hsa_piR_020326	42266.6	0.89548	0.190261	4.70658	2.51913e-06	9.80171e-06
hsa_piR_004962	11.9155	1.06236	0.226535	4.68959	2.73747e-06	1.0603e-05
hsa_piR_003832	2.79684	2.96514	0.637794	4.64905	3.33463e-06	1.28578e-05
hsa_piR_001554	1.3599	5.30102	1.14229	4.6407	3.47235e-06	1.33289e-05
hsa_piR_007336	2.18581	5.21299	1.12561	4.63125	3.63472e-06	1.38898e-05
hsa_piR_022295	9.37676	1.5452	0.334088	4.62514	3.74346e-06	1.42418e-05
hsa_piR_014620	2215.55	-0.921179	0.199758	-4.61146	3.99841e-06	1.51444e-05
hsa_piR_011331	4.45584	1.69036	0.367564	4.59881	4.24905e-06	1.60228e-05
hsa_piR_000765	40691	0.879116	0.191744	4.58484	4.54339e-06	1.70577e-05
hsa_piR_005241	2.09389	5.13691	1.14096	4.50228	6.72274e-06	2.51295e-05
hsa_piR_005018	9.08964	1.56088	0.347123	4.4966	6.90475e-06	2.56977e-05
hsa_piR_000837	2.33524	5.25373	1.17161	4.48421	7.31858e-06	2.71199e-05
hsa_piR_016144	2.0956	5.1268	1.15436	4.44123	8.94453e-06	3.30022e-05
hsa_piR_007870	2.5251	2.79084	0.631618	4.41855	9.93633e-06	3.65043e-05
hsa_piR_002364	0.907555	4.84106	1.10634	4.37573	1.21027e-05	4.4273e-05
hsa_piR_005019	317.81	-0.840508	0.192645	-4.36299	1.28298e-05	4.67331e-05
hsa_piR_018716	1.74279	4.88105	1.12011	4.35766	1.3146e-05	4.76821e-05
hsa_piR_023374	0.937264	4.87558	1.12808	4.32203	1.54603e-05	5.58399e-05
hsa_piR_012981	0.951582	4.90716	1.13746	4.31413	1.60233e-05	5.76301e-05
hsa_piR_006061	1.90025	4.25422	0.98715	4.30959	1.63554e-05	5.85784e-05
hsa_piR_000161	1.70675	4.84726	1.12502	4.30862	1.64279e-05	5.8593e-05
hsa_piR_011968	4.7019	1.72683	0.401489	4.30107	1.69977e-05	6.03737e-05
hsa_piR_007819	5.58178	1.69163	0.393817	4.29547	1.74325e-05	6.1662e-05
hsa_piR_007411	2.7298	2.63098	0.614188	4.28367	1.83833e-05	6.47576e-05
hsa_piR_005453	1.64979	4.76804	1.11538	4.27482	1.91295e-05	6.711e-05
hsa_piR_021710	0.5766	-5.15811	1.20892	-4.26671	1.98373e-05	6.9309e-05
hsa_piR_015800	93.0988	0.878278	0.205919	4.26517	1.99752e-05	6.95074e-05
hsa_piR_009502	0.541061	-5.186	1.2171	-4.26095	2.03561e-05	7.02804e-05
hsa_piR_017008	2.71935	2.42263	0.568574	4.26089	2.03616e-05	7.02804e-05
hsa_piR_004473	0.950329	4.90642	1.1537	4.25275	2.11157e-05	7.25905e-05
hsa_piR_020668	7.90094	1.33975	0.315275	4.24946	2.14283e-05	7.33705e-05
hsa_piR_005264	1.52279	4.69434	1.10724	4.23967	2.23851e-05	7.63412e-05
hsa_piR_019068	14.9263	1.32079	0.313995	4.2064	2.59466e-05	8.81362e-05
hsa_piR_022352	0.810773	4.73006	1.12919	4.18888	2.80331e-05	9.48472e-05
hsa_piR_020362	4.82799	1.50514	0.360073	4.1801	2.91376e-05	9.8196e-05
hsa_piR_018380	0.979408	-3.43275	0.822009	-4.17605	2.9662e-05	9.95714e-05
hsa_piR_000794	5659.99	-0.616581	0.147757	-4.17294	3.00688e-05	0.000100542
hsa_piR_022421	6.28796	1.40538	0.337039	4.16979	3.04878e-05	0.000101547
hsa_piR_014166	1.57096	4.72242	1.13345	4.16642	3.09427e-05	0.000102663
hsa_piR_002622	2.75913	2.29368	0.552487	4.15155	3.30231e-05	0.000109142
hsa_piR_005007	5.02117	1.75719	0.423794	4.14632	3.37859e-05	0.000111234
hsa_piR_017318	4.05916	1.47273	0.355962	4.13732	3.51381e-05	0.000115242
hsa_piR_001386	0.800102	4.68685	1.13899	4.11493	3.87289e-05	0.000126534
hsa_piR_007628	0.601083	-5.21344	1.26847	-4.11001	3.95636e-05	0.00012877
hsa_piR_016374	237.282	-0.566751	0.138326	-4.09721	4.18158e-05	0.000135307
hsa_piR_019851	1.32358	4.49821	1.09798	4.09681	4.18881e-05	0.000135307
hsa_piR_011300	2.15788	2.40419	0.587774	4.09032	4.30776e-05	0.000138626
hsa_piR_004221	0.778286	4.57776	1.12395	4.07291	4.64293e-05	0.000148852
hsa_piR_021983	0.856796	4.74336	1.16795	4.06128	4.88045e-05	0.000155883
hsa_piR_014188	3.86905	-1.35005	0.332786	-4.05682	4.97454e-05	0.000158298
hsa_piR_005726	0.89274	4.73978	1.16946	4.05297	5.05719e-05	0.000160266
hsa_piR_017183	0.847165	4.68415	1.15595	4.0522	5.07383e-05	0.000160266
hsa_piR_002973	1.03084	-3.88546	0.968572	-4.01153	6.03265e-05	0.000189306
hsa_piR_013114	10.1146	1.34097	0.334295	4.01134	6.03746e-05	0.000189306
hsa_piR_020712	0.79651	4.67147	1.16586	4.00689	6.15223e-05	0.000192201
hsa_piR_004625	1.75854	2.768	0.694335	3.98655	6.7041e-05	0.00020868
hsa_piR_022315	1.54756	3.96261	0.999139	3.96602	7.30823e-05	0.000226661
hsa_piR_001757	1.57557	2.97438	0.761091	3.90805	9.30439e-05	0.000287529
hsa_piR_020466	1.23674	-2.93566	0.753017	-3.89853	9.67794e-05	0.000297997
hsa_piR_016853	1.57158	3.39174	0.873705	3.88202	0.000103593	0.000317835
hsa_piR_007186	0.791152	4.59803	1.18835	3.86927	0.000109163	0.000333727
hsa_piR_004019	1.46117	3.75108	0.97889	3.83197	0.00012712	0.00038724
hsa_piR_013680	0.482775	-4.83079	1.2634	-3.82364	0.000131498	0.000399157
hsa_piR_019673	3.36343	1.8515	0.484959	3.81786	0.000134616	0.000407179
hsa_piR_004216	0.640729	-4.52614	1.19042	-3.80213	0.000143456	0.00043239
hsa_piR_021527	0.444593	-4.77571	1.2601	-3.78994	0.000150685	0.000452583
hsa_piR_001421	8.45669	-1.21617	0.32242	-3.77201	0.000161939	0.000484686
hsa_piR_003846	0.907314	-3.75196	0.999993	-3.75199	0.000175438	0.000523258
hsa_piR_010580	0.628273	4.31931	1.15404	3.74276	0.000182009	0.000540971
hsa_piR_000806	1.82105	3.15545	0.847773	3.72205	0.000197613	0.000585317
hsa_piR_020490	241.683	0.93159	0.251253	3.70777	0.000209091	0.00061718
hsa_piR_018145	1.53782	2.62547	0.709597	3.69995	0.000215644	0.000634334
hsa_piR_001553	0.680567	4.33917	1.17653	3.6881	0.000225937	0.000662336
hsa_piR_005660	3244.27	0.656281	0.178032	3.68631	0.000227533	0.000664739
hsa_piR_019209	0.415522	-4.73516	1.29449	-3.65793	0.000254261	0.000737788
hsa_piR_019632	5.36106	1.24612	0.340588	3.65872	0.000253475	0.000737788
hsa_piR_011537	1.62584	2.72403	0.746921	3.64701	0.000265307	0.00076724
hsa_piR_004801	84.7608	0.553922	0.152976	3.62097	0.000293502	0.000845918
hsa_piR_020829	123010	0.556512	0.154148	3.61025	0.000305907	0.000878712
hsa_piR_008981	1.00027	4.08689	1.14681	3.5637	0.000365664	0.00104685
hsa_piR_014172	14.2386	0.893546	0.251111	3.55837	0.000373159	0.00106475
hsa_piR_020363	2.86876	1.59773	0.450041	3.55019	0.000384947	0.00109473
hsa_piR_001713	0.647965	4.3434	1.23088	3.52869	0.000417626	0.00118282
hsa_piR_003139	1.72062	2.51373	0.712505	3.52802	0.000418684	0.00118282
hsa_piR_013359	0.951286	3.93744	1.11653	3.52649	0.000421101	0.00118573
hsa_piR_001300	0.68897	-3.90444	1.10792	-3.52411	0.000424915	0.00119255
hsa_piR_003239	1.56049	2.64028	0.754627	3.49879	0.000467379	0.00130744
hsa_piR_005127	0.366954	-4.57221	1.3082	-3.49504	0.000473992	0.00132162
hsa_piR_002468	66.0865	0.769728	0.220887	3.48472	0.00049266	0.00136921
hsa_piR_007832	33.2458	0.78589	0.226391	3.47139	0.00051778	0.00143437
hsa_piR_017355	0.555555	4.13804	1.19301	3.46857	0.000523238	0.00144481
hsa_piR_008921	5.80766	1.1555	0.335475	3.44439	0.000572359	0.00157537
hsa_piR_003387	0.631923	4.27606	1.24995	3.42097	0.000623977	0.00171194
hsa_piR_000150	0.743777	-3.37134	0.990413	-3.40397	0.000664141	0.00181631
hsa_piR_005743	1.84789	3.16365	0.930087	3.40146	0.00067027	0.00182723
hsa_piR_016659	22659.8	0.71912	0.21246	3.38473	0.000712472	0.00193611
hsa_piR_010799	0.796808	3.80211	1.12767	3.37164	0.00074721	0.00201997
hsa_piR_015099	1.95228	2.10958	0.62574	3.37134	0.000748048	0.00201997
hsa_piR_003018	0.499839	4.00168	1.18759	3.36959	0.000752803	0.00202641
hsa_piR_001918	7.64699	0.927117	0.275259	3.36816	0.000756729	0.0020306
hsa_piR_017823	0.803951	3.81046	1.13896	3.34555	0.000821195	0.0021967
hsa_piR_016670	0.445839	3.85116	1.16044	3.3187	0.000904372	0.00241166
hsa_piR_010508	0.396678	-4.48373	1.35211	-3.3161	0.000912838	0.00242667
hsa_piR_014005	2.33723	-1.6357	0.495975	-3.29795	0.000973928	0.00257309
hsa_piR_020619	27.771	0.713176	0.216243	3.29803	0.000973653	0.00257309
hsa_piR_010503	0.498506	3.95535	1.20238	3.2896	0.0010033	0.00264254
hsa_piR_012893	0.492528	3.91657	1.19154	3.28698	0.00101268	0.00265907
hsa_piR_000812	0.521964	4.04576	1.24063	3.26107	0.00110994	0.00290554
hsa_piR_019090	0.321578	-4.38034	1.35496	-3.23281	0.00122579	0.00319901
hsa_piR_013588	0.934055	-2.41591	0.749723	-3.2224	0.00127122	0.00330749
hsa_piR_007419	2.4893	1.43368	0.45173	3.17375	0.00150484	0.00388006
hsa_piR_013896	0.513089	3.93878	1.24046	3.17527	0.00149698	0.00388006
hsa_piR_019657	0.525533	3.95241	1.24535	3.17374	0.00150488	0.00388006
hsa_piR_017002	0.794406	3.7737	1.19058	3.16964	0.00152626	0.00392335
hsa_piR_003817	5.39872	1.11941	0.353413	3.16743	0.00153794	0.00394154
hsa_piR_017833	1.03582	3.28792	1.03862	3.16566	0.0015473	0.00395371
hsa_piR_005337	14.8502	-0.696456	0.221566	-3.14334	0.00167031	0.00425531
hsa_piR_007833	0.765005	3.65878	1.1655	3.13924	0.00169385	0.00430249
hsa_piR_009295	62.6671	-0.45428	0.14517	-3.1293	0.00175222	0.00443757
hsa_piR_006196	0.519596	4.01652	1.29094	3.11131	0.00186257	0.00470313
hsa_piR_022628	221.906	0.516556	0.166405	3.10421	0.00190788	0.00480336
hsa_piR_008328	0.41292	3.75128	1.21616	3.08454	0.0020387	0.00511766
hsa_piR_004993	39.9945	-0.483134	0.157116	-3.07501	0.00210494	0.0052685
hsa_piR_015210	0.471155	3.91276	1.27311	3.07339	0.00211643	0.00528183
hsa_piR_020097	2.29511	1.57536	0.51614	3.05219	0.00227179	0.00563668
hsa_piR_022932	0.374419	3.6237	1.18704	3.05271	0.00226782	0.00563668
hsa_piR_019825	330.005	0.503151	0.16502	3.04902	0.00229587	0.00567994
hsa_piR_021830	1.18162	2.84286	0.935541	3.03874	0.00237573	0.0058606
hsa_piR_004623	0.931011	3.20175	1.05398	3.03778	0.0023833	0.00586236
hsa_piR_022294	1.20416	2.4888	0.821359	3.0301	0.00244473	0.00599623
hsa_piR_011374	3.12518	-1.10641	0.369312	-2.99587	0.00273664	0.00669303
hsa_piR_002388	0.444576	-3.85639	1.28888	-2.99204	0.00277116	0.00675816
hsa_piR_019537	1.13261	2.76533	0.925981	2.98638	0.00282303	0.0068651
hsa_piR_017091	0.398417	-3.8033	1.27954	-2.97239	0.00295491	0.00716546
hsa_piR_001797	0.891344	-2.21124	0.745126	-2.96761	0.00300129	0.00725735
hsa_piR_011901	1.64201	2.05811	0.694032	2.96544	0.00302252	0.00728811
hsa_piR_015151	5.18756	0.876646	0.295733	2.96431	0.0030336	0.00729427
hsa_piR_016980	2.54204	-1.54395	0.521173	-2.96245	0.00305206	0.00731811
hsa_piR_009011	0.923715	3.08398	1.04255	2.95812	0.00309525	0.00739878
hsa_piR_017936	901.455	-0.403289	0.136369	-2.95735	0.00310299	0.00739878
hsa_piR_000869	0.678361	3.47068	1.17641	2.95023	0.00317539	0.00755037
hsa_piR_014628	1.98983	1.54081	0.522802	2.94721	0.00320653	0.0076033
hsa_piR_001311	97.5594	-0.434024	0.147821	-2.93614	0.00332327	0.00785833
hsa_piR_019565	4.46765	1.03444	0.354542	2.91768	0.00352648	0.00831588
hsa_piR_016970	123.489	-0.36213	0.124332	-2.91261	0.00358417	0.00842871
hsa_piR_011495	0.741595	3.64152	1.25656	2.89802	0.00375531	0.00880698
hsa_piR_001650	0.605073	-2.67052	0.924806	-2.88765	0.0038813	0.00907757
hsa_piR_008803	1.17584	2.17776	0.755539	2.88239	0.00394669	0.00920536
hsa_piR_001104	0.428435	3.74657	1.30506	2.87079	0.00409446	0.00952408
hsa_piR_000753	145.67	0.588424	0.205118	2.86872	0.00412143	0.00956082
hsa_piR_016658	106520	0.400933	0.139808	2.86774	0.00413411	0.00956432
hsa_piR_016539	0.81691	2.98766	1.04413	2.86139	0.00421793	0.00971579
hsa_piR_019887	0.326827	3.48407	1.21776	2.86106	0.00422228	0.00971579
hsa_piR_020364	6.3821	0.814203	0.285366	2.85319	0.00432827	0.00993296
hsa_piR_015428	0.777916	-2.16861	0.76078	-2.8505	0.00436499	0.00999046
hsa_piR_015404	0.848521	3.06144	1.07467	2.84873	0.00438942	0.0100196
hsa_piR_007834	0.578986	3.28069	1.15225	2.84721	0.00441047	0.0100409
hsa_piR_002286	10.8562	0.745671	0.262456	2.84113	0.00449547	0.0102072
hsa_piR_021223	0.32315	3.40251	1.19903	2.83771	0.00454385	0.0102898
hsa_piR_004991	0.37689	3.60662	1.2789	2.8201	0.00480081	0.010843
hsa_piR_001039	0.588143	-3.4888	1.23933	-2.81506	0.00487676	0.0109855
hsa_piR_015123	0.388983	3.61611	1.28933	2.80465	0.00503718	0.0113171
hsa_piR_004309	617.908	-0.41063	0.147071	-2.79206	0.00523732	0.011736
hsa_piR_005919	1.31665	-1.85529	0.666852	-2.78217	0.00539972	0.0120683
hsa_piR_000925	2.846	1.49698	0.538896	2.77787	0.00547163	0.0121481
hsa_piR_022313	0.384201	3.54324	1.2757	2.77749	0.00547798	0.0121481
hsa_piR_022367	1.26731	-1.50788	0.542585	-2.77906	0.00545165	0.0121481
hsa_piR_023225	0.258202	-3.99867	1.44372	-2.7697	0.00561075	0.0124103
hsa_piR_003669	1.0044	2.18662	0.790313	2.76677	0.00566142	0.0124901
hsa_piR_019822	12.5838	-0.640689	0.231925	-2.76248	0.00573642	0.0126231
hsa_piR_005336	2.77074	1.46126	0.532024	2.7466	0.00602162	0.0131869
hsa_piR_005541	0.715806	2.81772	1.02593	2.7465	0.00602346	0.0131869
hsa_piR_008114	154.917	-0.948598	0.345651	-2.74438	0.00606251	0.0132385
hsa_piR_022794	0.933342	-1.96679	0.719724	-2.73271	0.00628164	0.0136822
hsa_piR_002408	0.357876	3.44998	1.27012	2.71626	0.00660232	0.0143441
hsa_piR_014440	0.315388	3.3809	1.24773	2.70964	0.00673555	0.0145965
hsa_piR_020496	84.9261	0.594565	0.221077	2.6894	0.00715802	0.0154729
hsa_piR_003677	4.87537	0.955884	0.35621	2.68348	0.00728599	0.0156503
hsa_piR_010360	0.825033	2.84979	1.06214	2.68307	0.00729495	0.0156503
hsa_piR_017778	0.385042	3.47192	1.29368	2.68376	0.00727991	0.0156503
hsa_piR_004983	0.331357	3.37338	1.26135	2.67442	0.0074858	0.0160196
hsa_piR_018692	0.512954	3.74292	1.40286	2.66807	0.00762892	0.0162852
hsa_piR_003547	0.382445	3.59017	1.35125	2.65693	0.00788556	0.0167911
hsa_piR_011872	0.585552	3.28241	1.23648	2.65465	0.00793907	0.0168631
hsa_piR_017484	0.304028	-4.0608	1.54109	-2.63502	0.00841315	0.0178259
hsa_piR_020380	0.2463	-3.80219	1.44507	-2.63114	0.00850999	0.0179866
hsa_piR_007812	1.84057	1.51749	0.577298	2.6286	0.00857364	0.0180764
hsa_piR_002965	0.231434	-3.79893	1.45318	-2.61422	0.00894307	0.018809
hsa_piR_000472	0.363263	-3.60924	1.39712	-2.58334	0.0097848	0.0204787
hsa_piR_002690	0.314302	3.35008	1.29674	2.58347	0.00978106	0.0204787
hsa_piR_022298	10.6061	-0.72093	0.280646	-2.56882	0.0102044	0.0213048
hsa_piR_004923	1.23128	1.82525	0.711459	2.56551	0.0103025	0.0214573
hsa_piR_007226	0.31911	3.35534	1.30914	2.56302	0.0103767	0.0215594
hsa_piR_015679	0.316863	3.32689	1.30236	2.55451	0.0106338	0.0220401
hsa_piR_009658	0.647029	2.65039	1.03947	2.54974	0.0107803	0.0222898
hsa_piR_008026	5.10994	0.996512	0.391232	2.54711	0.0108619	0.0223121
hsa_piR_013549	1.63014	-1.41131	0.554185	-2.54664	0.0108766	0.0223121
hsa_piR_015267	0.663792	2.65804	1.04399	2.54604	0.0108954	0.0223121
hsa_piR_016163	0.7146	2.79855	1.09821	2.54829	0.0108252	0.0223121
hsa_piR_005076	25.666	0.567714	0.224294	2.53111	0.0113701	0.0232287
hsa_piR_020124	0.197587	-3.69405	1.46109	-2.52829	0.0114619	0.0233605
hsa_piR_002320	0.331463	3.33487	1.32242	2.52179	0.0116759	0.0236838
hsa_piR_022284	0.325779	3.36951	1.33604	2.52202	0.0116683	0.0236838
hsa_piR_005378	0.478834	3.0334	1.20373	2.51999	0.0117357	0.0237488
hsa_piR_013028	0.268975	3.17303	1.26532	2.50769	0.0121522	0.0245337
hsa_piR_020545	0.500714	3.0331	1.21057	2.50552	0.0122273	0.0246272
hsa_piR_015715	0.327388	-3.32671	1.34057	-2.48155	0.0130811	0.0262851
hsa_piR_012793	3.06928	1.25463	0.506675	2.4762	0.0132789	0.0265638
hsa_piR_013624	2.55421	1.17306	0.473751	2.47612	0.0132819	0.0265638
hsa_piR_016273	0.646606	2.60078	1.06065	2.45205	0.0142043	0.0283424
hsa_piR_001511	3.2679	1.07218	0.438257	2.44646	0.0144268	0.0287193
hsa_piR_006613	0.894845	2.02586	0.831219	2.43722	0.0148007	0.0293953
hsa_piR_001633	0.65848	-2.04209	0.838803	-2.43453	0.0149111	0.0294099
hsa_piR_010862	129.336	0.398245	0.16357	2.43471	0.0149039	0.0294099
hsa_piR_020786	0.720729	-1.79293	0.736451	-2.43456	0.0149099	0.0294099
hsa_piR_006245	0.261919	3.07659	1.26908	2.42426	0.0153395	0.0301852
hsa_piR_008764	0.252787	3.0364	1.26464	2.40101	0.0163499	0.0320998
hsa_piR_003675	0.643999	2.52086	1.05436	2.39089	0.0168077	0.0329231
hsa_piR_003685	0.261243	3.11965	1.30651	2.38778	0.0169507	0.0331274
hsa_piR_003894	0.275957	3.10705	1.30454	2.38172	0.017232	0.0336004
hsa_piR_010290	0.280171	3.07774	1.30113	2.36544	0.0180084	0.0350346
hsa_piR_013786	0.26331	2.99034	1.27241	2.35014	0.0187665	0.0364266
hsa_piR_004337	0.395603	2.74793	1.17453	2.33961	0.019304	0.0373851
hsa_piR_000848	4.29277	0.941222	0.402645	2.3376	0.0194081	0.0374023
hsa_piR_002137	0.441903	2.86679	1.22626	2.33783	0.0193962	0.0374023
hsa_piR_020141	0.431748	2.76512	1.18324	2.33691	0.019444	0.0374023
hsa_piR_020306	0.30286	3.2525	1.39555	2.33063	0.0197729	0.0379499
hsa_piR_005656	0.202003	-3.64319	1.56786	-2.32368	0.0201429	0.0385734
hsa_piR_009626	0.270074	3.01286	1.31055	2.29893	0.0215086	0.0410969
hsa_piR_004014	0.437119	-2.22427	0.968992	-2.29544	0.0217077	0.0413849
hsa_piR_014364	0.463752	2.89374	1.265	2.28754	0.0221644	0.0420859
hsa_piR_020457	1.33698	-1.30434	0.570234	-2.28738	0.0221737	0.0420859
hsa_piR_018326	0.285808	3.12006	1.36888	2.27929	0.0226501	0.0428948
hsa_piR_009925	0.216857	2.87087	1.26565	2.2683	0.023311	0.0440491
hsa_piR_017388	0.238056	2.94458	1.30046	2.26425	0.0235586	0.0444189
hsa_piR_018101	0.231384	2.91851	1.3059	2.23486	0.0254267	0.0478358
hsa_piR_014459	0.22851	2.91336	1.30592	2.23089	0.0256885	0.0482224
hsa_piR_007661	0.313535	3.25656	1.46728	2.21946	0.0264556	0.0495198
hsa_piR_008025	0.591617	2.32283	1.04685	2.21887	0.0264954	0.0495198
hsa_piR_019443	0.335958	-2.72507	1.23257	-2.21089	0.0270433	0.0504337
hsa_piR_011835	0.244922	2.99236	1.35451	2.20918	0.0271623	0.0505455
hsa_piR_000291	112.205	0.367384	0.166796	2.2026	0.027623	0.0511802
hsa_piR_000653	0.61903	2.53904	1.15273	2.20264	0.0276201	0.0511802
hsa_piR_001642	0.36315	2.62505	1.19548	2.19581	0.0281053	0.0519613
hsa_piR_020241	0.283984	2.96876	1.35715	2.18749	0.0287065	0.0529586
hsa_piR_009799	0.426823	2.81866	1.29027	2.18455	0.0289218	0.0532409
hsa_piR_001967	0.246455	2.98885	1.37023	2.18128	0.0291629	0.0535697
hsa_piR_007902	0.184217	-3.44341	1.57955	-2.18	0.0292573	0.0536279
hsa_piR_003672	4.00822	0.845603	0.388907	2.17431	0.0296822	0.0540595
hsa_piR_004919	1.22299	1.37723	0.632956	2.17587	0.029565	0.0540595
hsa_piR_016735	25296.5	0.781776	0.359541	2.17437	0.0296772	0.0540595
hsa_piR_003673	0.237656	2.92783	1.3562	2.15885	0.0308619	0.0560887
hsa_piR_010227	0.234294	2.9148	1.35502	2.15112	0.031467	0.0570672
hsa_piR_008656	0.175092	-3.40249	1.58406	-2.14796	0.031717	0.0573991
hsa_piR_017576	0.26826	3.07372	1.43188	2.14663	0.0318226	0.0574686
hsa_piR_004224	0.173891	-3.39983	1.58508	-2.1449	0.0319609	0.0575969
hsa_piR_003231	1.76648	1.04957	0.48959	2.14378	0.0320509	0.0576377
hsa_piR_017303	0.245997	2.99221	1.41309	2.11749	0.0342186	0.0614069
hsa_piR_002437	0.603915	2.45806	1.16408	2.11159	0.0347214	0.0621788
hsa_piR_013570	0.410917	2.76105	1.30986	2.1079	0.0350393	0.0626172
hsa_piR_002420	0.16241	-3.35141	1.59232	-2.10473	0.0353148	0.062978
hsa_piR_015282	0.205163	2.80671	1.33679	2.0996	0.0357643	0.0636471
hsa_piR_005188	2.43979	1.12062	0.534399	2.09697	0.0359965	0.0639274
hsa_piR_002353	0.195037	2.73628	1.30735	2.093	0.036349	0.0644197
hsa_piR_009623	0.240099	2.98278	1.42849	2.08806	0.0367927	0.0649373
hsa_piR_013657	0.158596	-3.33007	1.59434	-2.08869	0.0367359	0.0649373
hsa_piR_006001	0.229093	-2.95539	1.41608	-2.08702	0.0368864	0.0649686
hsa_piR_010402	5.47538	0.638014	0.305854	2.08601	0.0369775	0.0649953
hsa_piR_003276	0.396713	2.7042	1.29761	2.08399	0.0371613	0.0651847
hsa_piR_013593	0.542243	2.29458	1.10563	2.07536	0.0379533	0.0664376
hsa_piR_023244	2.21544	0.973872	0.470954	2.06787	0.0386523	0.0675232
hsa_piR_014982	0.30005	3.16567	1.53348	2.06436	0.0389832	0.0679625
hsa_piR_018084	0.512849	2.24662	1.09032	2.06052	0.0393492	0.0684613
hsa_piR_004163	0.250059	2.96048	1.44176	2.05338	0.0400355	0.0693732
hsa_piR_017884	0.237376	2.79791	1.36246	2.05357	0.0400172	0.0693732
hsa_piR_021764	0.633109	1.90879	0.932883	2.04612	0.0407447	0.0704596
hsa_piR_022678	0.670936	2.11491	1.0341	2.04517	0.040838	0.0704786
hsa_piR_021742	0.642779	1.98673	0.975262	2.03713	0.0416372	0.0717131
hsa_piR_020345	37.8608	-0.745691	0.366297	-2.03576	0.0417746	0.0718054
hsa_piR_011349	0.52228	2.39248	1.17811	2.03078	0.042277	0.0725233
hsa_piR_018467	0.195646	2.72464	1.3473	2.02229	0.0431462	0.0738663
hsa_piR_000775	72.1166	0.500507	0.24771	2.02054	0.0433274	0.0740285
hsa_piR_013747	0.240988	2.91016	1.4417	2.01855	0.0435335	0.0742325
hsa_piR_007009	0.410516	2.73244	1.35568	2.01556	0.0438462	0.0746171
hsa_piR_004443	0.304291	3.11021	1.5457	2.01217	0.0442017	0.0750727
hsa_piR_016298	0.233657	2.88251	1.44013	2.00156	0.0453322	0.0768403
hsa_piR_019091	0.311937	-2.5973	1.30085	-1.99661	0.0458675	0.077594
hsa_piR_010952	0.21078	2.71098	1.35862	1.99539	0.0460003	0.0776652
hsa_piR_003253	0.205876	-3.4347	1.72408	-1.99219	0.0463498	0.0781013
hsa_piR_004506	17.6071	-0.423195	0.212734	-1.98932	0.0466664	0.0784802
hsa_piR_002442	0.207917	2.70593	1.36776	1.97836	0.0478876	0.0803761
hsa_piR_023074	0.274195	-2.58813	1.31019	-1.97538	0.0482246	0.0807832
hsa_piR_015250	0.219301	2.85664	1.45037	1.9696	0.0488844	0.0817286
hsa_piR_000344	0.468293	2.16011	1.09818	1.96699	0.0491842	0.0820696
hsa_piR_010073	0.19735	-3.39234	1.72847	-1.96262	0.0496905	0.0827531
hsa_piR_016910	0.388317	2.60003	1.33219	1.9517	0.0509738	0.0847253
hsa_piR_018105	0.332324	2.38277	1.22584	1.94379	0.0519202	0.0861311
hsa_piR_005832	0.189321	-3.3474	1.73255	-1.93207	0.0533511	0.0883337
hsa_piR_008287	0.178808	2.5351	1.31446	1.92862	0.0537784	0.0888693
hsa_piR_007584	0.182142	-3.35733	1.74448	-1.92455	0.0542857	0.0895348
hsa_piR_022629	0.206338	2.73794	1.42521	1.92108	0.054722	0.0900809
hsa_piR_022417	0.307352	2.38332	1.24205	1.91885	0.0550032	0.0901968
hsa_piR_023057	1.26185	-1.60577	0.836817	-1.9189	0.0549969	0.0901968
hsa_piR_005899	0.210303	-2.87484	1.50574	-1.90925	0.0562298	0.0920066
hsa_piR_006562	0.175348	2.58293	1.35336	1.90854	0.0563218	0.0920066
hsa_piR_022281	0.955195	1.26182	0.666557	1.89304	0.0583521	0.0951417
hsa_piR_016689	0.167317	-3.28117	1.75635	-1.86817	0.0617378	0.100471
hsa_piR_004907	0.330686	2.45694	1.3241	1.85555	0.0635182	0.103097
hsa_piR_020398	0.164523	-3.26123	1.75805	-1.85503	0.0635923	0.103097
hsa_piR_013284	0.883995	-1.21245	0.655276	-1.85029	0.0642712	0.103804
hsa_piR_019996	0.239809	2.82795	1.52806	1.85068	0.0642159	0.103804
hsa_piR_018444	0.186822	2.59916	1.4216	1.82834	0.0674992	0.108812
hsa_piR_021535	0.168731	2.49555	1.37258	1.81814	0.0690421	0.11109
hsa_piR_013851	0.559623	2.04114	1.1241	1.8158	0.0694008	0.111458
hsa_piR_011876	1.20984	-1.21267	0.670616	-1.80829	0.0705611	0.112898
hsa_piR_018913	0.162091	2.46364	1.36206	1.80876	0.0704881	0.112898
hsa_piR_000273	0.225034	2.77064	1.53846	1.80092	0.0717155	0.11446
hsa_piR_003678	1.82035	0.984504	0.546893	1.80018	0.0718326	0.11446
hsa_piR_021190	62.6011	0.414253	0.230204	1.79951	0.0719387	0.11446
hsa_piR_003384	3.36054	0.782508	0.435112	1.79841	0.0721126	0.114524
hsa_piR_005035	0.488112	2.109	1.17968	1.78777	0.0738128	0.116791
hsa_piR_023066	0.232058	-3.45461	1.93208	-1.78803	0.0737713	0.116791
hsa_piR_012173	0.174458	2.44437	1.37241	1.78109	0.0748984	0.11829
hsa_piR_003320	0.563223	2.09907	1.18066	1.77788	0.0754236	0.1189
hsa_piR_021979	0.229619	2.74286	1.5484	1.77142	0.0764909	0.120361
hsa_piR_012079	0.26466	-2.31157	1.3117	-1.76227	0.0780234	0.122547
hsa_piR_003451	0.175705	2.38947	1.36342	1.75255	0.0796786	0.124917
hsa_piR_013817	1.47301	0.948624	0.542221	1.74952	0.0802019	0.125508
hsa_piR_010902	0.251383	-2.29849	1.31568	-1.747	0.080638	0.12596
hsa_piR_013143	0.294018	2.23277	1.27891	1.74585	0.0808375	0.125984
hsa_piR_014116	0.178302	2.51799	1.4428	1.74521	0.0809475	0.125984
hsa_piR_016989	0.171932	2.4863	1.43192	1.73634	0.0825045	0.128174
hsa_piR_022043	0.178208	-2.64064	1.52398	-1.73272	0.0831449	0.128935
hsa_piR_004026	0.152152	-3.05834	1.76885	-1.729	0.0838093	0.12973
hsa_piR_011222	0.172292	2.48863	1.44178	1.72609	0.0843319	0.130303
hsa_piR_018273	0.183977	-2.6201	1.5202	-1.72352	0.0847951	0.130783
hsa_piR_001332	0.166949	2.45965	1.43066	1.71924	0.0855701	0.131741
hsa_piR_003907	0.157249	-2.99383	1.7534	-1.70744	0.0877397	0.134508
hsa_piR_008261	0.238978	-2.38442	1.39692	-1.70691	0.0878384	0.134508
hsa_piR_009903	0.339491	2.28074	1.3361	1.70701	0.0878199	0.134508
hsa_piR_019937	0.150237	2.33707	1.37065	1.70509	0.0881778	0.134786
hsa_piR_021722	0.166821	2.44992	1.43888	1.70266	0.0886318	0.135239
hsa_piR_022839	0.180288	2.45047	1.44007	1.70163	0.0888247	0.135292
hsa_piR_013987	0.166803	2.44028	1.43718	1.69796	0.0895149	0.136101
hsa_piR_004920	1.03122	1.22067	0.720957	1.69313	0.0904312	0.13725
hsa_piR_007489	0.707547	-1.30221	0.772171	-1.68643	0.0917133	0.13895
hsa_piR_003709	0.479617	2.01876	1.20146	1.68025	0.0929082	0.140511
hsa_piR_000183	0.157465	2.40509	1.43809	1.67243	0.0944402	0.142576
hsa_piR_005395	1.79942	-0.89614	0.53765	-1.66677	0.0955598	0.143823
hsa_piR_016242	0.399325	1.91416	1.14857	1.66656	0.0956021	0.143823
hsa_piR_007524	0.751258	1.37893	0.828682	1.664	0.0961118	0.144336
hsa_piR_018811	0.852618	1.2499	0.751811	1.66252	0.0964081	0.144528
hsa_piR_000907	0.165646	-2.53254	1.52785	-1.65759	0.097401	0.145507
hsa_piR_023331	0.153456	2.38393	1.43756	1.65832	0.0972529	0.145507
hsa_piR_000770	0.176455	2.3871	1.44118	1.65635	0.0976511	0.145626
hsa_piR_009654	0.300562	2.29159	1.3858	1.65362	0.0982044	0.146196
hsa_piR_017809	0.278899	2.15446	1.31795	1.63471	0.10211	0.151747
hsa_piR_001868	0.157869	2.35122	1.43964	1.6332	0.102426	0.151953
hsa_piR_011337	0.297385	2.18096	1.33616	1.63227	0.102624	0.151982
hsa_piR_000802	0.207434	-2.64907	1.62826	-1.62693	0.103751	0.153387
hsa_piR_013855	5.73116	-0.527146	0.324583	-1.62407	0.104361	0.154022
hsa_piR_006813	0.172527	2.48374	1.53219	1.62104	0.105009	0.154712
hsa_piR_001290	0.188498	2.52784	1.56279	1.61751	0.105767	0.155561
hsa_piR_013098	0.170706	2.47514	1.53227	1.61534	0.106237	0.155984
hsa_piR_017103	0.420402	-2.01553	1.25166	-1.61028	0.107337	0.15733
hsa_piR_011714	0.409493	1.86668	1.16128	1.60744	0.107958	0.157969
hsa_piR_016066	0.173516	2.45813	1.53654	1.59978	0.109647	0.160167
hsa_piR_021768	0.40016	-1.83157	1.14578	-1.59854	0.109923	0.160297
hsa_piR_018489	0.280972	2.17713	1.37045	1.58862	0.112146	0.16326
hsa_piR_005023	0.304196	2.11218	1.33267	1.58492	0.112984	0.164201
hsa_piR_012174	0.248477	2.01477	1.28407	1.56905	0.116637	0.169222
hsa_piR_013704	2.08164	0.803521	0.513178	1.56578	0.117401	0.169863
hsa_piR_020580	0.16717	2.41825	1.54475	1.56546	0.117475	0.169863
hsa_piR_017450	0.379365	1.71873	1.10444	1.5562	0.119662	0.172442
hsa_piR_017639	0.172817	2.41012	1.54817	1.55675	0.11953	0.172442
hsa_piR_007860	0.534541	-1.66333	1.0755	-1.54657	0.121967	0.175468
hsa_piR_022184	0.679641	1.36745	0.889175	1.53788	0.124077	0.178204
hsa_piR_001229	0.60363	1.39547	0.910496	1.53264	0.125364	0.179751
hsa_piR_009362	0.155837	-3.05163	2.00457	-1.52234	0.127925	0.183117
hsa_piR_021145	0.385503	1.78949	1.17702	1.52035	0.128423	0.183523
hsa_piR_000197	0.151152	2.32887	1.53495	1.51723	0.12921	0.184339
hsa_piR_008144	0.192623	2.53024	1.68159	1.50467	0.13241	0.18859
hsa_piR_015963	0.384008	1.73271	1.15789	1.49644	0.134539	0.191305
hsa_piR_004845	0.162628	2.15482	1.44357	1.49271	0.135514	0.192225
hsa_piR_009117	0.239354	1.96917	1.32017	1.4916	0.135803	0.192225
hsa_piR_011871	0.56794	-1.33342	0.894084	-1.49139	0.13586	0.192225
hsa_piR_016375	0.262016	-2.20314	1.48869	-1.47992	0.138896	0.196196
hsa_piR_008562	0.363075	1.68697	1.14253	1.47652	0.139804	0.197154
hsa_piR_014716	0.147814	2.26777	1.53773	1.47476	0.140278	0.197427
hsa_piR_016909	0.150666	2.27846	1.54658	1.47323	0.14069	0.197427
hsa_piR_020714	0.209009	2.46901	1.67512	1.47393	0.140501	0.197427
hsa_piR_015582	0.166587	2.26214	1.53661	1.47217	0.140976	0.197505
hsa_piR_001514	0.29115	2.05382	1.40467	1.46214	0.143704	0.20067
hsa_piR_003154	0.168204	2.25873	1.54394	1.46296	0.143478	0.20067
hsa_piR_003782	2.05769	0.66415	0.455263	1.45883	0.144613	0.201611
hsa_piR_002536	0.155417	2.09923	1.44137	1.45641	0.14528	0.202211
hsa_piR_019927	0.45478	-1.56613	1.07636	-1.45502	0.145664	0.202416
hsa_piR_011299	0.157402	2.26007	1.55585	1.45263	0.146327	0.203008
hsa_piR_005144	0.251451	2.02517	1.40978	1.43652	0.150855	0.208701
hsa_piR_020982	0.188161	-2.34114	1.63057	-1.43578	0.151065	0.208701
hsa_piR_021057	5.13855	0.609276	0.424452	1.43544	0.151162	0.208701
hsa_piR_020599	0.42062	1.69939	1.18513	1.43392	0.151595	0.208961
hsa_piR_019221	0.20258	-2.5792	1.80036	-1.4326	0.151971	0.209143
hsa_piR_004080	0.167314	2.40636	1.68087	1.43161	0.152255	0.209198
hsa_piR_013232	0.262579	1.98724	1.391	1.42864	0.153107	0.210032
hsa_piR_003654	0.264231	-1.72092	1.20561	-1.42742	0.153458	0.210177
hsa_piR_002772	0.170767	2.38569	1.67423	1.42495	0.154173	0.210818
hsa_piR_017169	0.15546	2.18352	1.53402	1.4234	0.15462	0.211092
hsa_piR_015247	0.856869	0.976855	0.687472	1.42094	0.155335	0.21173
hsa_piR_013151	0.225404	1.94968	1.3769	1.41599	0.156778	0.213358
hsa_piR_022114	0.63257	1.50237	1.06225	1.41432	0.157267	0.213683
hsa_piR_014539	0.239173	1.95122	1.38225	1.41162	0.158061	0.214422
hsa_piR_022111	0.282634	1.95403	1.39368	1.40206	0.160896	0.217923
hsa_piR_005503	3.24094	-0.575745	0.412241	-1.39662	0.162527	0.219784
hsa_piR_020665	0.164817	-2.29815	1.65475	-1.38882	0.164888	0.222625
hsa_piR_020809	278.279	0.248556	0.180936	1.37372	0.169527	0.228528
hsa_piR_002270	0.286419	-1.73168	1.2636	-1.37043	0.170552	0.229548
hsa_piR_003544	0.186693	2.28675	1.67283	1.367	0.171626	0.23063
hsa_piR_019390	0.373458	1.5961	1.17579	1.35747	0.174632	0.234303
hsa_piR_019010	0.150217	-2.23272	1.668	-1.33856	0.180714	0.242083
hsa_piR_005432	0.161351	2.2437	1.6791	1.33625	0.181467	0.242712
hsa_piR_005353	0.149414	-2.21208	1.66711	-1.3269	0.184543	0.246174
hsa_piR_015442	0.149428	-2.21152	1.66702	-1.32663	0.184631	0.246174
hsa_piR_010265	0.162102	2.24932	1.70015	1.32301	0.185831	0.24739
hsa_piR_014275	3.39934	0.679123	0.514245	1.32062	0.186628	0.248064
hsa_piR_019823	1.11287	0.834298	0.635169	1.31351	0.189013	0.250845
hsa_piR_017610	0.149238	2.20877	1.69234	1.30516	0.191838	0.2542
hsa_piR_007869	0.522723	1.52472	1.17227	1.30066	0.193376	0.255843
hsa_piR_007150	1.74526	0.691483	0.533939	1.29506	0.1953	0.257988
hsa_piR_005870	1.54868	0.835778	0.647294	1.29119	0.196639	0.259357
hsa_piR_013580	0.250983	1.8934	1.48557	1.27453	0.202477	0.266237
hsa_piR_019610	0.432485	1.26917	0.995466	1.27495	0.202326	0.266237
hsa_piR_006658	0.322209	1.52636	1.20155	1.27033	0.203968	0.267786
hsa_piR_016240	197.373	0.25205	0.198841	1.2676	0.204942	0.268653
hsa_piR_008458	0.316047	-1.59054	1.25581	-1.26655	0.205316	0.268731
hsa_piR_011007	0.174934	-2.29434	1.81781	-1.26214	0.206898	0.270389
hsa_piR_006933	0.241917	1.72967	1.39418	1.24064	0.214741	0.279784
hsa_piR_013402	0.345149	1.44529	1.16436	1.24128	0.214502	0.279784
hsa_piR_018952	0.478305	1.18829	0.96149	1.23589	0.216501	0.281648
hsa_piR_019794	0.576767	1.20993	0.989972	1.22219	0.221637	0.287457
hsa_piR_019813	0.174548	2.29694	1.87844	1.22279	0.221409	0.287457
hsa_piR_007540	2.07573	0.634039	0.521429	1.21596	0.223999	0.29008
hsa_piR_011496	0.188187	1.57822	1.29977	1.21423	0.224659	0.290496
hsa_piR_021696	0.238423	1.67054	1.38452	1.20658	0.227593	0.293845
hsa_piR_003721	0.545337	1.14141	0.950954	1.20027	0.230033	0.296549
hsa_piR_004597	0.21367	1.74396	1.46405	1.19119	0.233579	0.300667
hsa_piR_020548	509.098	-0.227152	0.190996	-1.1893	0.23432	0.301168
hsa_piR_005553	0.225175	1.64538	1.38671	1.18653	0.235412	0.302118
hsa_piR_014824	0.20808	1.73821	1.46998	1.18247	0.237019	0.303725
hsa_piR_008683	1.60359	0.579368	0.498908	1.16127	0.245532	0.314163
hsa_piR_018735	5.97764	0.368636	0.319508	1.15376	0.248598	0.317611
hsa_piR_021952	0.341866	-1.54739	1.35409	-1.14275	0.253142	0.322877
hsa_piR_023218	0.199415	1.58757	1.39022	1.14195	0.253474	0.322877
hsa_piR_007796	0.345896	1.36758	1.19907	1.14054	0.254063	0.323147
hsa_piR_001768	0.254767	1.66887	1.46507	1.1391	0.25466	0.323426
hsa_piR_015280	0.316378	1.38521	1.22874	1.12734	0.259598	0.329209
hsa_piR_015939	0.214587	1.63743	1.45485	1.1255	0.260377	0.329708
hsa_piR_005349	0.205421	1.66068	1.47719	1.12421	0.260923	0.329912
hsa_piR_009660	0.203351	-1.68156	1.50764	-1.11536	0.264696	0.334188
hsa_piR_000792	0.347148	-1.14299	1.02781	-1.11207	0.266107	0.335476
hsa_piR_010790	0.191425	1.6116	1.45598	1.10688	0.268344	0.337798
hsa_piR_001231	0.286514	-1.49816	1.35535	-1.10536	0.269002	0.338128
hsa_piR_006265	0.187004	1.52588	1.38739	1.09982	0.27141	0.340655
hsa_piR_011217	5.25371	-0.389432	0.35724	-1.09011	0.275664	0.345488
hsa_piR_017642	0.187589	2.23931	2.07055	1.08151	0.279471	0.349747
hsa_piR_018787	0.262278	2.43752	2.25811	1.07945	0.280386	0.350381
hsa_piR_014292	0.197986	1.50535	1.39802	1.07677	0.281581	0.351361
hsa_piR_002980	0.23193	-1.47293	1.37619	-1.07029	0.284487	0.354469
hsa_piR_012558	0.191441	1.54308	1.46432	1.05379	0.291979	0.363276
hsa_piR_015949	0.190457	1.5375	1.46405	1.05017	0.293639	0.364811
hsa_piR_023183	0.148968	1.92617	1.86146	1.03476	0.30078	0.373142
hsa_piR_020582	6661.58	0.222379	0.215426	1.03228	0.301943	0.374042
hsa_piR_016239	4.157	0.436989	0.426554	1.02446	0.305617	0.378046
hsa_piR_017591	0.166459	2.1437	2.09648	1.02252	0.306535	0.378634
hsa_piR_022602	0.342311	1.29418	1.26847	1.02027	0.307601	0.379404
hsa_piR_023323	0.191272	1.56064	1.57261	0.992387	0.321009	0.395372
hsa_piR_004210	0.158617	2.0756	2.10323	0.986862	0.32371	0.398127
hsa_piR_021839	0.17606	-1.5058	1.52885	-0.984917	0.324665	0.398727
hsa_piR_015951	0.181967	1.44367	1.47439	0.979161	0.327501	0.401634
hsa_piR_010376	0.293414	1.82446	1.87148	0.974878	0.329621	0.403656
hsa_piR_018286	0.548243	0.957388	0.985502	0.971472	0.331313	0.405149
hsa_piR_022650	0.2594	-1.31461	1.3578	-0.968194	0.332947	0.406566
hsa_piR_001259	0.17974	1.40997	1.45999	0.965738	0.334175	0.407484
hsa_piR_023213	0.148597	1.99134	2.10193	0.947386	0.343442	0.418189
hsa_piR_013283	0.185444	1.39082	1.47294	0.944246	0.345044	0.418947
hsa_piR_016924	0.642733	0.929211	0.98396	0.944358	0.344987	0.418947
hsa_piR_015476	0.401163	-0.967623	1.0304	-0.939072	0.347694	0.421566
hsa_piR_004081	0.186233	1.45062	1.57685	0.919946	0.357601	0.432675
hsa_piR_020723	0.277539	1.26362	1.37434	0.919438	0.357867	0.432675
hsa_piR_013300	0.180057	1.33591	1.45876	0.915788	0.359778	0.434372
hsa_piR_007528	0.203918	-1.67296	1.82946	-0.91446	0.360475	0.434511
hsa_piR_020497	414.772	0.163084	0.1785	0.913636	0.360908	0.434511
hsa_piR_005412	0.162856	1.31612	1.46924	0.89578	0.37037	0.444652
hsa_piR_022028	2.19041	-0.397993	0.443994	-0.896394	0.370042	0.444652
hsa_piR_001776	0.465944	-1.13339	1.27426	-0.889448	0.373762	0.446311
hsa_piR_003810	0.163671	1.30387	1.46659	0.88905	0.373976	0.446311
hsa_piR_012819	0.189959	1.39784	1.57354	0.888339	0.374359	0.446311
hsa_piR_015378	0.186232	1.30754	1.46929	0.889912	0.373513	0.446311
hsa_piR_018514	0.684469	0.775512	0.871136	0.89023	0.373342	0.446311
hsa_piR_022977	0.147469	1.84454	2.0902	0.882472	0.377522	0.449456
hsa_piR_019239	0.205782	1.49712	1.71285	0.874053	0.382089	0.454262
hsa_piR_000172	0.714756	-0.831552	0.954424	-0.871261	0.383612	0.455439
hsa_piR_022710	0.373799	1.23984	1.44021	0.860873	0.389308	0.461562
hsa_piR_017373	0.176332	1.31427	1.56295	0.840892	0.400409	0.474066
hsa_piR_006594	0.421991	0.936364	1.12221	0.834391	0.404061	0.477729
hsa_piR_007851	0.267765	1.11566	1.35311	0.824521	0.409644	0.483662
hsa_piR_018367	0.197304	1.4017	1.71134	0.819062	0.412751	0.48666
hsa_piR_022666	0.297045	-1.12276	1.37693	-0.815413	0.414836	0.488445
hsa_piR_012926	0.282816	1.11097	1.37419	0.80845	0.418832	0.492472
hsa_piR_007871	0.232444	1.00528	1.25104	0.80355	0.421657	0.495114
hsa_piR_008033	20.2177	0.166303	0.208441	0.797842	0.424962	0.498312
hsa_piR_003304	0.330971	1.07319	1.34845	0.795869	0.426108	0.498972
hsa_piR_015930	0.171828	1.25022	1.57544	0.793569	0.427447	0.499856
hsa_piR_006184	0.181893	1.15084	1.46842	0.783727	0.433201	0.505893
hsa_piR_014421	0.157367	1.79241	2.29744	0.780176	0.435287	0.506947
hsa_piR_018678	0.157367	1.79241	2.29744	0.780176	0.435287	0.506947
hsa_piR_008362	0.164029	1.23031	1.58078	0.778293	0.436397	0.507548
hsa_piR_020500	496.052	0.139061	0.179114	0.776382	0.437524	0.508169
hsa_piR_014671	0.151162	1.23687	1.59972	0.77318	0.439416	0.509675
hsa_piR_000651	8.02062	-0.209189	0.274585	-0.761834	0.446159	0.516796
hsa_piR_004112	0.164499	-1.05692	1.41997	-0.744329	0.456677	0.528265
hsa_piR_002798	0.15536	1.1722	1.58108	0.741391	0.458456	0.528893
hsa_piR_018596	0.659578	0.643064	0.867245	0.741502	0.458389	0.528893
hsa_piR_004137	0.162268	1.14154	1.56857	0.727757	0.466762	0.53775
hsa_piR_013595	0.370347	0.760859	1.05027	0.724442	0.468795	0.539366
hsa_piR_010965	0.175667	-1.10236	1.52523	-0.722748	0.469835	0.539837
hsa_piR_012992	0.157476	-1.20891	1.68379	-0.717967	0.472778	0.54249
hsa_piR_000568	0.199761	-1.18201	1.65886	-0.712543	0.476128	0.545604
hsa_piR_015501	0.170903	-1.07814	1.52864	-0.705293	0.480628	0.550024
hsa_piR_001184	73.6874	0.173095	0.245848	0.704073	0.481388	0.550157
hsa_piR_008065	0.154083	1.10137	1.58935	0.692966	0.488331	0.557348
hsa_piR_019168	0.183278	-1.10643	1.66984	-0.662593	0.507592	0.57856
hsa_piR_021090	0.149919	1.14653	1.73787	0.659733	0.509425	0.579877
hsa_piR_008547	0.511993	-0.544851	0.82885	-0.657358	0.510951	0.580842
hsa_piR_004209	0.152359	1.03196	1.58157	0.652488	0.514086	0.583631
hsa_piR_007788	0.169284	1.10955	1.71226	0.648005	0.516981	0.586141
hsa_piR_022236	0.171373	-0.914018	1.41874	-0.644245	0.519416	0.588122
hsa_piR_020572	0.182977	0.926155	1.44308	0.64179	0.52101	0.589147
hsa_piR_005047	0.22806	0.931964	1.45842	0.639023	0.522808	0.590401
hsa_piR_019935	0.199246	-0.966695	1.51628	-0.637546	0.523769	0.590707
hsa_piR_012654	0.158895	-1.17454	1.87282	-0.627149	0.530561	0.59758
hsa_piR_019557	0.732644	-0.462708	0.744545	-0.621464	0.534294	0.600993
hsa_piR_003280	0.243305	0.827883	1.36001	0.608735	0.5427	0.609648
hsa_piR_020644	0.851201	-0.4607	0.771075	-0.597478	0.550188	0.617249
hsa_piR_019824	1.70414	0.290388	0.489831	0.592834	0.553292	0.619919
hsa_piR_008387	0.149347	1.02652	1.73635	0.591193	0.554391	0.620338
hsa_piR_000799	7.07468	0.184903	0.316983	0.583322	0.559676	0.625435
hsa_piR_006429	0.410499	0.545727	0.972243	0.561307	0.574588	0.641261
hsa_piR_020391	43.1256	-0.0887126	0.160643	-0.552234	0.580788	0.647337
hsa_piR_016828	183.297	-0.111073	0.202741	-0.547856	0.583791	0.649837
hsa_piR_014817	0.6266	-0.446931	0.84084	-0.531529	0.595052	0.661513
hsa_piR_000315	0.221911	0.764409	1.45362	0.525864	0.598983	0.664157
hsa_piR_019843	0.18686	-0.881826	1.67538	-0.526343	0.59865	0.664157
hsa_piR_011265	0.287604	-0.650483	1.25901	-0.516664	0.605391	0.669528
hsa_piR_017710	0.231138	0.70696	1.36769	0.5169	0.605226	0.669528
hsa_piR_020614	0.852434	0.422448	0.820371	0.514947	0.60659	0.669988
hsa_piR_022253	0.76726	-0.36217	0.707993	-0.511545	0.608969	0.67175
hsa_piR_005435	0.21051	0.645895	1.29528	0.498654	0.618023	0.680859
hsa_piR_003138	0.204573	0.726097	1.46186	0.496695	0.619404	0.681251
hsa_piR_007491	0.361162	-0.474468	0.956797	-0.495892	0.619971	0.681251
hsa_piR_012346	0.150995	0.928858	1.91059	0.486163	0.626852	0.68793
hsa_piR_007140	1.58352	0.307915	0.641472	0.480014	0.631218	0.690308
hsa_piR_018361	0.318004	0.517222	1.07821	0.479704	0.631438	0.690308
hsa_piR_022677	0.226621	0.618105	1.28629	0.480533	0.630849	0.690308
hsa_piR_010791	1.10177	0.280978	0.592978	0.473842	0.635613	0.693985
hsa_piR_018048	0.389184	0.480233	1.01727	0.472079	0.63687	0.694472
hsa_piR_000483	0.420892	0.497529	1.05934	0.469658	0.6386	0.695182
hsa_piR_006138	0.227516	-0.652115	1.39075	-0.468895	0.639145	0.695182
hsa_piR_010996	0.480921	0.420749	0.912143	0.461275	0.644602	0.700227
hsa_piR_001884	0.730091	0.373471	0.820096	0.455399	0.648822	0.703918
hsa_piR_001652	0.223047	0.64912	1.45031	0.447573	0.654462	0.709138
hsa_piR_023101	1.02553	-0.388402	0.893623	-0.434638	0.663825	0.718375
hsa_piR_005177	6.55952	-0.119913	0.28041	-0.427636	0.668916	0.722058
hsa_piR_016919	0.367364	-0.447883	1.04556	-0.428367	0.668384	0.722058
hsa_piR_022110	0.408421	0.459999	1.08344	0.424572	0.671149	0.723556
hsa_piR_008309	0.334982	-0.542308	1.28845	-0.420898	0.673829	0.72462
hsa_piR_014181	0.696385	0.393004	0.933699	0.420911	0.67382	0.72462
hsa_piR_017295	2.39248	-0.180927	0.433152	-0.417699	0.676167	0.725312
hsa_piR_022482	0.235591	0.560597	1.34035	0.418248	0.675766	0.725312
hsa_piR_019966	0.19945	-0.621151	1.5219	-0.40814	0.683171	0.731557
hsa_piR_021676	0.589822	0.369343	0.906535	0.407422	0.683698	0.731557
hsa_piR_019675	265.662	-0.0664806	0.167102	-0.397845	0.690744	0.738174
hsa_piR_010983	0.409749	0.394122	1.01445	0.388508	0.69764	0.744613
hsa_piR_008158	0.474345	0.356286	0.935255	0.380951	0.70324	0.749655
hsa_piR_007768	0.402396	0.415064	1.16256	0.357027	0.721071	0.767708
hsa_piR_015232	1.74113	0.174714	0.494148	0.353565	0.723665	0.769512
hsa_piR_015293	0.24378	0.508571	1.54061	0.33011	0.741317	0.787304
hsa_piR_021055	0.217309	0.46011	1.43982	0.319561	0.749301	0.794797
hsa_piR_007979	28.2548	-0.114702	0.377829	-0.303581	0.761447	0.805826
hsa_piR_014627	0.787187	-0.22551	0.743263	-0.303405	0.761581	0.805826
hsa_piR_012490	0.228422	-0.420057	1.40075	-0.299879	0.764269	0.807672
hsa_piR_005261	0.159476	-0.497158	1.70233	-0.292045	0.770252	0.812991
hsa_piR_013069	0.393324	0.320893	1.13061	0.283824	0.776545	0.818624
hsa_piR_001840	0.27078	0.363214	1.30839	0.277603	0.781317	0.822642
hsa_piR_010051	0.219525	0.418863	1.56818	0.267101	0.789391	0.830122
hsa_piR_003293	0.160139	-0.446273	1.70424	-0.261861	0.793429	0.833344
hsa_piR_004825	0.165414	-0.437858	1.70008	-0.257552	0.796753	0.835809
hsa_piR_004921	1.25548	-0.142016	0.558977	-0.254063	0.799447	0.837609
hsa_piR_001040	2.77515	0.120979	0.482517	0.250725	0.802027	0.839284
hsa_piR_020409	0.236729	-0.306312	1.22985	-0.249065	0.803311	0.839602
hsa_piR_014880	0.152586	-0.37505	1.557	-0.240879	0.809649	0.845194
hsa_piR_003676	0.61663	-0.208553	0.904595	-0.230549	0.817665	0.852523
hsa_piR_018883	0.828988	0.187016	0.83496	0.223982	0.822771	0.856803
hsa_piR_008488	195.583	-0.0524713	0.246727	-0.212669	0.831585	0.864929
hsa_piR_017383	0.897802	0.147569	0.75063	0.196593	0.844146	0.876928
hsa_piR_012901	0.222393	-0.272477	1.40249	-0.194282	0.845955	0.877743
hsa_piR_002037	0.196829	0.314412	1.71539	0.183289	0.854571	0.885609
hsa_piR_019324	84.3982	0.0514974	0.285945	0.180095	0.857078	0.887132
hsa_piR_013577	0.929297	-0.111997	0.627801	-0.178395	0.858413	0.887441
hsa_piR_006701	2.27756	-0.080979	0.464684	-0.174267	0.861656	0.889719
hsa_piR_021423	0.221493	-0.264332	1.54707	-0.17086	0.864334	0.89141
hsa_piR_005025	0.253643	0.214496	1.31665	0.16291	0.870589	0.89678
hsa_piR_001312	451.646	-0.0249431	0.156642	-0.159236	0.873483	0.89868
hsa_piR_021543	1.36735	0.0787785	0.538563	0.146276	0.883704	0.908104
hsa_piR_004555	0.167722	0.182299	1.37319	0.132756	0.894386	0.917979
hsa_piR_016271	9.96281	0.0333115	0.268692	0.123976	0.901334	0.924002
hsa_piR_000578	0.308426	0.148075	1.28894	0.114881	0.90854	0.930264
hsa_piR_020492	35.6454	0.0551705	0.485982	0.113524	0.909615	0.930264
hsa_piR_004609	0.37178	-0.12149	1.09412	-0.111039	0.911585	0.931166
hsa_piR_017212	0.360624	-0.10543	1.0214	-0.103222	0.917787	0.936383
hsa_piR_006085	0.175861	-0.154956	1.55321	-0.0997649	0.920531	0.936734
hsa_piR_007422	0.280519	0.121624	1.2192	0.0997577	0.920537	0.936734
hsa_piR_014740	0.294415	-0.117474	1.20904	-0.0971632	0.922597	0.936734
hsa_piR_021666	0.161019	-0.15291	1.5634	-0.0978063	0.922086	0.936734
hsa_piR_022095	0.252385	0.135143	1.40925	0.0958968	0.923603	0.936734
hsa_piR_018345	0.251358	0.0993688	1.22104	0.0813802	0.93514	0.947313
hsa_piR_007490	0.542751	-0.0619444	0.791342	-0.0782777	0.937607	0.94869
hsa_piR_012721	0.162964	0.11986	1.56609	0.0765346	0.938994	0.948971
hsa_piR_009017	0.472958	-0.06584	0.887109	-0.0742187	0.940836	0.949712
hsa_piR_021065	0.25422	-0.10698	1.53603	-0.0696467	0.944475	0.952262
hsa_piR_013215	0.170552	0.0799835	1.44503	0.0553508	0.955859	0.962428
hsa_piR_023069	0.195357	0.0730033	1.34788	0.0541617	0.956806	0.962428
hsa_piR_012007	0.174293	0.0739995	1.44201	0.0513169	0.959073	0.963576
hsa_piR_017787	0.256506	0.050791	1.40495	0.0361513	0.971162	0.974577
hsa_piR_013904	0.182259	0.0427792	1.71334	0.0249683	0.98008	0.982376
hsa_piR_002769	0.147413	0.0240794	1.58099	0.0152306	0.987848	0.989004
hsa_piR_015798	0.154544	0.00153183	1.73195	0.000884455	0.999294	0.999294
hsa_piR_000012	0.0903048	1.50167	1.94364	0.77261	0.439753	NA
hsa_piR_000015	0.115079	-1.63234	2.12426	-0.768426	0.442234	NA
hsa_piR_000020	0.0206305	-0.172014	2.37467	-0.0724368	0.942254	NA
hsa_piR_000021	0.0955517	0.216316	1.95833	0.110459	0.912045	NA
hsa_piR_000034	0.0524556	-0.172014	2.37467	-0.0724368	0.942254	NA
hsa_piR_000049	0.0706783	-0.317411	2.005	-0.15831	0.874212	NA
hsa_piR_000052	0.0477298	-1.4031	2.3749	-0.590805	0.554651	NA
hsa_piR_000068	0.0524556	-0.172014	2.37467	-0.0724368	0.942254	NA
hsa_piR_000078	0.01639	-0.172014	2.37467	-0.0724368	0.942254	NA
hsa_piR_000096	0.0398108	0.458026	2.36413	0.19374	0.84638	NA
hsa_piR_000097	0.0634621	0.992111	2.01344	0.492744	0.622193	NA
hsa_piR_000107	0.0544748	-0.806195	2.30205	-0.350207	0.726183	NA
hsa_piR_000113	0.0363497	0.396171	2.36609	0.167437	0.867026	NA
hsa_piR_000115	0.0374717	-1.4031	2.3749	-0.590805	0.554651	NA
hsa_piR_000151	0.0630154	0.917465	2.34959	0.390479	0.696183	NA
hsa_piR_000152	0.0198035	-0.172014	2.37467	-0.0724368	0.942254	NA
hsa_piR_000163	0.0181817	-0.172014	2.37467	-0.0724368	0.942254	NA
hsa_piR_000168	0.0196197	-0.172014	2.37467	-0.0724368	0.942254	NA
hsa_piR_000174	0.0348425	-1.4031	2.3749	-0.590805	0.554651	NA
hsa_piR_000189	0.0415948	-1.4031	2.3749	-0.590805	0.554651	NA
hsa_piR_000203	0.0363977	-1.4031	2.3749	-0.590805	0.554651	NA
hsa_piR_000206	0.0212791	-0.172014	2.37467	-0.0724368	0.942254	NA
hsa_piR_000217	0.0348425	-1.4031	2.3749	-0.590805	0.554651	NA
hsa_piR_000218	0.0423207	0.514229	2.36217	0.217693	0.827668	NA
hsa_piR_000222	0.0301412	0.275359	2.36943	0.116213	0.907484	NA
hsa_piR_000225	0.0169866	-0.172014	2.37467	-0.0724368	0.942254	NA
hsa_piR_000234	0.0602445	0.898266	2.29683	0.391089	0.695731	NA
hsa_piR_000239	0.0423207	0.514229	2.36217	0.217693	0.827668	NA
hsa_piR_000245	0.0309068	-1.4031	2.3749	-0.590805	0.554651	NA
hsa_piR_000250	0.0776249	1.19007	2.34237	0.508063	0.611409	NA
hsa_piR_000251	0.0150706	-0.172014	2.37467	-0.0724368	0.942254	NA
hsa_piR_000252	0.0198035	-0.172014	2.37467	-0.0724368	0.942254	NA
hsa_piR_000272	0.0864207	-2.23984	2.13883	-1.04723	0.294995	NA
hsa_piR_000277	0.0210051	-0.172014	2.37467	-0.0724368	0.942254	NA
hsa_piR_000278	0.0181817	-0.172014	2.37467	-0.0724368	0.942254	NA
hsa_piR_000284	0.0408988	0.487042	2.36314	0.206099	0.836713	NA
hsa_piR_000290	0.0595083	-0.817494	2.27093	-0.359982	0.718861	NA
hsa_piR_000294	0.036231	0.393944	2.36616	0.166491	0.867771	NA
hsa_piR_000300	0.0129375	-0.194255	2.37474	-0.0818008	0.934805	NA
hsa_piR_000313	0.0196197	-0.172014	2.37467	-0.0724368	0.942254	NA
hsa_piR_000326	0.01639	-0.172014	2.37467	-0.0724368	0.942254	NA
hsa_piR_000333	0.0211604	-0.172014	2.37467	-0.0724368	0.942254	NA
hsa_piR_000354	0.0210051	-0.172014	2.37467	-0.0724368	0.942254	NA
hsa_piR_000355	0.0704064	-0.284303	2.26104	-0.12574	0.899938	NA
hsa_piR_000360	0.141913	2.12807	1.68568	1.26244	0.206791	NA
hsa_piR_000369	0.0747903	1.16151	2.24054	0.518406	0.604175	NA
hsa_piR_000370	0.0653806	1.12719	2.00977	0.560856	0.574896	NA
hsa_piR_000413	0.0720962	1.2907	1.76782	0.730107	0.465325	NA
hsa_piR_000420	0.0425582	0.518648	2.36202	0.219579	0.826199	NA
hsa_piR_000433	0.0392393	0.45585	2.3642	0.192814	0.847105	NA
hsa_piR_000435	0.0392038	-1.4031	2.3749	-0.590805	0.554651	NA
hsa_piR_000446	0.0210051	-0.172014	2.37467	-0.0724368	0.942254	NA
hsa_piR_000448	0.104679	1.44266	2.15878	0.668277	0.503957	NA
hsa_piR_000454	0.0212791	-0.172014	2.37467	-0.0724368	0.942254	NA
hsa_piR_000460	0.0234527	-0.172014	2.37467	-0.0724368	0.942254	NA
hsa_piR_000488	0.0348741	0.367894	2.36702	0.155425	0.876486	NA
hsa_piR_000492	0.0420103	0.508418	2.36238	0.215214	0.8296	NA
hsa_piR_000495	0.0638373	0.928978	2.34925	0.395435	0.692522	NA
hsa_piR_000505	0.0174079	-0.172014	2.37467	-0.0724368	0.942254	NA
hsa_piR_000519	0.0388779	-1.4031	2.3749	-0.590805	0.554651	NA
hsa_piR_000524	0.0477298	-1.4031	2.3749	-0.590805	0.554651	NA
hsa_piR_000526	0.0198035	-0.172014	2.37467	-0.0724368	0.942254	NA
hsa_piR_000528	0.0150706	-0.172014	2.37467	-0.0724368	0.942254	NA
hsa_piR_000529	0.01639	-0.172014	2.37467	-0.0724368	0.942254	NA
hsa_piR_000556	0.0212791	-0.172014	2.37467	-0.0724368	0.942254	NA
hsa_piR_000575	0.0267271	0.205132	2.37076	0.0865258	0.931048	NA
hsa_piR_000593	0.103418	-1.62073	1.90987	-0.84861	0.396098	NA
hsa_piR_000598	0.124617	0.552119	1.91797	0.287866	0.773449	NA
hsa_piR_000615	0.0363977	-1.4031	2.3749	-0.590805	0.554651	NA
hsa_piR_000616	0.0212791	-0.172014	2.37467	-0.0724368	0.942254	NA
hsa_piR_000620	0.0374717	-1.4031	2.3749	-0.590805	0.554651	NA
hsa_piR_000621	0.0607399	0.905627	2.29468	0.394664	0.693091	NA
hsa_piR_000633	0.108889	-2.6038	2.08246	-1.25035	0.211171	NA
hsa_piR_000638	0.0502366	-1.4031	2.3749	-0.590805	0.554651	NA
hsa_piR_000640	0.03278	0.327968	2.3682	0.138489	0.889854	NA
hsa_piR_000668	0.0416025	0.498186	2.36274	0.210851	0.833004	NA
hsa_piR_000681	0.0468801	0.658632	2.35731	0.279399	0.779938	NA
hsa_piR_000686	0.0633935	0.991491	2.28691	0.43355	0.664615	NA
hsa_piR_000690	0.0137896	-0.172069	2.37467	-0.07246	0.942236	NA
hsa_piR_000696	0.0301412	0.275359	2.36943	0.116213	0.907484	NA
hsa_piR_000699	0.0210051	-0.172014	2.37467	-0.0724368	0.942254	NA
hsa_piR_000708	0.144042	-2.18479	1.67238	-1.3064	0.191418	NA
hsa_piR_000719	0.0646907	-0.875585	2.23945	-0.390981	0.695811	NA
hsa_piR_000731	0.0388779	-1.4031	2.3749	-0.590805	0.554651	NA
hsa_piR_000735	0.0174079	-0.172014	2.37467	-0.0724368	0.942254	NA
hsa_piR_000737	0.0630154	0.917465	2.34959	0.390479	0.696183	NA
hsa_piR_000744	0.0150706	-0.172014	2.37467	-0.0724368	0.942254	NA
hsa_piR_000745	0.0394232	0.45926	2.36409	0.194265	0.845968	NA
hsa_piR_000767	0.0630154	0.917465	2.34959	0.390479	0.696183	NA
hsa_piR_000771	0.0234208	-0.172014	2.37467	-0.0724368	0.942254	NA
hsa_piR_000779	0.0630154	0.917465	2.34959	0.390479	0.696183	NA
hsa_piR_000785	0.0452118	0.635518	2.35806	0.269509	0.787538	NA
hsa_piR_000787	0.0643196	1.03653	2.0148	0.51446	0.60693	NA
hsa_piR_000795	0.0348425	-1.4031	2.3749	-0.590805	0.554651	NA
hsa_piR_000798	0.0588295	0.953394	2.03456	0.4686	0.639355	NA
hsa_piR_000818	0.0196197	-0.172014	2.37467	-0.0724368	0.942254	NA
hsa_piR_000821	0.0374717	-1.4031	2.3749	-0.590805	0.554651	NA
hsa_piR_000828	0.0363634	0.400566	2.36595	0.169305	0.865557	NA
hsa_piR_000835	0.127563	2.00512	1.45367	1.37935	0.167788	NA
hsa_piR_000847	0.0206305	-0.172014	2.37467	-0.0724368	0.942254	NA
hsa_piR_000870	0.0169866	-0.172014	2.37467	-0.0724368	0.942254	NA
hsa_piR_000892	0.101296	0.289082	2.19382	0.131771	0.895165	NA
hsa_piR_000900	0.0513811	0.74829	2.33846	0.319993	0.748974	NA
hsa_piR_000913	0.0150706	-0.172014	2.37467	-0.0724368	0.942254	NA
hsa_piR_000930	0.0850893	1.51657	1.74135	0.870916	0.3838	NA
hsa_piR_000935	0.025875	0.186835	2.37109	0.0787968	0.937194	NA
hsa_piR_000938	0.106624	-0.881226	2.0629	-0.427179	0.669249	NA
hsa_piR_000956	0.0198035	-0.172014	2.37467	-0.0724368	0.942254	NA
hsa_piR_000987	0.0234208	-0.172014	2.37467	-0.0724368	0.942254	NA
hsa_piR_000991	0.0129375	-0.194255	2.37474	-0.0818008	0.934805	NA
hsa_piR_001014	0.01639	-0.172014	2.37467	-0.0724368	0.942254	NA
hsa_piR_001029	0.115269	1.92103	1.56156	1.2302	0.218622	NA
hsa_piR_001043	0.0638373	0.928978	2.34925	0.395435	0.692522	NA
hsa_piR_001054	0.0468416	0.594867	2.3594	0.252127	0.800943	NA
hsa_piR_001059	0.0348425	-1.4031	2.3749	-0.590805	0.554651	NA
hsa_piR_001067	0.130812	-0.342137	1.93036	-0.17724	0.85932	NA
hsa_piR_001084	0.0210051	-0.172014	2.37467	-0.0724368	0.942254	NA
hsa_piR_001089	0.0687398	-0.834786	2.22015	-0.376005	0.706913	NA
hsa_piR_001095	0.0181817	-0.172014	2.37467	-0.0724368	0.942254	NA
hsa_piR_001098	0.0425582	0.518648	2.36202	0.219579	0.826199	NA
hsa_piR_001110	0.025875	0.186835	2.37109	0.0787968	0.937194	NA
hsa_piR_001114	0.0301412	0.275359	2.36943	0.116213	0.907484	NA
hsa_piR_001130	0.0181817	-0.172014	2.37467	-0.0724368	0.942254	NA
hsa_piR_001135	0.0342166	0.346529	2.36771	0.146357	0.88364	NA
hsa_piR_001140	0.0517532	-1.4031	2.3749	-0.590805	0.554651	NA
hsa_piR_001144	0.0531817	-1.4031	2.3749	-0.590805	0.554651	NA
hsa_piR_001148	0.0212791	-0.172014	2.37467	-0.0724368	0.942254	NA
hsa_piR_001173	0.03278	0.327968	2.3682	0.138489	0.889854	NA
hsa_piR_001190	0.0212791	-0.172014	2.37467	-0.0724368	0.942254	NA
hsa_piR_001204	0.0137896	-0.172069	2.37467	-0.07246	0.942236	NA
hsa_piR_001211	0.0196197	-0.172014	2.37467	-0.0724368	0.942254	NA
hsa_piR_001214	0.0137896	-0.172069	2.37467	-0.07246	0.942236	NA
hsa_piR_001217	0.0518292	-0.799629	2.31941	-0.344755	0.730279	NA
hsa_piR_001218	0.0348157	0.369238	2.36697	0.155996	0.876036	NA
hsa_piR_001224	0.0181817	-0.172014	2.37467	-0.0724368	0.942254	NA
hsa_piR_001230	0.0563478	0.829887	2.31367	0.358688	0.719829	NA
hsa_piR_001247	0.0363977	-1.4031	2.3749	-0.590805	0.554651	NA
hsa_piR_001253	0.0210051	-0.172014	2.37467	-0.0724368	0.942254	NA
hsa_piR_001273	0.0477298	-1.4031	2.3749	-0.590805	0.554651	NA
hsa_piR_001291	0.0425582	0.518648	2.36202	0.219579	0.826199	NA
hsa_piR_001303	0.0137896	-0.172069	2.37467	-0.07246	0.942236	NA
hsa_piR_001305	0.0275792	0.223165	2.37044	0.0941453	0.924994	NA
hsa_piR_001310	0.0348425	-1.4031	2.3749	-0.590805	0.554651	NA
hsa_piR_001317	0.0212791	-0.172014	2.37467	-0.0724368	0.942254	NA
hsa_piR_001320	0.0364331	-1.4031	2.3749	-0.590805	0.554651	NA
hsa_piR_001338	0.0169866	-0.172014	2.37467	-0.0724368	0.942254	NA
hsa_piR_001366	0.0841158	1.36751	1.95988	0.697751	0.485333	NA
hsa_piR_001367	0.0793813	-0.151084	1.98492	-0.0761159	0.939327	NA
hsa_piR_001375	0.0320573	0.313236	2.36856	0.132247	0.894789	NA
hsa_piR_001381	0.0150706	-0.172014	2.37467	-0.0724368	0.942254	NA
hsa_piR_001382	0.0174079	-0.172014	2.37467	-0.0724368	0.942254	NA
hsa_piR_001383	0.0415948	-1.4031	2.3749	-0.590805	0.554651	NA
hsa_piR_001408	0.0531817	-1.4031	2.3749	-0.590805	0.554651	NA
hsa_piR_001412	0.0591521	0.959239	2.0334	0.471741	0.637112	NA
hsa_piR_001413	0.0412609	0.494238	2.36289	0.209167	0.834318	NA
hsa_piR_001420	0.0502366	-1.4031	2.3749	-0.590805	0.554651	NA
hsa_piR_001436	0.0169866	-0.172014	2.37467	-0.0724368	0.942254	NA
hsa_piR_001437	0.0169866	-0.172014	2.37467	-0.0724368	0.942254	NA
hsa_piR_001456	0.110776	1.75388	1.91312	0.916765	0.359266	NA
hsa_piR_001491	0.0210051	-0.172014	2.37467	-0.0724368	0.942254	NA
hsa_piR_001494	0.0150706	-0.172014	2.37467	-0.0724368	0.942254	NA
hsa_piR_001495	0.0634811	0.924004	2.3494	0.393294	0.694102	NA
hsa_piR_001498	0.11621	0.580882	1.7375	0.334321	0.738137	NA
hsa_piR_001502	0.0784077	-2.0352	2.37218	-0.857945	0.390923	NA
hsa_piR_001536	0.10173	0.555977	1.61088	0.345138	0.729991	NA
hsa_piR_001557	0.0630154	0.917465	2.34959	0.390479	0.696183	NA
hsa_piR_001567	0.129512	1.91366	1.90321	1.00549	0.314659	NA
hsa_piR_001571	0.121709	0.598771	1.58333	0.378171	0.705304	NA
hsa_piR_001572	0.0234208	-0.172014	2.37467	-0.0724368	0.942254	NA
hsa_piR_001586	0.0392393	0.45585	2.3642	0.192814	0.847105	NA
hsa_piR_001600	0.0447318	0.557737	2.36066	0.236264	0.813228	NA
hsa_piR_001602	0.0378014	0.428454	2.36506	0.18116	0.856242	NA
hsa_piR_001603	0.0212791	-0.172014	2.37467	-0.0724368	0.942254	NA
hsa_piR_001615	0.0371104	-1.4031	2.3749	-0.590805	0.554651	NA
hsa_piR_001628	0.0423207	0.514229	2.36217	0.217693	0.827668	NA
hsa_piR_001643	0.0582684	0.863318	2.30517	0.374514	0.708022	NA
hsa_piR_001649	0.0301412	0.275359	2.36943	0.116213	0.907484	NA
hsa_piR_001659	0.0556954	0.902731	2.04723	0.440952	0.659248	NA
hsa_piR_001666	0.0212791	-0.172014	2.37467	-0.0724368	0.942254	NA
hsa_piR_001675	0.0477298	-1.4031	2.3749	-0.590805	0.554651	NA
hsa_piR_001695	0.0517532	-1.4031	2.3749	-0.590805	0.554651	NA
hsa_piR_001708	0.0210051	-0.172014	2.37467	-0.0724368	0.942254	NA
hsa_piR_001711	0.0210051	-0.172014	2.37467	-0.0724368	0.942254	NA
hsa_piR_001730	0.0496182	-1.4031	2.3749	-0.590805	0.554651	NA
hsa_piR_001732	0.0212791	-0.172014	2.37467	-0.0724368	0.942254	NA
hsa_piR_001746	0.0394608	0.459061	2.3641	0.19418	0.846035	NA
hsa_piR_001750	0.0602445	0.898266	2.29683	0.391089	0.695731	NA
hsa_piR_001766	0.0181817	-0.172014	2.37467	-0.0724368	0.942254	NA
hsa_piR_001771	0.0392393	0.45585	2.3642	0.192814	0.847105	NA
hsa_piR_001773	0.125091	0.584775	1.72087	0.339814	0.733997	NA
hsa_piR_001784	0.106396	1.47121	2.33624	0.629733	0.528869	NA
hsa_piR_001790	0.0537713	0.790731	2.32634	0.339903	0.73393	NA
hsa_piR_001792	0.0348425	-1.4031	2.3749	-0.590805	0.554651	NA
hsa_piR_001814	0.0447318	0.557737	2.36066	0.236264	0.813228	NA
hsa_piR_001842	0.03278	0.327968	2.3682	0.138489	0.889854	NA
hsa_piR_001845	0.0137896	-0.172069	2.37467	-0.07246	0.942236	NA
hsa_piR_001846	0.0212791	-0.172014	2.37467	-0.0724368	0.942254	NA
hsa_piR_001864	0.0335931	0.339942	2.36789	0.143563	0.885845	NA
hsa_piR_001869	0.03495	0.365816	2.36708	0.154543	0.877182	NA
hsa_piR_001885	0.0374717	-1.4031	2.3749	-0.590805	0.554651	NA
hsa_piR_001909	0.0198035	-0.172014	2.37467	-0.0724368	0.942254	NA
hsa_piR_001912	0.0423207	0.514229	2.36217	0.217693	0.827668	NA
hsa_piR_001922	0.0519626	0.565588	2.3191	0.243883	0.807321	NA
hsa_piR_001925	0.134981	2.11459	1.55643	1.35862	0.174269	NA
hsa_piR_001926	0.0129375	-0.194255	2.37474	-0.0818008	0.934805	NA
hsa_piR_001933	0.0388779	-1.4031	2.3749	-0.590805	0.554651	NA
hsa_piR_001941	0.0531817	-1.4031	2.3749	-0.590805	0.554651	NA
hsa_piR_001957	0.127614	0.852421	1.9386	0.439709	0.660148	NA
hsa_piR_001960	0.0505264	-0.796244	2.32816	-0.342005	0.732347	NA
hsa_piR_002003	0.0323429	-0.172014	2.37467	-0.0724368	0.942254	NA
hsa_piR_002006	0.0388779	-1.4031	2.3749	-0.590805	0.554651	NA
hsa_piR_002008	0.05175	0.784133	2.35347	0.333182	0.738997	NA
hsa_piR_002033	0.0169866	-0.172014	2.37467	-0.0724368	0.942254	NA
hsa_piR_002041	0.0762114	-0.0578934	2.25544	-0.0256684	0.979522	NA
hsa_piR_002069	0.0210051	-0.172014	2.37467	-0.0724368	0.942254	NA
hsa_piR_002070	0.0129375	-0.194255	2.37474	-0.0818008	0.934805	NA
hsa_piR_002087	0.128952	2.13823	1.37839	1.55125	0.120842	NA
hsa_piR_002092	0.0348157	0.369238	2.36697	0.155996	0.876036	NA
hsa_piR_002094	0.0212791	-0.172014	2.37467	-0.0724368	0.942254	NA
hsa_piR_002096	0.0342166	0.346529	2.36771	0.146357	0.88364	NA
hsa_piR_002098	0.0345717	0.363823	2.36715	0.153696	0.877849	NA
hsa_piR_002099	0.0423207	0.514229	2.36217	0.217693	0.827668	NA
hsa_piR_002104	0.0206305	-0.172014	2.37467	-0.0724368	0.942254	NA
hsa_piR_002106	0.0348157	0.369238	2.36697	0.155996	0.876036	NA
hsa_piR_002130	0.0150706	-0.172014	2.37467	-0.0724368	0.942254	NA
hsa_piR_002145	0.0524556	-0.172014	2.37467	-0.0724368	0.942254	NA
hsa_piR_002147	0.0150706	-0.172014	2.37467	-0.0724368	0.942254	NA
hsa_piR_002162	0.0210051	-0.172014	2.37467	-0.0724368	0.942254	NA
hsa_piR_002167	0.0198035	-0.172014	2.37467	-0.0724368	0.942254	NA
hsa_piR_002172	0.0206305	-0.172014	2.37467	-0.0724368	0.942254	NA
hsa_piR_002177	0.0796686	-0.114796	2.23463	-0.0513714	0.95903	NA
hsa_piR_002180	0.0234527	-0.172014	2.37467	-0.0724368	0.942254	NA
hsa_piR_002186	0.0234527	-0.172014	2.37467	-0.0724368	0.942254	NA
hsa_piR_002189	0.0420103	0.508418	2.36238	0.215214	0.8296	NA
hsa_piR_002205	0.117375	0.688394	1.95263	0.352547	0.724428	NA
hsa_piR_002208	0.0832029	-1.40472	2.37268	-0.592039	0.553824	NA
hsa_piR_002210	0.0137896	-0.172069	2.37467	-0.07246	0.942236	NA
hsa_piR_002213	0.0212791	-0.172014	2.37467	-0.0724368	0.942254	NA
hsa_piR_002214	0.0196197	-0.172014	2.37467	-0.0724368	0.942254	NA
hsa_piR_002221	0.0850791	-2.18654	2.14371	-1.01998	0.307738	NA
hsa_piR_002226	0.0348157	0.369238	2.36697	0.155996	0.876036	NA
hsa_piR_002230	0.0374717	-1.4031	2.3749	-0.590805	0.554651	NA
hsa_piR_002236	0.0137896	-0.172069	2.37467	-0.07246	0.942236	NA
hsa_piR_002245	0.0703581	1.01588	2.34682	0.432877	0.665104	NA
hsa_piR_002261	0.0309068	-1.4031	2.3749	-0.590805	0.554651	NA
hsa_piR_002274	0.0468416	0.594867	2.3594	0.252127	0.800943	NA
hsa_piR_002294	0.0150706	-0.172014	2.37467	-0.0724368	0.942254	NA
hsa_piR_002298	0.123743	-0.872421	1.72831	-0.504782	0.613712	NA
hsa_piR_002300	0.0757018	1.26281	1.97883	0.638159	0.52337	NA
hsa_piR_002306	0.0129375	-0.194255	2.37474	-0.0818008	0.934805	NA
hsa_piR_002314	0.1341	1.85311	2.11983	0.874178	0.382021	NA
hsa_piR_002317	0.0412609	0.494238	2.36289	0.209167	0.834318	NA
hsa_piR_002324	0.0150706	-0.172014	2.37467	-0.0724368	0.942254	NA
hsa_piR_002325	0.0234527	-0.172014	2.37467	-0.0724368	0.942254	NA
hsa_piR_002327	0.0206305	-0.172014	2.37467	-0.0724368	0.942254	NA
hsa_piR_002339	0.0771436	-0.219306	1.98746	-0.110345	0.912136	NA
hsa_piR_002341	0.0309068	-1.4031	2.3749	-0.590805	0.554651	NA
hsa_piR_002346	0.0784077	-2.0352	2.37218	-0.857945	0.390923	NA
hsa_piR_002363	0.0275792	0.223165	2.37044	0.0941453	0.924994	NA
hsa_piR_002376	0.0212791	-0.172014	2.37467	-0.0724368	0.942254	NA
hsa_piR_002419	0.0425582	0.518648	2.36202	0.219579	0.826199	NA
hsa_piR_002423	0.0444578	0.552746	2.36083	0.234132	0.814882	NA
hsa_piR_002427	0.0556954	0.902731	2.04723	0.440952	0.659248	NA
hsa_piR_002436	0.033568	0.336832	2.36797	0.142245	0.886887	NA
hsa_piR_002438	0.0561216	-0.809907	2.292	-0.353362	0.723817	NA
hsa_piR_002456	0.0196197	-0.172014	2.37467	-0.0724368	0.942254	NA
hsa_piR_002460	0.0779465	1.35868	1.75731	0.773158	0.439429	NA
hsa_piR_002473	0.0181817	-0.172014	2.37467	-0.0724368	0.942254	NA
hsa_piR_002476	0.0211604	-0.172014	2.37467	-0.0724368	0.942254	NA
hsa_piR_002478	0.0211604	-0.172014	2.37467	-0.0724368	0.942254	NA
hsa_piR_002481	0.0301412	0.275359	2.36943	0.116213	0.907484	NA
hsa_piR_002498	0.0657734	0.983587	2.27475	0.432394	0.665455	NA
hsa_piR_002500	0.0174079	-0.172014	2.37467	-0.0724368	0.942254	NA
hsa_piR_002502	0.0420103	0.508418	2.36238	0.215214	0.8296	NA
hsa_piR_002505	0.0840885	-2.1388	2.1433	-0.997899	0.318328	NA
hsa_piR_002508	0.0392038	-1.4031	2.3749	-0.590805	0.554651	NA
hsa_piR_002515	0.0339733	0.351734	2.36755	0.148565	0.881897	NA
hsa_piR_002517	0.0212791	-0.172014	2.37467	-0.0724368	0.942254	NA
hsa_piR_002521	0.0884961	-2.24023	2.13308	-1.05023	0.29361	NA
hsa_piR_002530	0.0643133	0.959364	2.28006	0.420763	0.673928	NA
hsa_piR_002550	0.0339733	0.351734	2.36755	0.148565	0.881897	NA
hsa_piR_002564	0.0970287	1.30895	2.33965	0.559466	0.575844	NA
hsa_piR_002571	0.0210051	-0.172014	2.37467	-0.0724368	0.942254	NA
hsa_piR_002580	0.0416025	0.498186	2.36274	0.210851	0.833004	NA
hsa_piR_002582	0.0598504	-0.818049	2.26936	-0.360475	0.718492	NA
hsa_piR_002585	0.0275792	0.223165	2.37044	0.0941453	0.924994	NA
hsa_piR_002612	0.0211604	-0.172014	2.37467	-0.0724368	0.942254	NA
hsa_piR_002615	0.0858727	1.58148	1.58424	0.998259	0.318154	NA
hsa_piR_002628	0.0181817	-0.172014	2.37467	-0.0724368	0.942254	NA
hsa_piR_002655	0.0452118	0.635518	2.35806	0.269509	0.787538	NA
hsa_piR_002657	0.0150706	-0.172014	2.37467	-0.0724368	0.942254	NA
hsa_piR_002677	0.0472168	-1.4031	2.3749	-0.590805	0.554651	NA
hsa_piR_002680	0.01639	-0.172014	2.37467	-0.0724368	0.942254	NA
hsa_piR_002697	0.0469054	0.595956	2.35936	0.252592	0.800584	NA
hsa_piR_002709	0.0174079	-0.172014	2.37467	-0.0724368	0.942254	NA
hsa_piR_002710	0.100185	-0.875253	2.08497	-0.419792	0.674638	NA
hsa_piR_002721	0.0472168	-1.4031	2.3749	-0.590805	0.554651	NA
hsa_piR_002725	0.0169866	-0.172014	2.37467	-0.0724368	0.942254	NA
hsa_piR_002732	0.0512325	-0.798094	2.3234	-0.343503	0.73122	NA
hsa_piR_002733	0.0137896	-0.172069	2.37467	-0.07246	0.942236	NA
hsa_piR_002737	0.142207	-0.176762	1.46449	-0.120699	0.903929	NA
hsa_piR_002740	0.0335931	0.339942	2.36789	0.143563	0.885845	NA
hsa_piR_002741	0.0198035	-0.172014	2.37467	-0.0724368	0.942254	NA
hsa_piR_002747	0.101561	0.275847	1.94706	0.141674	0.887338	NA
hsa_piR_002760	0.0364331	-1.4031	2.3749	-0.590805	0.554651	NA
hsa_piR_002778	0.0348425	-1.4031	2.3749	-0.590805	0.554651	NA
hsa_piR_002780	0.01639	-0.172014	2.37467	-0.0724368	0.942254	NA
hsa_piR_002799	0.0626246	-0.823798	2.25287	-0.365666	0.714615	NA
hsa_piR_002801	0.0961271	-1.59334	2.17081	-0.733985	0.462958	NA
hsa_piR_002802	0.0627552	-0.824054	2.25212	-0.365901	0.714439	NA
hsa_piR_002806	0.12614	1.89628	1.88974	1.00346	0.31564	NA
hsa_piR_002809	0.0725016	-2.10649	2.18663	-0.96335	0.335372	NA
hsa_piR_002813	0.0311975	0.295166	2.36897	0.124596	0.900843	NA
hsa_piR_002816	0.125763	1.8913	1.88976	1.00082	0.316915	NA
hsa_piR_002822	0.0267271	0.205132	2.37076	0.0865258	0.931048	NA
hsa_piR_002825	0.0129375	-0.194255	2.37474	-0.0818008	0.934805	NA
hsa_piR_002836	0.03278	0.327968	2.3682	0.138489	0.889854	NA
hsa_piR_002838	0.0772707	1.19118	2.23736	0.532407	0.594444	NA
hsa_piR_002847	0.0392038	-1.4031	2.3749	-0.590805	0.554651	NA
hsa_piR_002850	0.0150706	-0.172014	2.37467	-0.0724368	0.942254	NA
hsa_piR_002858	0.0412609	0.494238	2.36289	0.209167	0.834318	NA
hsa_piR_002863	0.0619122	0.919527	2.28936	0.401652	0.68794	NA
hsa_piR_002877	0.0415948	-1.4031	2.3749	-0.590805	0.554651	NA
hsa_piR_002881	0.0137896	-0.172069	2.37467	-0.07246	0.942236	NA
hsa_piR_002883	0.0181817	-0.172014	2.37467	-0.0724368	0.942254	NA
hsa_piR_002894	0.0452118	0.635518	2.35806	0.269509	0.787538	NA
hsa_piR_002897	0.0363977	-1.4031	2.3749	-0.590805	0.554651	NA
hsa_piR_002915	0.01639	-0.172014	2.37467	-0.0724368	0.942254	NA
hsa_piR_002923	0.0392393	0.45585	2.3642	0.192814	0.847105	NA
hsa_piR_002924	0.0702624	1.01466	2.34685	0.43235	0.665487	NA
hsa_piR_002926	0.0169866	-0.172014	2.37467	-0.0724368	0.942254	NA
hsa_piR_002943	0.0150706	-0.172014	2.37467	-0.0724368	0.942254	NA
hsa_piR_002956	0.0137896	-0.172069	2.37467	-0.07246	0.942236	NA
hsa_piR_002958	0.0234527	-0.172014	2.37467	-0.0724368	0.942254	NA
hsa_piR_002960	0.0472168	-1.4031	2.3749	-0.590805	0.554651	NA
hsa_piR_002974	0.0524556	-0.172014	2.37467	-0.0724368	0.942254	NA
hsa_piR_002976	0.0992365	-2.06692	2.37141	-0.871601	0.383426	NA
hsa_piR_002988	0.0181817	-0.172014	2.37467	-0.0724368	0.942254	NA
hsa_piR_003017	0.0234208	-0.172014	2.37467	-0.0724368	0.942254	NA
hsa_piR_003039	0.0309068	-1.4031	2.3749	-0.590805	0.554651	NA
hsa_piR_003048	0.01639	-0.172014	2.37467	-0.0724368	0.942254	NA
hsa_piR_003058	0.0348157	0.369238	2.36697	0.155996	0.876036	NA
hsa_piR_003074	0.0371104	-1.4031	2.3749	-0.590805	0.554651	NA
hsa_piR_003076	0.0468416	0.594867	2.3594	0.252127	0.800943	NA
hsa_piR_003087	0.0412609	0.494238	2.36289	0.209167	0.834318	NA
hsa_piR_003092	0.0169866	-0.172014	2.37467	-0.0724368	0.942254	NA
hsa_piR_003093	0.0475491	0.67677	2.35674	0.287164	0.773987	NA
hsa_piR_003100	0.0137896	-0.172069	2.37467	-0.07246	0.942236	NA
hsa_piR_003105	0.0181817	-0.172014	2.37467	-0.0724368	0.942254	NA
hsa_piR_003115	0.01639	-0.172014	2.37467	-0.0724368	0.942254	NA
hsa_piR_003118	0.130089	2.08992	1.55855	1.34094	0.179939	NA
hsa_piR_003121	0.0780511	1.30242	1.97441	0.65965	0.509479	NA
hsa_piR_003137	0.125209	-2.89554	1.80335	-1.60564	0.108353	NA
hsa_piR_003141	0.0477298	-1.4031	2.3749	-0.590805	0.554651	NA
hsa_piR_003145	0.093524	1.60492	1.73148	0.926907	0.353975	NA
hsa_piR_003149	0.0869125	1.4336	1.74059	0.823626	0.410152	NA
hsa_piR_003153	0.0839271	1.30981	2.21441	0.591493	0.55419	NA
hsa_piR_003175	0.0198035	-0.172014	2.37467	-0.0724368	0.942254	NA
hsa_piR_003180	0.0363634	0.400566	2.36595	0.169305	0.865557	NA
hsa_piR_003188	0.0150706	-0.172014	2.37467	-0.0724368	0.942254	NA
hsa_piR_003221	0.0917976	1.19654	1.91045	0.626314	0.531109	NA
hsa_piR_003242	0.0477298	-1.4031	2.3749	-0.590805	0.554651	NA
hsa_piR_003245	0.0129375	-0.194255	2.37474	-0.0818008	0.934805	NA
hsa_piR_003255	0.0785392	1.24377	2.23078	0.557551	0.577151	NA
hsa_piR_003256	0.115758	0.47742	1.72474	0.276807	0.781928	NA
hsa_piR_003258	0.01639	-0.172014	2.37467	-0.0724368	0.942254	NA
hsa_piR_003278	0.0174079	-0.172014	2.37467	-0.0724368	0.942254	NA
hsa_piR_003282	0.0309068	-1.4031	2.3749	-0.590805	0.554651	NA
hsa_piR_003286	0.0137896	-0.172069	2.37467	-0.07246	0.942236	NA
hsa_piR_003297	0.0206305	-0.172014	2.37467	-0.0724368	0.942254	NA
hsa_piR_003301	0.0502366	-1.4031	2.3749	-0.590805	0.554651	NA
hsa_piR_003312	0.0528232	-0.802202	2.31267	-0.346873	0.728687	NA
hsa_piR_003317	0.0723458	-0.284395	2.00112	-0.142118	0.886987	NA
hsa_piR_003318	0.01639	-0.172014	2.37467	-0.0724368	0.942254	NA
hsa_piR_003325	0.0363977	-1.4031	2.3749	-0.590805	0.554651	NA
hsa_piR_003339	0.0150706	-0.172014	2.37467	-0.0724368	0.942254	NA
hsa_piR_003340	0.0174079	-0.172014	2.37467	-0.0724368	0.942254	NA
hsa_piR_003350	0.0150706	-0.172014	2.37467	-0.0724368	0.942254	NA
hsa_piR_003357	0.0198035	-0.172014	2.37467	-0.0724368	0.942254	NA
hsa_piR_003383	0.0196197	-0.172014	2.37467	-0.0724368	0.942254	NA
hsa_piR_003388	0.131067	2.03516	1.55796	1.3063	0.19145	NA
hsa_piR_003391	0.0137896	-0.172069	2.37467	-0.07246	0.942236	NA
hsa_piR_003393	0.0987317	1.66139	1.72701	0.962004	0.336047	NA
hsa_piR_003405	0.0363634	0.400566	2.36595	0.169305	0.865557	NA
hsa_piR_003407	0.062648	0.975527	2.2898	0.426032	0.670085	NA
hsa_piR_003408	0.01639	-0.172014	2.37467	-0.0724368	0.942254	NA
hsa_piR_003420	0.0630154	0.917465	2.34959	0.390479	0.696183	NA
hsa_piR_003425	0.0301412	0.275359	2.36943	0.116213	0.907484	NA
hsa_piR_003427	0.0206305	-0.172014	2.37467	-0.0724368	0.942254	NA
hsa_piR_003436	0.114029	1.90584	1.70687	1.11657	0.264179	NA
hsa_piR_003455	0.0198035	-0.172014	2.37467	-0.0724368	0.942254	NA
hsa_piR_003464	0.0211604	-0.172014	2.37467	-0.0724368	0.942254	NA
hsa_piR_003473	0.0394041	-1.4031	2.3749	-0.590805	0.554651	NA
hsa_piR_003475	0.0339733	0.351734	2.36755	0.148565	0.881897	NA
hsa_piR_003477	0.0198035	-0.172014	2.37467	-0.0724368	0.942254	NA
hsa_piR_003481	0.0280081	0.231435	2.37029	0.0976399	0.922218	NA
hsa_piR_003482	0.0410826	0.490625	2.36301	0.207627	0.83552	NA
hsa_piR_003484	0.0210051	-0.172014	2.37467	-0.0724368	0.942254	NA
hsa_piR_003487	0.0425582	0.518648	2.36202	0.219579	0.826199	NA
hsa_piR_003507	0.0150706	-0.172014	2.37467	-0.0724368	0.942254	NA
hsa_piR_003531	0.141117	-0.567612	1.57019	-0.361492	0.717732	NA
hsa_piR_003548	0.0129375	-0.194255	2.37474	-0.0818008	0.934805	NA
hsa_piR_003584	0.0169866	-0.172014	2.37467	-0.0724368	0.942254	NA
hsa_piR_003600	0.0513016	0.743439	2.33869	0.317887	0.750571	NA
hsa_piR_003605	0.0129375	-0.194255	2.37474	-0.0818008	0.934805	NA
hsa_piR_003611	0.0394041	-1.4031	2.3749	-0.590805	0.554651	NA
hsa_piR_003614	0.0618914	0.9015	2.35006	0.383608	0.701269	NA
hsa_piR_003620	0.0394608	0.459061	2.3641	0.19418	0.846035	NA
hsa_piR_003626	0.0150706	-0.172014	2.37467	-0.0724368	0.942254	NA
hsa_piR_003634	0.0196197	-0.172014	2.37467	-0.0724368	0.942254	NA
hsa_piR_003637	0.0477298	-1.4031	2.3749	-0.590805	0.554651	NA
hsa_piR_003650	0.0415948	-1.4031	2.3749	-0.590805	0.554651	NA
hsa_piR_003655	0.0323429	-0.172014	2.37467	-0.0724368	0.942254	NA
hsa_piR_003663	0.025875	0.186835	2.37109	0.0787968	0.937194	NA
hsa_piR_003667	0.0539485	-0.804941	2.30541	-0.349153	0.726974	NA
hsa_piR_003670	0.0234527	-0.172014	2.37467	-0.0724368	0.942254	NA
hsa_piR_003679	0.0196197	-0.172014	2.37467	-0.0724368	0.942254	NA
hsa_piR_003680	0.032741	0.321825	2.36835	0.135886	0.891912	NA
hsa_piR_003686	0.0408086	0.485432	2.3632	0.205413	0.83725	NA
hsa_piR_003692	0.0129375	-0.194255	2.37474	-0.0818008	0.934805	NA
hsa_piR_003695	0.0169866	-0.172014	2.37467	-0.0724368	0.942254	NA
hsa_piR_003720	0.036231	0.393944	2.36616	0.166491	0.867771	NA
hsa_piR_003722	0.0394608	0.459061	2.3641	0.19418	0.846035	NA
hsa_piR_003724	0.10711	1.71204	1.91709	0.893042	0.371835	NA
hsa_piR_003735	0.0425582	0.518648	2.36202	0.219579	0.826199	NA
hsa_piR_003739	0.076826	1.18988	2.2342	0.532577	0.594326	NA
hsa_piR_003759	0.0323429	-0.172014	2.37467	-0.0724368	0.942254	NA
hsa_piR_003766	0.0342166	0.346529	2.36771	0.146357	0.88364	NA
hsa_piR_003768	0.0212791	-0.172014	2.37467	-0.0724368	0.942254	NA
hsa_piR_003770	0.01639	-0.172014	2.37467	-0.0724368	0.942254	NA
hsa_piR_003772	0.0234527	-0.172014	2.37467	-0.0724368	0.942254	NA
hsa_piR_003778	0.038687	0.444058	2.36457	0.187797	0.851036	NA
hsa_piR_003781	0.0181817	-0.172014	2.37467	-0.0724368	0.942254	NA
hsa_piR_003792	0.0833038	-0.111009	1.97348	-0.0562504	0.955142	NA
hsa_piR_003796	0.0558508	0.906688	2.04676	0.442987	0.657775	NA
hsa_piR_003819	0.0307763	0.28704	2.36916	0.121157	0.903567	NA
hsa_piR_003853	0.0198035	-0.172014	2.37467	-0.0724368	0.942254	NA
hsa_piR_003873	0.052872	0.857913	2.0598	0.416502	0.677042	NA
hsa_piR_003879	0.138383	1.88322	2.12418	0.886561	0.375315	NA
hsa_piR_003899	0.0150706	-0.172014	2.37467	-0.0724368	0.942254	NA
hsa_piR_003900	0.0234208	-0.172014	2.37467	-0.0724368	0.942254	NA
hsa_piR_003912	0.117351	2.04216	1.44849	1.40986	0.158582	NA
hsa_piR_003932	0.0309068	-1.4031	2.3749	-0.590805	0.554651	NA
hsa_piR_003933	0.0786625	1.21316	2.23356	0.543153	0.587025	NA
hsa_piR_003935	0.0234208	-0.172014	2.37467	-0.0724368	0.942254	NA
hsa_piR_003936	0.0496182	-1.4031	2.3749	-0.590805	0.554651	NA
hsa_piR_003941	0.0181817	-0.172014	2.37467	-0.0724368	0.942254	NA
hsa_piR_003949	0.0865584	-0.310477	1.94397	-0.159712	0.873108	NA
hsa_piR_003954	0.0531817	-1.4031	2.3749	-0.590805	0.554651	NA
hsa_piR_003960	0.0654141	1.20247	1.78163	0.674927	0.499722	NA
hsa_piR_003970	0.0348157	0.369238	2.36697	0.155996	0.876036	NA
hsa_piR_003974	0.0810788	1.39612	1.75278	0.796519	0.425731	NA
hsa_piR_004013	0.10879	1.8066	1.70931	1.05691	0.290551	NA
hsa_piR_004017	0.01639	-0.172014	2.37467	-0.0724368	0.942254	NA
hsa_piR_004018	0.0206305	-0.172014	2.37467	-0.0724368	0.942254	NA
hsa_piR_004023	0.0150706	-0.172014	2.37467	-0.0724368	0.942254	NA
hsa_piR_004029	0.0181817	-0.172014	2.37467	-0.0724368	0.942254	NA
hsa_piR_004033	0.0531817	-1.4031	2.3749	-0.590805	0.554651	NA
hsa_piR_004041	0.106522	-1.646	1.90682	-0.863217	0.388018	NA
hsa_piR_004057	0.0234527	-0.172014	2.37467	-0.0724368	0.942254	NA
hsa_piR_004064	0.0348157	0.369238	2.36697	0.155996	0.876036	NA
hsa_piR_004066	0.0212791	-0.172014	2.37467	-0.0724368	0.942254	NA
hsa_piR_004090	0.0758242	1.17481	2.24211	0.523975	0.600296	NA
hsa_piR_004096	0.0211604	-0.172014	2.37467	-0.0724368	0.942254	NA
hsa_piR_004167	0.0891701	-1.48269	1.93492	-0.766279	0.44351	NA
hsa_piR_004172	0.0794895	1.22385	2.23114	0.548529	0.583329	NA
hsa_piR_004180	0.0416025	0.498186	2.36274	0.210851	0.833004	NA
hsa_piR_004194	0.124895	0.575362	1.92499	0.29889	0.765024	NA
hsa_piR_004201	0.0477298	-1.4031	2.3749	-0.590805	0.554651	NA
hsa_piR_004204	0.0415948	-1.4031	2.3749	-0.590805	0.554651	NA
hsa_piR_004212	0.0196197	-0.172014	2.37467	-0.0724368	0.942254	NA
hsa_piR_004226	0.0688456	0.486351	2.21301	0.219769	0.826051	NA
hsa_piR_004227	0.0645613	1.11485	2.01253	0.553955	0.57961	NA
hsa_piR_004248	0.0181817	-0.172014	2.37467	-0.0724368	0.942254	NA
hsa_piR_004258	0.0196197	-0.172014	2.37467	-0.0724368	0.942254	NA
hsa_piR_004259	0.0502366	-1.4031	2.3749	-0.590805	0.554651	NA
hsa_piR_004273	0.0323429	-0.172014	2.37467	-0.0724368	0.942254	NA
hsa_piR_004274	0.078224	-0.152651	1.98924	-0.0767382	0.938832	NA
hsa_piR_004282	0.0774007	-0.113938	2.24408	-0.0507725	0.959507	NA
hsa_piR_004283	0.0621985	0.972609	2.29196	0.424357	0.671306	NA
hsa_piR_004286	0.122718	1.65233	2.13316	0.774591	0.438582	NA
hsa_piR_004287	0.11411	-2.21501	2.0316	-1.09028	0.27559	NA
hsa_piR_004289	0.13425	1.84814	2.12897	0.868094	0.385343	NA
hsa_piR_004297	0.0169866	-0.172014	2.37467	-0.0724368	0.942254	NA
hsa_piR_004318	0.0196197	-0.172014	2.37467	-0.0724368	0.942254	NA
hsa_piR_004321	0.0196197	-0.172014	2.37467	-0.0724368	0.942254	NA
hsa_piR_004325	0.0392393	0.45585	2.3642	0.192814	0.847105	NA
hsa_piR_004327	0.0174079	-0.172014	2.37467	-0.0724368	0.942254	NA
hsa_piR_004328	0.0371104	-1.4031	2.3749	-0.590805	0.554651	NA
hsa_piR_004340	0.0372104	0.375581	2.36676	0.15869	0.873913	NA
hsa_piR_004342	0.0196197	-0.172014	2.37467	-0.0724368	0.942254	NA
hsa_piR_004343	0.0889236	-0.214171	1.94512	-0.110107	0.912324	NA
hsa_piR_004346	0.087155	-0.289237	2.19019	-0.13206	0.894937	NA
hsa_piR_004351	0.0210051	-0.172014	2.37467	-0.0724368	0.942254	NA
hsa_piR_004352	0.0169866	-0.172014	2.37467	-0.0724368	0.942254	NA
hsa_piR_004365	0.0234208	-0.172014	2.37467	-0.0724368	0.942254	NA
hsa_piR_004367	0.0210051	-0.172014	2.37467	-0.0724368	0.942254	NA
hsa_piR_004377	0.0727954	-1.98795	2.3732	-0.837665	0.402219	NA
hsa_piR_004382	0.0196197	-0.172014	2.37467	-0.0724368	0.942254	NA
hsa_piR_004402	0.0702624	1.01466	2.34685	0.43235	0.665487	NA
hsa_piR_004405	0.0196197	-0.172014	2.37467	-0.0724368	0.942254	NA
hsa_piR_004408	0.0638373	0.928978	2.34925	0.395435	0.692522	NA
hsa_piR_004423	0.0424395	0.51644	2.3621	0.218636	0.826933	NA
hsa_piR_004431	0.0309068	-1.4031	2.3749	-0.590805	0.554651	NA
hsa_piR_004447	0.0363634	0.400566	2.36595	0.169305	0.865557	NA
hsa_piR_004459	0.0234208	-0.172014	2.37467	-0.0724368	0.942254	NA
hsa_piR_004460	0.0174079	-0.172014	2.37467	-0.0724368	0.942254	NA
hsa_piR_004469	0.0150706	-0.172014	2.37467	-0.0724368	0.942254	NA
hsa_piR_004488	0.0210051	-0.172014	2.37467	-0.0724368	0.942254	NA
hsa_piR_004519	0.0348157	0.369238	2.36697	0.155996	0.876036	NA
hsa_piR_004530	0.0129375	-0.194255	2.37474	-0.0818008	0.934805	NA
hsa_piR_004531	0.11191	-1.6509	1.89281	-0.872195	0.383102	NA
hsa_piR_004535	0.0914976	-0.143265	2.18691	-0.0655101	0.947768	NA
hsa_piR_004552	0.0198035	-0.172014	2.37467	-0.0724368	0.942254	NA
hsa_piR_004600	0.1277	-2.91139	1.79958	-1.61781	0.105703	NA
hsa_piR_004603	0.0363977	-1.4031	2.3749	-0.590805	0.554651	NA
hsa_piR_004604	0.0335931	0.339942	2.36789	0.143563	0.885845	NA
hsa_piR_004610	0.0150706	-0.172014	2.37467	-0.0724368	0.942254	NA
hsa_piR_004617	0.0346903	0.364275	2.36714	0.153889	0.877698	NA
hsa_piR_004627	0.0234527	-0.172014	2.37467	-0.0724368	0.942254	NA
hsa_piR_004644	0.0309068	-1.4031	2.3749	-0.590805	0.554651	NA
hsa_piR_004646	0.0402501	0.47465	2.36359	0.200817	0.840841	NA
hsa_piR_004651	0.0415948	-1.4031	2.3749	-0.590805	0.554651	NA
hsa_piR_004653	0.0234527	-0.172014	2.37467	-0.0724368	0.942254	NA
hsa_piR_004654	0.0642327	1.03527	2.01509	0.513761	0.607419	NA
hsa_piR_004666	0.0374717	-1.4031	2.3749	-0.590805	0.554651	NA
hsa_piR_004673	0.0210051	-0.172014	2.37467	-0.0724368	0.942254	NA
hsa_piR_004738	0.0826599	-2.1342	2.14962	-0.992827	0.320794	NA
hsa_piR_004741	0.0646907	-0.875585	2.23945	-0.390981	0.695811	NA
hsa_piR_004749	0.0210051	-0.172014	2.37467	-0.0724368	0.942254	NA
hsa_piR_004779	0.0398108	0.458026	2.36413	0.19374	0.84638	NA
hsa_piR_004792	0.0234527	-0.172014	2.37467	-0.0724368	0.942254	NA
hsa_piR_004798	0.0181817	-0.172014	2.37467	-0.0724368	0.942254	NA
hsa_piR_004806	0.0447318	0.557737	2.36066	0.236264	0.813228	NA
hsa_piR_004816	0.0602824	0.917653	2.34958	0.39056	0.696123	NA
hsa_piR_004824	0.0198035	-0.172014	2.37467	-0.0724368	0.942254	NA
hsa_piR_004839	0.0531817	-1.4031	2.3749	-0.590805	0.554651	NA
hsa_piR_004840	0.0819464	-0.308237	1.96067	-0.15721	0.875079	NA
hsa_piR_004851	0.0531817	-1.4031	2.3749	-0.590805	0.554651	NA
hsa_piR_004875	0.0871806	1.54515	1.73959	0.88823	0.374417	NA
hsa_piR_004878	0.0137896	-0.172069	2.37467	-0.07246	0.942236	NA
hsa_piR_004895	0.0181817	-0.172014	2.37467	-0.0724368	0.942254	NA
hsa_piR_004899	0.0323429	-0.172014	2.37467	-0.0724368	0.942254	NA
hsa_piR_004924	0.01639	-0.172014	2.37467	-0.0724368	0.942254	NA
hsa_piR_004932	0.0363634	0.400566	2.36595	0.169305	0.865557	NA
hsa_piR_004934	0.0817479	-0.0382376	2.23195	-0.0171319	0.986331	NA
hsa_piR_004942	0.0211604	-0.172014	2.37467	-0.0724368	0.942254	NA
hsa_piR_004952	0.0363977	-1.4031	2.3749	-0.590805	0.554651	NA
hsa_piR_004953	0.0472168	-1.4031	2.3749	-0.590805	0.554651	NA
hsa_piR_004954	0.0137896	-0.172069	2.37467	-0.07246	0.942236	NA
hsa_piR_004956	0.0425582	0.518648	2.36202	0.219579	0.826199	NA
hsa_piR_004958	0.0174079	-0.172014	2.37467	-0.0724368	0.942254	NA
hsa_piR_004981	0.0129375	-0.194255	2.37474	-0.0818008	0.934805	NA
hsa_piR_004985	0.0918315	-2.27614	2.12287	-1.0722	0.283631	NA
hsa_piR_004997	0.0181817	-0.172014	2.37467	-0.0724368	0.942254	NA
hsa_piR_004998	0.124529	1.99349	1.70093	1.172	0.241195	NA
hsa_piR_004999	0.0198035	-0.172014	2.37467	-0.0724368	0.942254	NA
hsa_piR_005001	0.0150706	-0.172014	2.37467	-0.0724368	0.942254	NA
hsa_piR_005003	0.0392393	0.45585	2.3642	0.192814	0.847105	NA
hsa_piR_005016	0.138192	2.19235	1.5458	1.41826	0.156115	NA
hsa_piR_005021	0.14211	-0.479054	1.71871	-0.278728	0.780453	NA
hsa_piR_005048	0.0472168	-1.4031	2.3749	-0.590805	0.554651	NA
hsa_piR_005063	0.0496182	-1.4031	2.3749	-0.590805	0.554651	NA
hsa_piR_005066	0.0468416	0.594867	2.3594	0.252127	0.800943	NA
hsa_piR_005072	0.0560948	0.829205	2.31515	0.358165	0.72022	NA
hsa_piR_005083	0.0472168	-1.4031	2.3749	-0.590805	0.554651	NA
hsa_piR_005084	0.0546183	0.879768	2.05119	0.428907	0.667991	NA
hsa_piR_005087	0.01639	-0.172014	2.37467	-0.0724368	0.942254	NA
hsa_piR_005091	0.0181817	-0.172014	2.37467	-0.0724368	0.942254	NA
hsa_piR_005092	0.0150706	-0.172014	2.37467	-0.0724368	0.942254	NA
hsa_piR_005101	0.0506066	0.81338	2.06999	0.392939	0.694365	NA
hsa_piR_005102	0.0981751	1.64861	1.72635	0.954972	0.339592	NA
hsa_piR_005107	0.0339733	0.351734	2.36755	0.148565	0.881897	NA
hsa_piR_005140	0.01639	-0.172014	2.37467	-0.0724368	0.942254	NA
hsa_piR_005142	0.0712402	-2.11435	2.19129	-0.964886	0.334602	NA
hsa_piR_005150	0.0611724	0.95285	2.29623	0.414963	0.678169	NA
hsa_piR_005175	0.0210051	-0.172014	2.37467	-0.0724368	0.942254	NA
hsa_piR_005180	0.0784077	-2.0352	2.37218	-0.857945	0.390923	NA
hsa_piR_005203	0.0468416	0.594867	2.3594	0.252127	0.800943	NA
hsa_piR_005205	0.0196197	-0.172014	2.37467	-0.0724368	0.942254	NA
hsa_piR_005208	0.025875	0.186835	2.37109	0.0787968	0.937194	NA
hsa_piR_005213	0.0332523	0.33615	2.36799	0.141956	0.887115	NA
hsa_piR_005220	0.0974811	-0.953043	1.95496	-0.4875	0.625904	NA
hsa_piR_005255	0.0866343	-2.20832	2.13868	-1.03256	0.301808	NA
hsa_piR_005263	0.0603209	1.05274	2.02837	0.519009	0.603755	NA
hsa_piR_005269	0.0212791	-0.172014	2.37467	-0.0724368	0.942254	NA
hsa_piR_005273	0.0469054	0.595956	2.35936	0.252592	0.800584	NA
hsa_piR_005294	0.110199	0.489124	2.18657	0.223695	0.822995	NA
hsa_piR_005296	0.0323429	-0.172014	2.37467	-0.0724368	0.942254	NA
hsa_piR_005308	0.0419096	0.506487	2.36245	0.214391	0.830242	NA
hsa_piR_005309	0.0212791	-0.172014	2.37467	-0.0724368	0.942254	NA
hsa_piR_005317	0.025875	0.186835	2.37109	0.0787968	0.937194	NA
hsa_piR_005328	0.025875	0.186835	2.37109	0.0787968	0.937194	NA
hsa_piR_005339	0.0198035	-0.172014	2.37467	-0.0724368	0.942254	NA
hsa_piR_005341	0.04778	-0.841869	2.34572	-0.358896	0.719673	NA
hsa_piR_005346	0.10222	0.248674	1.94067	0.128138	0.89804	NA
hsa_piR_005348	0.0502366	-1.4031	2.3749	-0.590805	0.554651	NA
hsa_piR_005356	0.0528232	-0.802202	2.31267	-0.346873	0.728687	NA
hsa_piR_005360	0.131428	1.93065	1.90202	1.01505	0.310082	NA
hsa_piR_005369	0.0129375	-0.194255	2.37474	-0.0818008	0.934805	NA
hsa_piR_005383	0.0198035	-0.172014	2.37467	-0.0724368	0.942254	NA
hsa_piR_005400	0.0970287	1.30895	2.33965	0.559466	0.575844	NA
hsa_piR_005418	0.0234208	-0.172014	2.37467	-0.0724368	0.942254	NA
hsa_piR_005421	0.0311975	0.295166	2.36897	0.124596	0.900843	NA
hsa_piR_005462	0.096552	-1.66173	1.92838	-0.861722	0.38884	NA
hsa_piR_005477	0.0749049	-0.270549	1.99186	-0.135827	0.891958	NA
hsa_piR_005490	0.0568687	0.92376	2.04262	0.452242	0.651095	NA
hsa_piR_005491	0.0234527	-0.172014	2.37467	-0.0724368	0.942254	NA
hsa_piR_005505	0.0889647	0.118157	1.96895	0.0600103	0.952147	NA
hsa_piR_005513	0.0196197	-0.172014	2.37467	-0.0724368	0.942254	NA
hsa_piR_005514	0.137931	0.209715	1.67211	0.12542	0.900191	NA
hsa_piR_005523	0.0181817	-0.172014	2.37467	-0.0724368	0.942254	NA
hsa_piR_005524	0.0999015	0.262201	1.75033	0.149801	0.880921	NA
hsa_piR_005530	0.0150706	-0.172014	2.37467	-0.0724368	0.942254	NA
hsa_piR_005531	0.0830351	1.35949	1.96283	0.692614	0.488552	NA
hsa_piR_005538	0.0234527	-0.172014	2.37467	-0.0724368	0.942254	NA
hsa_piR_005546	0.0309068	-1.4031	2.3749	-0.590805	0.554651	NA
hsa_piR_005555	0.123433	2.04297	1.54914	1.31877	0.187245	NA
hsa_piR_005557	0.0502366	-1.4031	2.3749	-0.590805	0.554651	NA
hsa_piR_005562	0.0382658	0.435722	2.36483	0.184251	0.853817	NA
hsa_piR_005563	0.0905807	0.189207	1.76617	0.107129	0.914687	NA
hsa_piR_005581	0.0472168	-1.4031	2.3749	-0.590805	0.554651	NA
hsa_piR_005588	0.0686326	1.06816	2.26615	0.471352	0.637389	NA
hsa_piR_005590	0.0472168	-1.4031	2.3749	-0.590805	0.554651	NA
hsa_piR_005606	0.0559831	0.828397	2.31576	0.357722	0.720551	NA
hsa_piR_005637	0.0169866	-0.172014	2.37467	-0.0724368	0.942254	NA
hsa_piR_005653	0.0894814	1.61651	1.5817	1.02201	0.306775	NA
hsa_piR_005662	0.0196197	-0.172014	2.37467	-0.0724368	0.942254	NA
hsa_piR_005673	0.0348425	-1.4031	2.3749	-0.590805	0.554651	NA
hsa_piR_005691	0.131828	2.16288	1.37952	1.56785	0.116916	NA
hsa_piR_005709	0.0129375	-0.194255	2.37474	-0.0818008	0.934805	NA
hsa_piR_005713	0.055997	0.82782	2.31562	0.357493	0.720722	NA
hsa_piR_005728	0.0374717	-1.4031	2.3749	-0.590805	0.554651	NA
hsa_piR_005734	0.0309068	-1.4031	2.3749	-0.590805	0.554651	NA
hsa_piR_005735	0.0196197	-0.172014	2.37467	-0.0724368	0.942254	NA
hsa_piR_005737	0.0181817	-0.172014	2.37467	-0.0724368	0.942254	NA
hsa_piR_005742	0.0392038	-1.4031	2.3749	-0.590805	0.554651	NA
hsa_piR_005780	0.0420103	0.508418	2.36238	0.215214	0.8296	NA
hsa_piR_005788	0.0234527	-0.172014	2.37467	-0.0724368	0.942254	NA
hsa_piR_005801	0.0531817	-1.4031	2.3749	-0.590805	0.554651	NA
hsa_piR_005811	0.0944337	-2.06692	2.37141	-0.871601	0.383426	NA
hsa_piR_005812	0.0211604	-0.172014	2.37467	-0.0724368	0.942254	NA
hsa_piR_005820	0.0293275	0.257222	2.36982	0.108541	0.913567	NA
hsa_piR_005828	0.0210051	-0.172014	2.37467	-0.0724368	0.942254	NA
hsa_piR_005841	0.0378014	0.428454	2.36506	0.18116	0.856242	NA
hsa_piR_005843	0.03278	0.327968	2.3682	0.138489	0.889854	NA
hsa_piR_005853	0.0372104	0.375581	2.36676	0.15869	0.873913	NA
hsa_piR_005854	0.0210051	-0.172014	2.37467	-0.0724368	0.942254	NA
hsa_piR_005855	0.085125	-0.238379	1.95602	-0.121869	0.903002	NA
hsa_piR_005856	0.0234208	-0.172014	2.37467	-0.0724368	0.942254	NA
hsa_piR_005857	0.0137896	-0.172069	2.37467	-0.07246	0.942236	NA
hsa_piR_005858	0.0234208	-0.172014	2.37467	-0.0724368	0.942254	NA
hsa_piR_005876	0.0129375	-0.194255	2.37474	-0.0818008	0.934805	NA
hsa_piR_005886	0.0350687	0.368084	2.36701	0.155506	0.876423	NA
hsa_piR_005888	0.0420103	0.508418	2.36238	0.215214	0.8296	NA
hsa_piR_005901	0.0468416	0.594867	2.3594	0.252127	0.800943	NA
hsa_piR_005904	0.0558476	-0.80927	2.29374	-0.352817	0.724226	NA
hsa_piR_005909	0.0211604	-0.172014	2.37467	-0.0724368	0.942254	NA
hsa_piR_005911	0.0211604	-0.172014	2.37467	-0.0724368	0.942254	NA
hsa_piR_005917	0.0196197	-0.172014	2.37467	-0.0724368	0.942254	NA
hsa_piR_005918	0.0174079	-0.172014	2.37467	-0.0724368	0.942254	NA
hsa_piR_005926	0.0299241	0.26884	2.36958	0.113455	0.90967	NA
hsa_piR_005931	0.0577887	0.85819	2.30754	0.371907	0.709962	NA
hsa_piR_005933	0.0137896	-0.172069	2.37467	-0.07246	0.942236	NA
hsa_piR_005940	0.0859649	1.2404	2.21235	0.56067	0.575022	NA
hsa_piR_005945	0.04078	0.484792	2.36322	0.20514	0.837463	NA
hsa_piR_005959	0.01639	-0.172014	2.37467	-0.0724368	0.942254	NA
hsa_piR_005972	0.0590073	-0.816243	2.27446	-0.358874	0.719689	NA
hsa_piR_005974	0.0212791	-0.172014	2.37467	-0.0724368	0.942254	NA
hsa_piR_005981	0.0196197	-0.172014	2.37467	-0.0724368	0.942254	NA
hsa_piR_005983	0.0371104	-1.4031	2.3749	-0.590805	0.554651	NA
hsa_piR_006004	0.113111	-1.67681	1.89171	-0.8864	0.375402	NA
hsa_piR_006010	0.0198035	-0.172014	2.37467	-0.0724368	0.942254	NA
hsa_piR_006029	0.0419096	0.506487	2.36245	0.214391	0.830242	NA
hsa_piR_006038	0.0659115	-0.829827	2.23511	-0.371268	0.710438	NA
hsa_piR_006041	0.0169866	-0.172014	2.37467	-0.0724368	0.942254	NA
hsa_piR_006042	0.0928109	1.5279	1.9469	0.784783	0.432581	NA
hsa_piR_006043	0.0137896	-0.172069	2.37467	-0.07246	0.942236	NA
hsa_piR_006046	0.0619404	0.925241	2.28976	0.404078	0.686155	NA
hsa_piR_006054	0.0301412	0.275359	2.36943	0.116213	0.907484	NA
hsa_piR_006063	0.0452118	0.635518	2.35806	0.269509	0.787538	NA
hsa_piR_006064	0.0388779	-1.4031	2.3749	-0.590805	0.554651	NA
hsa_piR_006072	0.0378014	0.428454	2.36506	0.18116	0.856242	NA
hsa_piR_006075	0.0206305	-0.172014	2.37467	-0.0724368	0.942254	NA
hsa_piR_006080	0.0524556	-0.172014	2.37467	-0.0724368	0.942254	NA
hsa_piR_006086	0.0388779	-1.4031	2.3749	-0.590805	0.554651	NA
hsa_piR_006087	0.01639	-0.172014	2.37467	-0.0724368	0.942254	NA
hsa_piR_006102	0.0210051	-0.172014	2.37467	-0.0724368	0.942254	NA
hsa_piR_006108	0.0137896	-0.172069	2.37467	-0.07246	0.942236	NA
hsa_piR_006110	0.0150706	-0.172014	2.37467	-0.0724368	0.942254	NA
hsa_piR_006111	0.0363977	-1.4031	2.3749	-0.590805	0.554651	NA
hsa_piR_006116	0.0169866	-0.172014	2.37467	-0.0724368	0.942254	NA
hsa_piR_006117	0.0137896	-0.172069	2.37467	-0.07246	0.942236	NA
hsa_piR_006122	0.0990018	0.288472	2.20097	0.131066	0.895723	NA
hsa_piR_006123	0.0560029	-0.809632	2.29275	-0.353126	0.723994	NA
hsa_piR_006136	0.0496182	-1.4031	2.3749	-0.590805	0.554651	NA
hsa_piR_006140	0.0394041	-1.4031	2.3749	-0.590805	0.554651	NA
hsa_piR_006143	0.0169866	-0.172014	2.37467	-0.0724368	0.942254	NA
hsa_piR_006144	0.0529974	0.77717	2.33018	0.333523	0.73874	NA
hsa_piR_006157	0.0727954	-1.98795	2.3732	-0.837665	0.402219	NA
hsa_piR_006167	0.0196197	-0.172014	2.37467	-0.0724368	0.942254	NA
hsa_piR_006178	0.0211604	-0.172014	2.37467	-0.0724368	0.942254	NA
hsa_piR_006188	0.0392038	-1.4031	2.3749	-0.590805	0.554651	NA
hsa_piR_006190	0.0364331	-1.4031	2.3749	-0.590805	0.554651	NA
hsa_piR_006202	0.0637186	0.952991	2.28266	0.417492	0.676319	NA
hsa_piR_006216	0.100912	-2.33654	2.09557	-1.11499	0.264855	NA
hsa_piR_006226	0.0137896	-0.172069	2.37467	-0.07246	0.942236	NA
hsa_piR_006235	0.0472168	-1.4031	2.3749	-0.590805	0.554651	NA
hsa_piR_006246	0.0370275	0.413152	2.36555	0.174654	0.861352	NA
hsa_piR_006250	0.0537175	0.86624	2.05532	0.421462	0.673418	NA
hsa_piR_006253	0.0420103	0.508418	2.36238	0.215214	0.8296	NA
hsa_piR_006256	0.128276	0.450971	1.70612	0.264326	0.791529	NA
hsa_piR_006257	0.114636	1.91175	1.70656	1.12024	0.262612	NA
hsa_piR_006263	0.078608	-2.19478	2.16367	-1.01438	0.310402	NA
hsa_piR_006276	0.0376691	0.423701	2.36521	0.179139	0.857829	NA
hsa_piR_006281	0.0371104	-1.4031	2.3749	-0.590805	0.554651	NA
hsa_piR_006290	0.0181817	-0.172014	2.37467	-0.0724368	0.942254	NA
hsa_piR_006296	0.0210051	-0.172014	2.37467	-0.0724368	0.942254	NA
hsa_piR_006300	0.0309068	-1.4031	2.3749	-0.590805	0.554651	NA
hsa_piR_006306	0.0210051	-0.172014	2.37467	-0.0724368	0.942254	NA
hsa_piR_006308	0.0198035	-0.172014	2.37467	-0.0724368	0.942254	NA
hsa_piR_006336	0.0150706	-0.172014	2.37467	-0.0724368	0.942254	NA
hsa_piR_006369	0.0206305	-0.172014	2.37467	-0.0724368	0.942254	NA
hsa_piR_006377	0.0477298	-1.4031	2.3749	-0.590805	0.554651	NA
hsa_piR_006394	0.0909925	-0.182239	2.18532	-0.0833924	0.93354	NA
hsa_piR_006399	0.0234208	-0.172014	2.37467	-0.0724368	0.942254	NA
hsa_piR_006401	0.0137896	-0.172069	2.37467	-0.07246	0.942236	NA
hsa_piR_006403	0.0323429	-0.172014	2.37467	-0.0724368	0.942254	NA
hsa_piR_006407	0.0275792	0.223165	2.37044	0.0941453	0.924994	NA
hsa_piR_006410	0.03278	0.327968	2.3682	0.138489	0.889854	NA
hsa_piR_006430	0.0301412	0.275359	2.36943	0.116213	0.907484	NA
hsa_piR_006432	0.032741	0.321825	2.36835	0.135886	0.891912	NA
hsa_piR_006444	0.0181817	-0.172014	2.37467	-0.0724368	0.942254	NA
hsa_piR_006459	0.0234208	-0.172014	2.37467	-0.0724368	0.942254	NA
hsa_piR_006463	0.0309068	-1.4031	2.3749	-0.590805	0.554651	NA
hsa_piR_006475	0.0956343	1.63181	1.73014	0.943163	0.345598	NA
hsa_piR_006486	0.038147	0.433552	2.3649	0.183328	0.854541	NA
hsa_piR_006498	0.0367901	0.408172	2.36571	0.172537	0.863015	NA
hsa_piR_006515	0.0777557	-2.02968	2.37232	-0.855567	0.392238	NA
hsa_piR_006521	0.138673	-0.201354	1.73056	-0.116352	0.907373	NA
hsa_piR_006523	0.0378014	0.428454	2.36506	0.18116	0.856242	NA
hsa_piR_006526	0.0653072	-0.828728	2.23839	-0.370234	0.711208	NA
hsa_piR_006527	0.0374717	-1.4031	2.3749	-0.590805	0.554651	NA
hsa_piR_006530	0.0623306	-0.823216	2.25456	-0.365134	0.715012	NA
hsa_piR_006533	0.0758019	-2.16476	2.17382	-0.995834	0.319331	NA
hsa_piR_006535	0.0627629	1.01304	2.02001	0.501503	0.616017	NA
hsa_piR_006536	0.0477298	-1.4031	2.3749	-0.590805	0.554651	NA
hsa_piR_006544	0.0496182	-1.4031	2.3749	-0.590805	0.554651	NA
hsa_piR_006566	0.0882757	1.47564	1.94704	0.757886	0.448519	NA
hsa_piR_006580	0.0212791	-0.172014	2.37467	-0.0724368	0.942254	NA
hsa_piR_006593	0.097348	-2.3272	2.10819	-1.10388	0.269644	NA
hsa_piR_006602	0.0211604	-0.172014	2.37467	-0.0724368	0.942254	NA
hsa_piR_006604	0.0636069	-0.825555	2.24775	-0.367281	0.713409	NA
hsa_piR_006614	0.143177	1.83684	1.8583	0.988454	0.32293	NA
hsa_piR_006627	0.032741	0.321825	2.36835	0.135886	0.891912	NA
hsa_piR_006646	0.0645613	1.11485	2.01253	0.553955	0.57961	NA
hsa_piR_006650	0.130661	1.93287	1.88583	1.02495	0.305388	NA
hsa_piR_006659	0.0169866	-0.172014	2.37467	-0.0724368	0.942254	NA
hsa_piR_006662	0.01639	-0.172014	2.37467	-0.0724368	0.942254	NA
hsa_piR_006667	0.0181817	-0.172014	2.37467	-0.0724368	0.942254	NA
hsa_piR_006684	0.04078	0.484792	2.36322	0.20514	0.837463	NA
hsa_piR_006685	0.0181817	-0.172014	2.37467	-0.0724368	0.942254	NA
hsa_piR_006686	0.0211604	-0.172014	2.37467	-0.0724368	0.942254	NA
hsa_piR_006697	0.0720752	0.584637	2.20122	0.265597	0.790549	NA
hsa_piR_006713	0.0364331	-1.4031	2.3749	-0.590805	0.554651	NA
hsa_piR_006715	0.0392393	0.45585	2.3642	0.192814	0.847105	NA
hsa_piR_006728	0.0371104	-1.4031	2.3749	-0.590805	0.554651	NA
hsa_piR_006732	0.0524556	-0.172014	2.37467	-0.0724368	0.942254	NA
hsa_piR_006741	0.0961404	-0.911853	2.0975	-0.434733	0.663756	NA
hsa_piR_006742	0.0137896	-0.172069	2.37467	-0.07246	0.942236	NA
hsa_piR_006744	0.111607	0.375651	1.73656	0.216319	0.828739	NA
hsa_piR_006756	0.0491701	0.705305	2.35584	0.299385	0.764646	NA
hsa_piR_006757	0.0210051	-0.172014	2.37467	-0.0724368	0.942254	NA
hsa_piR_006769	0.0169866	-0.172014	2.37467	-0.0724368	0.942254	NA
hsa_piR_006770	0.0477298	-1.4031	2.3749	-0.590805	0.554651	NA
hsa_piR_006773	0.0211604	-0.172014	2.37467	-0.0724368	0.942254	NA
hsa_piR_006778	0.0210051	-0.172014	2.37467	-0.0724368	0.942254	NA
hsa_piR_006789	0.0420103	0.508418	2.36238	0.215214	0.8296	NA
hsa_piR_006807	0.142307	2.22463	1.5465	1.4385	0.150293	NA
hsa_piR_006812	0.0371104	-1.4031	2.3749	-0.590805	0.554651	NA
hsa_piR_006823	0.0234527	-0.172014	2.37467	-0.0724368	0.942254	NA
hsa_piR_006829	0.0502366	-1.4031	2.3749	-0.590805	0.554651	NA
hsa_piR_006853	0.0420103	0.508418	2.36238	0.215214	0.8296	NA
hsa_piR_006866	0.0174079	-0.172014	2.37467	-0.0724368	0.942254	NA
hsa_piR_006887	0.0502366	-1.4031	2.3749	-0.590805	0.554651	NA
hsa_piR_006922	0.01639	-0.172014	2.37467	-0.0724368	0.942254	NA
hsa_piR_006927	0.0129375	-0.194255	2.37474	-0.0818008	0.934805	NA
hsa_piR_006948	0.0181817	-0.172014	2.37467	-0.0724368	0.942254	NA
hsa_piR_006952	0.0524556	-0.172014	2.37467	-0.0724368	0.942254	NA
hsa_piR_006955	0.0196197	-0.172014	2.37467	-0.0724368	0.942254	NA
hsa_piR_006956	0.0169866	-0.172014	2.37467	-0.0724368	0.942254	NA
hsa_piR_006975	0.093747	1.39584	2.19046	0.637234	0.523972	NA
hsa_piR_006987	0.0477298	-1.4031	2.3749	-0.590805	0.554651	NA
hsa_piR_006994	0.0388779	-1.4031	2.3749	-0.590805	0.554651	NA
hsa_piR_006999	0.0968681	1.57265	1.93244	0.813813	0.415752	NA
hsa_piR_007015	0.0307763	0.28704	2.36916	0.121157	0.903567	NA
hsa_piR_007017	0.0832029	-1.40472	2.37268	-0.592039	0.553824	NA
hsa_piR_007023	0.0181817	-0.172014	2.37467	-0.0724368	0.942254	NA
hsa_piR_007025	0.104151	-1.71752	1.91363	-0.897521	0.369441	NA
hsa_piR_007026	0.0323429	-0.172014	2.37467	-0.0724368	0.942254	NA
hsa_piR_007041	0.0211604	-0.172014	2.37467	-0.0724368	0.942254	NA
hsa_piR_007042	0.0196197	-0.172014	2.37467	-0.0724368	0.942254	NA
hsa_piR_007045	0.0198035	-0.172014	2.37467	-0.0724368	0.942254	NA
hsa_piR_007055	0.0150706	-0.172014	2.37467	-0.0724368	0.942254	NA
hsa_piR_007056	0.025875	0.186835	2.37109	0.0787968	0.937194	NA
hsa_piR_007058	0.0169866	-0.172014	2.37467	-0.0724368	0.942254	NA
hsa_piR_007059	0.0181817	-0.172014	2.37467	-0.0724368	0.942254	NA
hsa_piR_007082	0.0364331	-1.4031	2.3749	-0.590805	0.554651	NA
hsa_piR_007084	0.0206305	-0.172014	2.37467	-0.0724368	0.942254	NA
hsa_piR_007092	0.0301412	0.275359	2.36943	0.116213	0.907484	NA
hsa_piR_007095	0.0593074	0.881767	2.30075	0.383252	0.701533	NA
hsa_piR_007111	0.0425582	0.518648	2.36202	0.219579	0.826199	NA
hsa_piR_007119	0.0496182	-1.4031	2.3749	-0.590805	0.554651	NA
hsa_piR_007123	0.0181817	-0.172014	2.37467	-0.0724368	0.942254	NA
hsa_piR_007142	0.057421	0.85223	2.30918	0.369061	0.712082	NA
hsa_piR_007146	0.0496182	-1.4031	2.3749	-0.590805	0.554651	NA
hsa_piR_007151	0.0212791	-0.172014	2.37467	-0.0724368	0.942254	NA
hsa_piR_007154	0.0129375	-0.194255	2.37474	-0.0818008	0.934805	NA
hsa_piR_007176	0.0210051	-0.172014	2.37467	-0.0724368	0.942254	NA
hsa_piR_007185	0.0828558	-0.140362	2.21963	-0.0632368	0.949578	NA
hsa_piR_007188	0.0196197	-0.172014	2.37467	-0.0724368	0.942254	NA
hsa_piR_007190	0.0129375	-0.194255	2.37474	-0.0818008	0.934805	NA
hsa_piR_007195	0.0425582	0.518648	2.36202	0.219579	0.826199	NA
hsa_piR_007197	0.0181817	-0.172014	2.37467	-0.0724368	0.942254	NA
hsa_piR_007198	0.0234208	-0.172014	2.37467	-0.0724368	0.942254	NA
hsa_piR_007202	0.0417908	0.504263	2.36253	0.213442	0.830982	NA
hsa_piR_007207	0.0234527	-0.172014	2.37467	-0.0724368	0.942254	NA
hsa_piR_007208	0.0522236	0.755837	2.3543	0.321045	0.748176	NA
hsa_piR_007212	0.0415948	-1.4031	2.3749	-0.590805	0.554651	NA
hsa_piR_007214	0.0348425	-1.4031	2.3749	-0.590805	0.554651	NA
hsa_piR_007232	0.0941222	-0.0429877	2.1857	-0.0196677	0.984308	NA
hsa_piR_007250	0.0727954	-1.98795	2.3732	-0.837665	0.402219	NA
hsa_piR_007253	0.0499447	0.71976	2.34601	0.306802	0.758994	NA
hsa_piR_007273	0.0234527	-0.172014	2.37467	-0.0724368	0.942254	NA
hsa_piR_007276	0.0234208	-0.172014	2.37467	-0.0724368	0.942254	NA
hsa_piR_007279	0.0412609	0.494238	2.36289	0.209167	0.834318	NA
hsa_piR_007285	0.0502366	-1.4031	2.3749	-0.590805	0.554651	NA
hsa_piR_007291	0.01639	-0.172014	2.37467	-0.0724368	0.942254	NA
hsa_piR_007292	0.0137896	-0.172069	2.37467	-0.07246	0.942236	NA
hsa_piR_007302	0.0212791	-0.172014	2.37467	-0.0724368	0.942254	NA
hsa_piR_007308	0.0181817	-0.172014	2.37467	-0.0724368	0.942254	NA
hsa_piR_007309	0.039607	0.462663	2.36399	0.195713	0.844835	NA
hsa_piR_007312	0.0211604	-0.172014	2.37467	-0.0724368	0.942254	NA
hsa_piR_007329	0.0169866	-0.172014	2.37467	-0.0724368	0.942254	NA
hsa_piR_007334	0.0425582	0.518648	2.36202	0.219579	0.826199	NA
hsa_piR_007341	0.0169866	-0.172014	2.37467	-0.0724368	0.942254	NA
hsa_piR_007357	0.0150706	-0.172014	2.37467	-0.0724368	0.942254	NA
hsa_piR_007359	0.0174079	-0.172014	2.37467	-0.0724368	0.942254	NA
hsa_piR_007364	0.01639	-0.172014	2.37467	-0.0724368	0.942254	NA
hsa_piR_007379	0.114122	0.625368	1.59805	0.391333	0.695551	NA
hsa_piR_007387	0.0169866	-0.172014	2.37467	-0.0724368	0.942254	NA
hsa_piR_007400	0.0181817	-0.172014	2.37467	-0.0724368	0.942254	NA
hsa_piR_007418	0.125614	0.876913	1.4859	0.590156	0.555086	NA
hsa_piR_007437	0.137977	-0.790675	1.69297	-0.467034	0.640476	NA
hsa_piR_007447	0.0234208	-0.172014	2.37467	-0.0724368	0.942254	NA
hsa_piR_007448	0.0181817	-0.172014	2.37467	-0.0724368	0.942254	NA
hsa_piR_007453	0.0234208	-0.172014	2.37467	-0.0724368	0.942254	NA
hsa_piR_007460	0.0174079	-0.172014	2.37467	-0.0724368	0.942254	NA
hsa_piR_007485	0.0150706	-0.172014	2.37467	-0.0724368	0.942254	NA
hsa_piR_007505	0.0811986	-0.119786	2.228	-0.0537637	0.957123	NA
hsa_piR_007509	0.0472168	-1.4031	2.3749	-0.590805	0.554651	NA
hsa_piR_007517	0.0234527	-0.172014	2.37467	-0.0724368	0.942254	NA
hsa_piR_007518	0.0320573	0.313236	2.36856	0.132247	0.894789	NA
hsa_piR_007525	0.143594	2.27283	1.54757	1.46865	0.141929	NA
hsa_piR_007536	0.0181817	-0.172014	2.37467	-0.0724368	0.942254	NA
hsa_piR_007542	0.0832029	-1.40472	2.37268	-0.592039	0.553824	NA
hsa_piR_007556	0.0150706	-0.172014	2.37467	-0.0724368	0.942254	NA
hsa_piR_007563	0.141682	-0.851348	1.89064	-0.450297	0.652497	NA
hsa_piR_007565	0.0181817	-0.172014	2.37467	-0.0724368	0.942254	NA
hsa_piR_007571	0.0831897	-2.06692	2.37141	-0.871601	0.383426	NA
hsa_piR_007581	0.0181817	-0.172014	2.37467	-0.0724368	0.942254	NA
hsa_piR_007582	0.122029	2.08047	1.44938	1.43542	0.151167	NA
hsa_piR_007587	0.0561103	0.826049	2.31479	0.356857	0.721199	NA
hsa_piR_007588	0.0374717	-1.4031	2.3749	-0.590805	0.554651	NA
hsa_piR_007589	0.0198035	-0.172014	2.37467	-0.0724368	0.942254	NA
hsa_piR_007607	0.0212791	-0.172014	2.37467	-0.0724368	0.942254	NA
hsa_piR_007608	0.0422842	0.513541	2.3622	0.2174	0.827897	NA
hsa_piR_007611	0.111186	0.445346	1.7304	0.257367	0.796896	NA
hsa_piR_007612	0.0452118	0.635518	2.35806	0.269509	0.787538	NA
hsa_piR_007625	0.0619039	1.00255	2.02335	0.495491	0.620254	NA
hsa_piR_007627	0.0174079	-0.172014	2.37467	-0.0724368	0.942254	NA
hsa_piR_007638	0.0169866	-0.172014	2.37467	-0.0724368	0.942254	NA
hsa_piR_007643	0.0309068	-1.4031	2.3749	-0.590805	0.554651	NA
hsa_piR_007678	0.0169866	-0.172014	2.37467	-0.0724368	0.942254	NA
hsa_piR_007691	0.0626565	-0.82386	2.25269	-0.365723	0.714572	NA
hsa_piR_007699	0.0916424	1.19388	1.91073	0.624829	0.532083	NA
hsa_piR_007701	0.0150706	-0.172014	2.37467	-0.0724368	0.942254	NA
hsa_piR_007709	0.0374717	-1.4031	2.3749	-0.590805	0.554651	NA
hsa_piR_007716	0.0860514	-2.20728	2.14073	-1.03109	0.302501	NA
hsa_piR_007735	0.0206305	-0.172014	2.37467	-0.0724368	0.942254	NA
hsa_piR_007736	0.0812876	1.27576	2.22871	0.572421	0.567036	NA
hsa_piR_007760	0.0174079	-0.172014	2.37467	-0.0724368	0.942254	NA
hsa_piR_007767	0.0415948	-1.4031	2.3749	-0.590805	0.554651	NA
hsa_piR_007780	0.0394041	-1.4031	2.3749	-0.590805	0.554651	NA
hsa_piR_007786	0.140439	-0.191168	1.5758	-0.121315	0.903442	NA
hsa_piR_007799	0.0196197	-0.172014	2.37467	-0.0724368	0.942254	NA
hsa_piR_007802	0.0394041	-1.4031	2.3749	-0.590805	0.554651	NA
hsa_piR_007809	0.0586321	-0.815522	2.27648	-0.358239	0.720165	NA
hsa_piR_007814	0.0169866	-0.172014	2.37467	-0.0724368	0.942254	NA
hsa_piR_007822	0.0798606	-0.220094	1.97686	-0.111335	0.911351	NA
hsa_piR_007825	0.122982	0.498286	1.91492	0.260213	0.7947	NA
hsa_piR_007838	0.0378014	0.428454	2.36506	0.18116	0.856242	NA
hsa_piR_007849	0.0174079	-0.172014	2.37467	-0.0724368	0.942254	NA
hsa_piR_007850	0.0169866	-0.172014	2.37467	-0.0724368	0.942254	NA
hsa_piR_007853	0.01639	-0.172014	2.37467	-0.0724368	0.942254	NA
hsa_piR_007863	0.0210051	-0.172014	2.37467	-0.0724368	0.942254	NA
hsa_piR_007865	0.0212791	-0.172014	2.37467	-0.0724368	0.942254	NA
hsa_piR_007866	0.0212791	-0.172014	2.37467	-0.0724368	0.942254	NA
hsa_piR_007879	0.0339733	0.351734	2.36755	0.148565	0.881897	NA
hsa_piR_007885	0.0211604	-0.172014	2.37467	-0.0724368	0.942254	NA
hsa_piR_007889	0.0420103	0.508418	2.36238	0.215214	0.8296	NA
hsa_piR_007899	0.0137896	-0.172069	2.37467	-0.07246	0.942236	NA
hsa_piR_007904	0.0181817	-0.172014	2.37467	-0.0724368	0.942254	NA
hsa_piR_007927	0.0212791	-0.172014	2.37467	-0.0724368	0.942254	NA
hsa_piR_007940	0.0517532	-1.4031	2.3749	-0.590805	0.554651	NA
hsa_piR_007947	0.0275792	0.223165	2.37044	0.0941453	0.924994	NA
hsa_piR_007955	0.0309068	-1.4031	2.3749	-0.590805	0.554651	NA
hsa_piR_007967	0.0174079	-0.172014	2.37467	-0.0724368	0.942254	NA
hsa_piR_007969	0.0234208	-0.172014	2.37467	-0.0724368	0.942254	NA
hsa_piR_007970	0.0212791	-0.172014	2.37467	-0.0724368	0.942254	NA
hsa_piR_007971	0.0340978	0.346515	2.36771	0.14635	0.883645	NA
hsa_piR_007973	0.119993	-0.252518	1.8559	-0.136062	0.891772	NA
hsa_piR_007975	0.0646858	0.852155	2.35152	0.362385	0.717065	NA
hsa_piR_007984	0.0206305	-0.172014	2.37467	-0.0724368	0.942254	NA
hsa_piR_008001	0.0881025	1.3313	2.20336	0.604215	0.545701	NA
hsa_piR_008004	0.0469054	0.595956	2.35936	0.252592	0.800584	NA
hsa_piR_008006	0.0524556	-0.172014	2.37467	-0.0724368	0.942254	NA
hsa_piR_008039	0.0472168	-1.4031	2.3749	-0.590805	0.554651	NA
hsa_piR_008045	0.0723142	-2.12666	2.18673	-0.972531	0.330786	NA
hsa_piR_008049	0.0206305	-0.172014	2.37467	-0.0724368	0.942254	NA
hsa_piR_008055	0.0348425	-1.4031	2.3749	-0.590805	0.554651	NA
hsa_piR_008060	0.0212791	-0.172014	2.37467	-0.0724368	0.942254	NA
hsa_piR_008073	0.0469054	0.595956	2.35936	0.252592	0.800584	NA
hsa_piR_008077	0.0212791	-0.172014	2.37467	-0.0724368	0.942254	NA
hsa_piR_008098	0.03278	0.327968	2.3682	0.138489	0.889854	NA
hsa_piR_008105	0.0447318	0.557737	2.36066	0.236264	0.813228	NA
hsa_piR_008111	0.0174079	-0.172014	2.37467	-0.0724368	0.942254	NA
hsa_piR_008116	0.0357011	0.383906	2.36649	0.162226	0.871128	NA
hsa_piR_008124	0.140597	2.14264	1.70792	1.25454	0.209647	NA
hsa_piR_008137	0.0174079	-0.172014	2.37467	-0.0724368	0.942254	NA
hsa_piR_008148	0.01639	-0.172014	2.37467	-0.0724368	0.942254	NA
hsa_piR_008176	0.108712	-2.77843	1.83144	-1.51708	0.129247	NA
hsa_piR_008180	0.0129375	-0.194255	2.37474	-0.0818008	0.934805	NA
hsa_piR_008184	0.01639	-0.172014	2.37467	-0.0724368	0.942254	NA
hsa_piR_008185	0.0522236	0.755837	2.3543	0.321045	0.748176	NA
hsa_piR_008198	0.0589969	0.876765	2.30212	0.380852	0.703313	NA
hsa_piR_008202	0.0169866	-0.172014	2.37467	-0.0724368	0.942254	NA
hsa_piR_008205	0.0348425	-1.4031	2.3749	-0.590805	0.554651	NA
hsa_piR_008213	0.110271	-1.65431	1.89739	-0.871886	0.383271	NA
hsa_piR_008225	0.0169866	-0.172014	2.37467	-0.0724368	0.942254	NA
hsa_piR_008227	0.0212791	-0.172014	2.37467	-0.0724368	0.942254	NA
hsa_piR_008231	0.0137896	-0.172069	2.37467	-0.07246	0.942236	NA
hsa_piR_008235	0.0468416	0.594867	2.3594	0.252127	0.800943	NA
hsa_piR_008249	0.0684045	-0.34191	2.0127	-0.169876	0.865107	NA
hsa_piR_008265	0.0805526	1.3066	1.96485	0.664988	0.506058	NA
hsa_piR_008273	0.0488583	0.696011	2.35178	0.295951	0.767267	NA
hsa_piR_008275	0.0212791	-0.172014	2.37467	-0.0724368	0.942254	NA
hsa_piR_008283	0.0137896	-0.172069	2.37467	-0.07246	0.942236	NA
hsa_piR_008294	0.0234527	-0.172014	2.37467	-0.0724368	0.942254	NA
hsa_piR_008310	0.0955872	1.55758	1.93435	0.805222	0.420692	NA
hsa_piR_008316	0.0851164	1.23299	2.34136	0.526613	0.598462	NA
hsa_piR_008318	0.0707559	1.10745	1.99223	0.555884	0.57829	NA
hsa_piR_008322	0.0211604	-0.172014	2.37467	-0.0724368	0.942254	NA
hsa_piR_008334	0.01639	-0.172014	2.37467	-0.0724368	0.942254	NA
hsa_piR_008351	0.0374717	-1.4031	2.3749	-0.590805	0.554651	NA
hsa_piR_008353	0.0517532	-1.4031	2.3749	-0.590805	0.554651	NA
hsa_piR_008366	0.0150706	-0.172014	2.37467	-0.0724368	0.942254	NA
hsa_piR_008367	0.0348425	-1.4031	2.3749	-0.590805	0.554651	NA
hsa_piR_008393	0.128268	-2.91269	1.79845	-1.61956	0.105327	NA
hsa_piR_008411	0.0533844	-0.803578	2.30903	-0.348015	0.727829	NA
hsa_piR_008414	0.0181817	-0.172014	2.37467	-0.0724368	0.942254	NA
hsa_piR_008417	0.0348157	0.369238	2.36697	0.155996	0.876036	NA
hsa_piR_008428	0.0472168	-1.4031	2.3749	-0.590805	0.554651	NA
hsa_piR_008449	0.0169866	-0.172014	2.37467	-0.0724368	0.942254	NA
hsa_piR_008480	0.0342166	0.346529	2.36771	0.146357	0.88364	NA
hsa_piR_008482	0.0137896	-0.172069	2.37467	-0.07246	0.942236	NA
hsa_piR_008483	0.0935547	0.384644	1.98108	0.194159	0.846051	NA
hsa_piR_008484	0.0477298	-1.4031	2.3749	-0.590805	0.554651	NA
hsa_piR_008503	0.0198035	-0.172014	2.37467	-0.0724368	0.942254	NA
hsa_piR_008508	0.0517532	-1.4031	2.3749	-0.590805	0.554651	NA
hsa_piR_008520	0.103506	-2.06784	2.37067	-0.872259	0.383067	NA
hsa_piR_008523	0.0137896	-0.172069	2.37467	-0.07246	0.942236	NA
hsa_piR_008526	0.0211604	-0.172014	2.37467	-0.0724368	0.942254	NA
hsa_piR_008541	0.0181817	-0.172014	2.37467	-0.0724368	0.942254	NA
hsa_piR_008560	0.0351684	0.37632	2.36674	0.159004	0.873666	NA
hsa_piR_008561	0.133551	0.64416	1.90332	0.33844	0.735032	NA
hsa_piR_008575	0.134956	-2.4028	1.99443	-1.20475	0.228298	NA
hsa_piR_008583	0.0388779	-1.4031	2.3749	-0.590805	0.554651	NA
hsa_piR_008596	0.0234208	-0.172014	2.37467	-0.0724368	0.942254	NA
hsa_piR_008607	0.0425582	0.518648	2.36202	0.219579	0.826199	NA
hsa_piR_008638	0.0472168	-1.4031	2.3749	-0.590805	0.554651	NA
hsa_piR_008677	0.0275792	0.223165	2.37044	0.0941453	0.924994	NA
hsa_piR_008697	0.0169866	-0.172014	2.37467	-0.0724368	0.942254	NA
hsa_piR_008700	0.11263	1.84493	1.71704	1.07448	0.282608	NA
hsa_piR_008701	0.0446999	0.557181	2.36068	0.236026	0.813413	NA
hsa_piR_008752	0.0337979	0.348032	2.36766	0.146994	0.883137	NA
hsa_piR_008758	0.0380383	0.43217	2.36494	0.18274	0.855002	NA
hsa_piR_008760	0.0275792	0.223165	2.37044	0.0941453	0.924994	NA
hsa_piR_008768	0.0137896	-0.172069	2.37467	-0.07246	0.942236	NA
hsa_piR_008771	0.0174079	-0.172014	2.37467	-0.0724368	0.942254	NA
hsa_piR_008773	0.0348425	-1.4031	2.3749	-0.590805	0.554651	NA
hsa_piR_008784	0.0815076	1.3448	1.96661	0.683815	0.494092	NA
hsa_piR_008796	0.0234527	-0.172014	2.37467	-0.0724368	0.942254	NA
hsa_piR_008833	0.0150706	-0.172014	2.37467	-0.0724368	0.942254	NA
hsa_piR_008842	0.0196197	-0.172014	2.37467	-0.0724368	0.942254	NA
hsa_piR_008843	0.0517532	-1.4031	2.3749	-0.590805	0.554651	NA
hsa_piR_008874	0.0181817	-0.172014	2.37467	-0.0724368	0.942254	NA
hsa_piR_008878	0.0210051	-0.172014	2.37467	-0.0724368	0.942254	NA
hsa_piR_008884	0.0181817	-0.172014	2.37467	-0.0724368	0.942254	NA
hsa_piR_008893	0.0524556	-0.172014	2.37467	-0.0724368	0.942254	NA
hsa_piR_008897	0.0169866	-0.172014	2.37467	-0.0724368	0.942254	NA
hsa_piR_008898	0.0384914	0.417463	2.36541	0.176487	0.859911	NA
hsa_piR_008917	0.0681845	1.0188	2.26597	0.44961	0.652992	NA
hsa_piR_008918	0.0363902	0.34653	2.36771	0.146357	0.88364	NA
hsa_piR_008933	0.0301412	0.275359	2.36943	0.116213	0.907484	NA
hsa_piR_008935	0.0348157	0.369238	2.36697	0.155996	0.876036	NA
hsa_piR_008942	0.0234527	-0.172014	2.37467	-0.0724368	0.942254	NA
hsa_piR_008944	0.0859377	-0.272525	1.95006	-0.139752	0.888856	NA
hsa_piR_008954	0.0234527	-0.172014	2.37467	-0.0724368	0.942254	NA
hsa_piR_008976	0.0915415	1.36893	2.20032	0.62215	0.533843	NA
hsa_piR_008984	0.0420103	0.508418	2.36238	0.215214	0.8296	NA
hsa_piR_008990	0.13243	0.913276	1.48296	0.615847	0.537995	NA
hsa_piR_008993	0.0376691	0.423701	2.36521	0.179139	0.857829	NA
hsa_piR_009003	0.0212791	-0.172014	2.37467	-0.0724368	0.942254	NA
hsa_piR_009004	0.0638373	0.928978	2.34925	0.395435	0.692522	NA
hsa_piR_009015	0.0517532	-1.4031	2.3749	-0.590805	0.554651	NA
hsa_piR_009016	0.0374717	-1.4031	2.3749	-0.590805	0.554651	NA
hsa_piR_009020	0.0880783	0.146945	1.76858	0.0830866	0.933783	NA
hsa_piR_009024	0.0137896	-0.172069	2.37467	-0.07246	0.942236	NA
hsa_piR_009035	0.0211604	-0.172014	2.37467	-0.0724368	0.942254	NA
hsa_piR_009039	0.0137896	-0.172069	2.37467	-0.07246	0.942236	NA
hsa_piR_009044	0.0129375	-0.194255	2.37474	-0.0818008	0.934805	NA
hsa_piR_009047	0.0212791	-0.172014	2.37467	-0.0724368	0.942254	NA
hsa_piR_009052	0.01639	-0.172014	2.37467	-0.0724368	0.942254	NA
hsa_piR_009054	0.0544354	0.801857	2.32308	0.34517	0.729966	NA
hsa_piR_009068	0.0137896	-0.172069	2.37467	-0.07246	0.942236	NA
hsa_piR_009083	0.0301412	0.275359	2.36943	0.116213	0.907484	NA
hsa_piR_009084	0.0181817	-0.172014	2.37467	-0.0724368	0.942254	NA
hsa_piR_009092	0.0137896	-0.172069	2.37467	-0.07246	0.942236	NA
hsa_piR_009096	0.0210051	-0.172014	2.37467	-0.0724368	0.942254	NA
hsa_piR_009103	0.0936831	1.32247	2.33935	0.565316	0.571859	NA
hsa_piR_009109	0.0174079	-0.172014	2.37467	-0.0724368	0.942254	NA
hsa_piR_009111	0.0394041	-1.4031	2.3749	-0.590805	0.554651	NA
hsa_piR_009119	0.0477298	-1.4031	2.3749	-0.590805	0.554651	NA
hsa_piR_009124	0.136203	0.81583	1.5714	0.519174	0.60364	NA
hsa_piR_009134	0.0150706	-0.172014	2.37467	-0.0724368	0.942254	NA
hsa_piR_009151	0.0169866	-0.172014	2.37467	-0.0724368	0.942254	NA
hsa_piR_009152	0.0206305	-0.172014	2.37467	-0.0724368	0.942254	NA
hsa_piR_009159	0.0618135	-1.89451	2.37433	-0.797916	0.424919	NA
hsa_piR_009166	0.0348157	0.369238	2.36697	0.155996	0.876036	NA
hsa_piR_009172	0.01639	-0.172014	2.37467	-0.0724368	0.942254	NA
hsa_piR_009174	0.0198035	-0.172014	2.37467	-0.0724368	0.942254	NA
hsa_piR_009177	0.115148	1.63247	1.89578	0.861108	0.389179	NA
hsa_piR_009188	0.01639	-0.172014	2.37467	-0.0724368	0.942254	NA
hsa_piR_009191	0.0530242	-0.802698	2.31136	-0.347283	0.728379	NA
hsa_piR_009202	0.0196197	-0.172014	2.37467	-0.0724368	0.942254	NA
hsa_piR_009215	0.0206305	-0.172014	2.37467	-0.0724368	0.942254	NA
hsa_piR_009217	0.0234208	-0.172014	2.37467	-0.0724368	0.942254	NA
hsa_piR_009224	0.086888	1.30479	2.21003	0.590394	0.554927	NA
hsa_piR_009229	0.0412609	0.494238	2.36289	0.209167	0.834318	NA
hsa_piR_009231	0.0181817	-0.172014	2.37467	-0.0724368	0.942254	NA
hsa_piR_009233	0.0703109	-2.10058	2.1944	-0.957247	0.338443	NA
hsa_piR_009237	0.0561669	0.83143	2.3149	0.359165	0.719472	NA
hsa_piR_009241	0.0417908	0.504263	2.36253	0.213442	0.830982	NA
hsa_piR_009247	0.0198035	-0.172014	2.37467	-0.0724368	0.942254	NA
hsa_piR_009256	0.0137896	-0.172069	2.37467	-0.07246	0.942236	NA
hsa_piR_009267	0.0129375	-0.194255	2.37474	-0.0818008	0.934805	NA
hsa_piR_009269	0.078282	-2.19134	2.16482	-1.01225	0.311418	NA
hsa_piR_009271	0.0355896	0.384983	2.36646	0.162683	0.870768	NA
hsa_piR_009301	0.0137896	-0.172069	2.37467	-0.07246	0.942236	NA
hsa_piR_009302	0.106996	1.53436	1.69962	0.902769	0.366649	NA
hsa_piR_009303	0.0137896	-0.172069	2.37467	-0.07246	0.942236	NA
hsa_piR_009311	0.0735027	1.14252	2.24952	0.507893	0.611528	NA
hsa_piR_009316	0.0129375	-0.194255	2.37474	-0.0818008	0.934805	NA
hsa_piR_009318	0.0212791	-0.172014	2.37467	-0.0724368	0.942254	NA
hsa_piR_009321	0.0309068	-1.4031	2.3749	-0.590805	0.554651	NA
hsa_piR_009330	0.0472168	-1.4031	2.3749	-0.590805	0.554651	NA
hsa_piR_009333	0.0423207	0.514229	2.36217	0.217693	0.827668	NA
hsa_piR_009349	0.0764373	-2.16646	2.17153	-0.997662	0.318443	NA
hsa_piR_009367	0.0210051	-0.172014	2.37467	-0.0724368	0.942254	NA
hsa_piR_009371	0.0181817	-0.172014	2.37467	-0.0724368	0.942254	NA
hsa_piR_009375	0.0988536	1.66151	1.72672	0.962234	0.335932	NA
hsa_piR_009382	0.0630154	0.917465	2.34959	0.390479	0.696183	NA
hsa_piR_009386	0.0301796	0.275311	2.36943	0.116193	0.9075	NA
hsa_piR_009393	0.0755957	1.27126	1.9804	0.641919	0.520926	NA
hsa_piR_009406	0.0323429	-0.172014	2.37467	-0.0724368	0.942254	NA
hsa_piR_009413	0.0234208	-0.172014	2.37467	-0.0724368	0.942254	NA
hsa_piR_009420	0.0348157	0.369238	2.36697	0.155996	0.876036	NA
hsa_piR_009428	0.144688	2.24397	1.54714	1.4504	0.146947	NA
hsa_piR_009434	0.0665779	1.04221	2.27425	0.458267	0.646761	NA
hsa_piR_009438	0.0468416	0.594867	2.3594	0.252127	0.800943	NA
hsa_piR_009439	0.0618914	0.9015	2.35006	0.383608	0.701269	NA
hsa_piR_009441	0.0174079	-0.172014	2.37467	-0.0724368	0.942254	NA
hsa_piR_009460	0.0348157	0.369238	2.36697	0.155996	0.876036	NA
hsa_piR_009472	0.0392038	-1.4031	2.3749	-0.590805	0.554651	NA
hsa_piR_009478	0.0714184	1.21041	1.99087	0.607984	0.543198	NA
hsa_piR_009482	0.0468416	0.594867	2.3594	0.252127	0.800943	NA
hsa_piR_009483	0.0517532	-1.4031	2.3749	-0.590805	0.554651	NA
hsa_piR_009493	0.0915415	1.36893	2.20032	0.62215	0.533843	NA
hsa_piR_009495	0.0499447	0.71976	2.34601	0.306802	0.758994	NA
hsa_piR_009530	0.0181817	-0.172014	2.37467	-0.0724368	0.942254	NA
hsa_piR_009531	0.0423207	0.514229	2.36217	0.217693	0.827668	NA
hsa_piR_009541	0.139785	1.80186	1.85849	0.969529	0.332281	NA
hsa_piR_009550	0.0198035	-0.172014	2.37467	-0.0724368	0.942254	NA
hsa_piR_009563	0.0525423	-0.801506	2.3145	-0.346297	0.729119	NA
hsa_piR_009580	0.0212791	-0.172014	2.37467	-0.0724368	0.942254	NA
hsa_piR_009582	0.0169866	-0.172014	2.37467	-0.0724368	0.942254	NA
hsa_piR_009594	0.0371104	-1.4031	2.3749	-0.590805	0.554651	NA
hsa_piR_009595	0.0206305	-0.172014	2.37467	-0.0724368	0.942254	NA
hsa_piR_009596	0.0468801	0.658632	2.35731	0.279399	0.779938	NA
hsa_piR_009604	0.0371104	-1.4031	2.3749	-0.590805	0.554651	NA
hsa_piR_009606	0.0181817	-0.172014	2.37467	-0.0724368	0.942254	NA
hsa_piR_009612	0.0425582	0.518648	2.36202	0.219579	0.826199	NA
hsa_piR_009632	0.0234527	-0.172014	2.37467	-0.0724368	0.942254	NA
hsa_piR_009636	0.0573539	0.930784	2.04054	0.456146	0.648285	NA
hsa_piR_009638	0.0869336	-2.24085	2.13737	-1.04841	0.294448	NA
hsa_piR_009642	0.126223	0.831697	1.58735	0.523954	0.600311	NA
hsa_piR_009647	0.0150706	-0.172014	2.37467	-0.0724368	0.942254	NA
hsa_piR_009675	0.0525445	0.76483	2.33216	0.327949	0.74295	NA
hsa_piR_009677	0.0211604	-0.172014	2.37467	-0.0724368	0.942254	NA
hsa_piR_009683	0.0234527	-0.172014	2.37467	-0.0724368	0.942254	NA
hsa_piR_009684	0.110168	-0.067622	1.88684	-0.0358388	0.971411	NA
hsa_piR_009685	0.0913335	-1.44862	2.18069	-0.664296	0.506501	NA
hsa_piR_009693	0.0309068	-1.4031	2.3749	-0.590805	0.554651	NA
hsa_piR_009711	0.0712757	-2.11473	2.19119	-0.965105	0.334492	NA
hsa_piR_009717	0.0206305	-0.172014	2.37467	-0.0724368	0.942254	NA
hsa_piR_009728	0.109625	-0.716587	1.93959	-0.369452	0.711791	NA
hsa_piR_009732	0.0137896	-0.172069	2.37467	-0.07246	0.942236	NA
hsa_piR_009737	0.0210051	-0.172014	2.37467	-0.0724368	0.942254	NA
hsa_piR_009757	0.0174079	-0.172014	2.37467	-0.0724368	0.942254	NA
hsa_piR_009758	0.0339733	0.351734	2.36755	0.148565	0.881897	NA
hsa_piR_009767	0.0739296	1.14803	2.24809	0.510668	0.609583	NA
hsa_piR_009784	0.0832029	-1.40472	2.37268	-0.592039	0.553824	NA
hsa_piR_009818	0.0212791	-0.172014	2.37467	-0.0724368	0.942254	NA
hsa_piR_009839	0.0956671	1.62981	1.72975	0.942226	0.346077	NA
hsa_piR_009841	0.0578854	0.939776	2.03845	0.461025	0.644781	NA
hsa_piR_009854	0.0198035	-0.172014	2.37467	-0.0724368	0.942254	NA
hsa_piR_009855	0.0169866	-0.172014	2.37467	-0.0724368	0.942254	NA
hsa_piR_009856	0.0212791	-0.172014	2.37467	-0.0724368	0.942254	NA
hsa_piR_009857	0.0371104	-1.4031	2.3749	-0.590805	0.554651	NA
hsa_piR_009870	0.0936831	1.32247	2.33935	0.565316	0.571859	NA
hsa_piR_009873	0.0440513	0.545293	2.36109	0.23095	0.817354	NA
hsa_piR_009884	0.058143	0.938916	2.03683	0.46097	0.64482	NA
[truncated: 1,423 more rows]

## Sheet: Table S2C
clusterName	baseMean	log2FoldChange	lfcSE	stat	pvalue	padj
cluster-(chr17:27188387-27188748)[3]	1820.65	11.1306	0.306274	36.342	3.5102e-289	2.66775e-286
cluster+(chr9:139565054-139565138)[1]	2145.22	7.75805	0.220013	35.2617	2.26829e-272	8.61952e-270
cluster+(chr14:101488403-101533138)[42]	1248.11	8.25637	0.244407	33.7812	3.72494e-250	9.43651e-248
cluster+(chr14:101335397-101351120)[8]	1718.23	8.88343	0.300232	29.5886	2.09578e-192	3.98198e-190
cluster-(chr2:177465708-177465780)[1]	20296.1	6.20196	0.216881	28.5962	7.49948e-180	1.13992e-177
cluster-(chr19:11606359-11606437)[1]	396.866	-8.11851	0.349846	-23.206	3.96337e-119	5.02027e-117
cluster-(chr9:131007000-131007309)[2]	160.22	4.51347	0.200085	22.5578	1.12659e-112	1.22316e-110
cluster+(chr5:85916314-85916392)[1]	347.835	-8.34588	0.397558	-20.9928	7.6236e-98	7.24242e-96
cluster-(chr11:72326107-72326174)[1]	59.6171	6.06971	0.349381	17.3728	1.32659e-67	1.12023e-65
cluster+(chr11:96074602-96074690)[1]	130.439	-3.01376	0.178432	-16.8903	5.30694e-64	4.03327e-62
cluster-(chrX:53583184-53584235)[2]	5984.52	-2.06964	0.124595	-16.6108	5.81722e-62	4.01917e-60
cluster-(chr15:89155078-89155155)[1]	34.1575	-3.60388	0.2458	-14.6618	1.13151e-48	7.16625e-47
cluster-(chr8:22102475-22102556)[1]	4529.14	1.61156	0.11238	14.3402	1.22705e-46	7.1735e-45
cluster+(chr3:183604588-183604673)[1]	63.5133	6.37971	0.447716	14.2494	4.51858e-46	2.45295e-44
cluster-(chr9:73424891-73425000)[1]	20.1777	6.41024	0.464588	13.7977	2.63188e-43	1.33349e-41
cluster+(chr3:160122376-160122613)[2]	1064.4	-1.09104	0.0796197	-13.7031	9.72659e-43	4.62013e-41
cluster+(chr2:177015031-177015140)[1]	3787.97	6.03892	0.443466	13.6175	3.14998e-42	1.40823e-40
cluster+(chr5:134263729-134263802)[1]	38.4999	-3.17599	0.242506	-13.0965	3.44703e-39	1.39645e-37
cluster-(chr11:10529817-10529873)[1]	38.9499	3.10108	0.236804	13.0956	3.49112e-39	1.39645e-37
cluster-(chr10:91352504-91352584)[1]	3333.92	1.68056	0.129429	12.9844	1.49977e-38	5.69911e-37
cluster+(chr7:150935507-150935624)[1]	253.837	-1.66411	0.128922	-12.9079	4.06187e-38	1.47001e-36
cluster+(chr9:96938239-96941202)[3]	3333.57	-1.2382	0.102991	-12.0224	2.71023e-33	9.3626e-32
cluster+(chr12:95702196-95703760)[2]	439.106	-1.32925	0.111843	-11.885	1.41634e-32	4.68007e-31
cluster-(chr1:71533314-71533399)[1]	15794.5	0.775658	0.0662993	11.6993	1.28452e-31	4.06764e-30
cluster+(chr8:27290887-27290951)[1]	140.03	-1.70997	0.155284	-11.0119	3.34933e-28	1.0182e-26
cluster+(chr22:50356514-50356587)[1]	10.3265	5.6804	0.518418	10.9572	6.13736e-28	1.794e-26
cluster+(chr2:136422967-136423048)[1]	112.786	-1.92394	0.175751	-10.947	6.86863e-28	1.93339e-26
cluster-(chr4:164014726-164014780)[1]	35.1887	1.97523	0.181828	10.8631	1.7269e-27	4.6873e-26
cluster+(chr13:92002859-92003645)[6]	8202.97	-1.3754	0.136365	-10.0862	6.36081e-24	1.66697e-22
cluster+(chr16:28969904-28969982)[1]	9.30489	-3.50405	0.350054	-10.01	1.37713e-23	3.48873e-22
cluster-(chr11:122017230-122023016)[2]	30.9308	4.2966	0.429643	10.0004	1.51807e-23	3.72173e-22
cluster-(chrX:73506939-73507192)[2]	408.688	-1.29788	0.130983	-9.9088	3.81183e-23	9.05311e-22
cluster+(chr4:79741906-79741975)[1]	9.70747	3.00137	0.308676	9.72338	2.39699e-22	5.52034e-21
cluster-(chr6:157100812-157100865)[1]	27.5152	1.81309	0.186575	9.71774	2.5334e-22	5.66289e-21
cluster-(chr19:46142252-46142345)[1]	246.856	-1.03214	0.10651	-9.69051	3.30872e-22	7.18464e-21
cluster-(chr13:50570551-50570637)[1]	27.2193	-1.48069	0.156182	-9.48054	2.52964e-21	5.34035e-20
cluster+(chr5:15935291-15935369)[1]	25.4584	10.1046	1.06918	9.45074	3.36442e-21	6.9107e-20
cluster-(chr17:1617197-1617281)[1]	26686.8	1.51947	0.162494	9.35091	8.68943e-21	1.73789e-19
cluster+(chr3:113313723-113313789)[1]	71.5154	1.40046	0.150135	9.32802	1.07864e-20	2.10197e-19
cluster-(chr3:52302294-52302377)[1]	14598.7	-0.751232	0.0807385	-9.30451	1.34615e-20	2.55768e-19
cluster+(chr17:8090263-8090322)[1]	8.34601	-4.03519	0.434883	-9.27879	1.71419e-20	3.17752e-19
cluster+(chr1:94312388-94312467)[1]	10.8752	2.60775	0.282163	9.24201	2.41911e-20	4.3217e-19
cluster-(chr19:40788450-40788548)[1]	25.9474	-1.55866	0.16867	-9.24086	2.44517e-20	4.3217e-19
cluster+(chr12:54731000-54731098)[1]	1759.89	-0.988971	0.10709	-9.23495	2.58418e-20	4.46358e-19
cluster-(chr7:99691183-99691697)[3]	24867.4	0.81721	0.089473	9.13359	6.62635e-20	1.11912e-18
cluster-(chr15:22513229-22513280)[1]	29.3939	-1.67958	0.183998	-9.12829	6.959e-20	1.14975e-18
cluster+(chr22:42296948-42297016)[1]	111.399	-1.61677	0.177929	-9.0866	1.02185e-19	1.65235e-18
cluster+(chr5:148808481-148810296)[2]	3493.68	2.93594	0.327684	8.95966	3.25691e-19	5.15677e-18
cluster+(chr7:73605528-73605624)[1]	86.6665	-1.04401	0.11709	-8.91633	4.81979e-19	7.4756e-18
cluster-(chr2:240273419-240273499)[1]	15.7383	-2.40463	0.270021	-8.90537	5.32092e-19	8.0878e-18
cluster+(chr18:56118306-56118390)[1]	5.41999	5.36042	0.607199	8.82811	1.06457e-18	1.58642e-17
cluster-(chr10:132760851-132760931)[1]	1005.32	1.54791	0.176331	8.77847	1.65708e-18	2.42188e-17
cluster-(chr17:57228497-57228582)[1]	852.558	-1.14053	0.13029	-8.75383	2.06239e-18	2.95739e-17
cluster-(chrX:151127050-151128184)[2]	10.8043	9.04334	1.03946	8.70002	3.3183e-18	4.6702e-17
cluster-(chr1:154166141-154166219)[1]	11.9153	2.22422	0.255766	8.69628	3.42943e-18	4.73885e-17
cluster-(chr17:17716794-17717245)[2]	56.7826	-1.43141	0.165391	-8.65471	4.94185e-18	6.7068e-17
cluster+(chr10:127508309-127508391)[1]	7.07531	-4.39504	0.519908	-8.45349	2.82714e-17	3.76953e-16
cluster-(chr1:31212003-31212079)[1]	20.8856	-8.20561	0.981327	-8.36175	6.17962e-17	8.09743e-16
cluster+(chr12:62997466-62997549)[1]	14500.5	0.641869	0.077326	8.30081	1.03403e-16	1.33198e-15
cluster-(chr1:95211416-95211456)[1]	26.075	1.62542	0.199911	8.13073	4.26709e-16	5.40499e-15
cluster+(chr2:177053571-177053629)[1]	37.6146	3.00493	0.381458	7.87748	3.34051e-15	4.16194e-14
cluster+(chr17:78072627-78072676)[1]	32.799	-1.4745	0.187268	-7.87372	3.44246e-15	4.21979e-14
cluster+(chr1:53394346-53406085)[3]	159.4	2.28774	0.292086	7.83242	4.78571e-15	5.77323e-14
cluster+(chr20:62550802-62551180)[4]	672.394	-0.949325	0.121547	-7.81037	5.70208e-15	6.77122e-14
cluster+(chr16:30515240-30515322)[1]	6.58649	-4.70844	0.60595	-7.77033	7.82795e-15	9.15268e-14
cluster-(chr5:92956402-92956494)[1]	13.8929	-1.62987	0.210178	-7.75471	8.85425e-15	1.01958e-13
cluster-(chr9:97848296-97848376)[1]	103.503	1.5431	0.199233	7.7452	9.54337e-15	1.08253e-13
cluster-(chr18:56118312-56118384)[1]	3.44634	4.97579	0.652714	7.62323	2.47412e-14	2.76519e-13
cluster-(chr14:23887196-23887272)[1]	7.898	2.58144	0.350963	7.35531	1.90485e-13	2.0981e-12
cluster+(chr19:46522190-46522307)[1]	1556.98	-1.19713	0.165728	-7.22347	5.06758e-13	5.50194e-12
cluster-(chr3:49057581-49058142)[2]	40101.9	-0.915352	0.127131	-7.20005	6.0191e-13	6.44298e-12
cluster-(chr7:27209099-27209182)[1]	4.02938	3.55845	0.504629	7.05162	1.7685e-12	1.86675e-11
cluster-(chr19:50004042-50004125)[1]	2047.99	2.32932	0.330849	7.04042	1.91658e-12	1.99534e-11
cluster+(chr14:104583742-104583851)[1]	4.38523	3.86923	0.558343	6.92984	4.21307e-12	4.32693e-11
cluster+(chr1:117637265-117637350)[1]	134.413	1.20634	0.175156	6.88723	5.68907e-12	5.76492e-11
cluster+(chr2:241395418-241395506)[1]	4.91074	2.63328	0.385389	6.83277	8.32932e-12	8.32932e-11
cluster+(chr16:14397824-14403228)[2]	1860.39	-0.999747	0.146739	-6.8131	9.55149e-12	9.42744e-11
cluster+(chr11:61276068-61276129)[1]	42.5996	3.20733	0.472823	6.78337	1.17402e-11	1.14392e-10
cluster+(chr19:4445975-4446045)[1]	19.9636	-1.36196	0.201089	-6.77291	1.26216e-11	1.21423e-10
cluster-(chrX:137749872-137749954)[1]	3.80002	6.83644	1.01979	6.70379	2.03077e-11	1.92923e-10
cluster-(chr17:56408593-56413383)[2]	96964.9	-0.764376	0.114073	-6.70078	2.0731e-11	1.94513e-10
cluster+(chr16:24214437-24214552)[1]	169.557	-0.804502	0.120418	-6.6809	2.37482e-11	2.20105e-10
cluster+(chr17:11985216-11985313)[1]	202.871	-0.987969	0.148028	-6.67419	2.48606e-11	2.27639e-10
cluster-(chr17:7126616-7126698)[1]	96.3793	-0.847576	0.127083	-6.66946	2.56748e-11	2.32296e-10
cluster-(chr12:109230684-109230782)[1]	10.7809	1.56031	0.237341	6.5741	4.89487e-11	4.37659e-10
cluster-(chr13:50623109-50623337)[2]	2859.52	0.90912	0.139401	6.52162	6.95502e-11	6.14629e-10
cluster+(chr5:159912359-159912457)[1]	38913.3	1.78686	0.274684	6.50514	7.76186e-11	6.78047e-10
cluster+(chr1:209605478-209605587)[1]	15.4038	3.61565	0.55819	6.47746	9.32823e-11	8.0562e-10
cluster+(chr18:20513312-20513401)[1]	5.34077	2.1712	0.339994	6.386	1.70283e-10	1.4541e-09
cluster+(chr14:101377476-101377550)[1]	2.60004	7.03266	1.10416	6.36926	1.89938e-10	1.60392e-09
cluster-(chr14:100575756-100575851)[1]	8.43282	2.89311	0.457552	6.32302	2.56507e-10	2.14226e-09
cluster-(chr22:38240279-38243781)[2]	17.4813	-1.1856	0.187649	-6.31816	2.64703e-10	2.18668e-09
cluster-(chr4:24521815-24521913)[1]	3.31809	-6.49729	1.05287	-6.17103	6.78447e-10	5.5443e-09
cluster-(chr2:25551509-25551590)[1]	66.4372	-0.804778	0.133921	-6.00936	1.86262e-09	1.50595e-08
cluster-(chr2:133014539-133014653)[1]	3.81602	-5.92848	1.00513	-5.89823	3.67429e-09	2.93943e-08
cluster+(chr17:79099677-79099755)[1]	2.75724	3.21009	0.544919	5.89094	3.84004e-09	3.04003e-08
cluster-(chr6:35632494-35632566)[1]	4.58947	-2.23523	0.381774	-5.85485	4.77452e-09	3.74086e-08
cluster-(chr10:65132717-65132808)[1]	11.7411	-1.42859	0.245723	-5.81383	6.10597e-09	4.73524e-08
cluster+(chr1:110141515-110141589)[1]	837.223	0.783948	0.136593	5.73931	9.50604e-09	7.29757e-08
cluster-(chr9:21512114-21512184)[1]	2.16049	4.36465	0.768597	5.67872	1.35709e-08	1.03139e-07
cluster-(chr7:130561506-130562298)[2]	7013.12	0.683055	0.121879	5.60435	2.0904e-08	1.57297e-07
cluster+(chr22:20020662-20020743)[1]	48.258	-0.856628	0.154175	-5.5562	2.75708e-08	2.05429e-07
cluster-(chr22:45596835-45596900)[1]	14.4963	-1.57968	0.288742	-5.47089	4.47778e-08	3.30399e-07
cluster-(chr17:57215119-57215233)[1]	659.264	-0.484621	0.0889608	-5.44758	5.10597e-08	3.70559e-07
cluster-(chr4:153410479-153410568)[1]	2.7813	-2.70774	0.497096	-5.44711	5.11956e-08	3.70559e-07
cluster+(chr1:172107948-172108028)[1]	1.64132	3.23576	0.604487	5.35291	8.65529e-08	6.20568e-07
cluster-(chr5:36147994-36148090)[1]	9.07328	-1.23367	0.231917	-5.31948	1.04065e-07	7.39156e-07
cluster-(chr10:105154010-105154158)[1]	3089.32	-0.836572	0.158612	-5.27434	1.33234e-07	9.37573e-07
cluster-(chr6:33967749-33967828)[1]	2.51129	-5.31473	1.01032	-5.26045	1.43702e-07	1.00196e-06
cluster+(chr11:70130061-70130176)[1]	61.6105	-0.609554	0.117542	-5.18585	2.15029e-07	1.48565e-06
cluster-(chr12:58218392-58218475)[1]	21.5887	-1.1902	0.232494	-5.11929	3.06692e-07	2.09987e-06
cluster-(chr12:49048227-49048313)[1]	21.4223	2.10217	0.412473	5.09649	3.46e-07	2.34786e-06
cluster-(chr9:111808509-111808578)[1]	287.123	0.663657	0.130828	5.07275	3.92107e-07	2.63718e-06
cluster+(chrX:109298557-109298654)[1]	174.341	0.560058	0.110826	5.05349	4.33813e-07	2.89208e-06
cluster+(chrX:65238712-65238821)[1]	283.969	1.04225	0.207756	5.0167	5.25665e-07	3.47396e-06
cluster+(chr8:1749291-1749358)[1]	1.17139	5.92181	1.18314	5.00517	5.58128e-07	3.6567e-06
cluster-(chr1:172107938-172113784)[2]	1.92312	2.77932	0.556214	4.99685	5.8273e-07	3.78525e-06
cluster+(chr6:33258022-33258102)[1]	1.36363	4.67844	0.943522	4.95848	7.10468e-07	4.57589e-06
cluster-(chr8:146017316-146017376)[1]	6.00063	1.48065	0.30416	4.868	1.12736e-06	7.19993e-06
cluster-(chr7:132719620-132719675)[1]	1.25119	5.25239	1.08185	4.85501	1.20381e-06	7.62413e-06
cluster-(chr17:79099076-79107108)[3]	1.16844	3.71427	0.776527	4.78318	1.72545e-06	1.08376e-05
cluster+(chr1:243509478-243509557)[1]	46.2766	-0.919247	0.192461	-4.77628	1.78569e-06	1.1124e-05
cluster-(chr4:102251459-102251571)[1]	2.08649	-2.95208	0.619332	-4.76656	1.87402e-06	1.15793e-05
cluster+(chr4:13629489-13629581)[1]	1.74513	-4.81944	1.02077	-4.72135	2.3428e-06	1.4355e-05
cluster-(chr6:135300476-135300570)[1]	1.09411	-5.00565	1.06057	-4.71978	2.36102e-06	1.4355e-05
cluster-(chr17:19247819-19247887)[1]	28.3939	-0.926551	0.196772	-4.70875	2.49241e-06	1.50336e-05
cluster+(chr7:98479273-98479352)[1]	7.01576	-1.41493	0.301796	-4.68837	2.75385e-06	1.64797e-05
cluster-(chrX:45605585-45606530)[2]	6721.84	1.26584	0.270399	4.68138	2.84948e-06	1.69188e-05
cluster-(chr14:31483852-31483948)[1]	8.78513	-1.0832	0.233387	-4.64123	3.46334e-06	2.04042e-05
cluster-(chr6:72113254-72113324)[1]	553.564	2.30449	0.499152	4.6168	3.89707e-06	2.27829e-05
cluster-(chr6:31323001-31323093)[1]	1.29946	3.27458	0.724247	4.52135	6.14463e-06	3.56483e-05
cluster+(chr2:97464015-97464090)[1]	7.33879	1.30774	0.291276	4.48969	7.13281e-06	4.10677e-05
cluster-(chr11:61582633-61582712)[1]	11.7934	-1.35771	0.302625	-4.48643	7.24259e-06	4.10857e-05
cluster-(chr14:104583755-104583840)[1]	0.917932	4.92463	1.09768	4.48639	7.24407e-06	4.10857e-05
cluster-(chr11:2155364-2155439)[1]	1.03558	5.01349	1.11818	4.48363	7.3385e-06	4.13131e-05
cluster+(chr1:38554903-38555001)[1]	2.11705	3.14455	0.701843	4.48042	7.44958e-06	4.163e-05
cluster-(chr1:9211727-9211836)[1]	1144.27	-0.836976	0.186969	-4.47654	7.58631e-06	4.20847e-05
cluster+(chr21:26946292-26946356)[1]	233188	0.530879	0.12055	4.40379	1.06374e-05	5.85827e-05
cluster+(chrX:153678668-153678734)[1]	2.30433	2.09481	0.476064	4.40027	1.08116e-05	5.9114e-05
cluster+(chr6:57254930-57255010)[1]	4.35225	-1.5683	0.357033	-4.39258	1.12013e-05	6.0807e-05
cluster-(chr1:65523438-65524191)[2]	1.59045	2.41805	0.551145	4.38732	1.14755e-05	6.18535e-05
cluster+(chr22:20073269-20073665)[2]	9.22454	1.1437	0.261847	4.36781	1.25501e-05	6.71695e-05
cluster+(chr15:63116156-63116240)[1]	9.48754	-2.02361	0.467935	-4.32455	1.52846e-05	8.12329e-05
cluster+(chr5:149112388-149112453)[1]	21645.2	0.667801	0.154705	4.31661	1.58447e-05	8.36249e-05
cluster+(chr6:30552109-30552194)[1]	122.649	-0.680816	0.157954	-4.31023	1.63087e-05	8.54802e-05
cluster-(chr14:95604256-95604323)[1]	6.14866	1.25399	0.29535	4.24577	2.17847e-05	0.0001134
cluster-(chr1:198828002-198828282)[2]	1056.4	-1.36121	0.323952	-4.20188	2.64704e-05	0.000136854
cluster+(chr3:47891045-47891119)[1]	9.54125	0.857663	0.204884	4.1861	2.83791e-05	0.00014573
cluster-(chr17:67095705-67095773)[1]	9.01213	-1.41629	0.338469	-4.1844	2.8592e-05	0.000145839
cluster-(chr10:56367634-56367717)[1]	113.922	-0.986072	0.237267	-4.15595	3.23937e-05	0.000164128
cluster+(chr2:11907570-11907651)[1]	1.88439	-2.66801	0.64409	-4.14229	3.43856e-05	0.000173067
cluster-(chr7:134891746-134891830)[1]	6.1953	1.14222	0.277964	4.10924	3.96969e-05	0.000198484
cluster+(chrX:73438384-73438453)[1]	51.2967	0.66471	0.164368	4.04404	5.25376e-05	0.000260971
cluster+(chr19:55156760-55156834)[1]	0.609081	4.99206	1.23676	4.03639	5.42796e-05	0.000265379
cluster-(chr5:58999432-58999529)[1]	169.3	-1.49847	0.371307	-4.03566	5.44497e-05	0.000265379
cluster-(chr8:144895127-144895212)[1]	8.36121	1.28533	0.318502	4.03556	5.44725e-05	0.000265379
cluster+(chr7:75544515-75544587)[1]	1.81644	1.87377	0.465359	4.02651	5.66101e-05	0.000274036
cluster+(chr19:50436321-50436394)[1]	1.79616	3.48801	0.870514	4.00685	6.15348e-05	0.000294128
cluster-(chrX:73438212-73438453)[2]	490.989	0.329458	0.0822151	4.00726	6.14262e-05	0.000294128
cluster+(chr11:47422521-47422593)[1]	0.729691	-4.38933	1.09892	-3.99422	6.49083e-05	0.000308314
cluster+(chr1:41220027-41223044)[2]	21575.6	-0.506065	0.128678	-3.9328	8.39617e-05	0.000396341
cluster+(chr6:33665905-33666011)[1]	14.4552	0.937738	0.239974	3.90767	9.3192e-05	0.000437197
cluster+(chr2:12339256-12339327)[1]	164.322	-1.49206	0.38292	-3.89654	9.75776e-05	0.000454963
cluster+(chr22:23228447-23228559)[1]	3.63237	1.95967	0.508886	3.85089	0.000117688	0.000545384
cluster-(chr5:170813660-170813764)[1]	18.233	-0.789585	0.205567	-3.84102	0.000122524	0.000564354
cluster-(chrX:139006307-139006390)[1]	110.066	-0.884997	0.230541	-3.83879	0.000123642	0.000566072
cluster+(chr19:18392887-18392971)[1]	2.28549	-1.92522	0.503894	-3.82068	0.000133086	0.00060566
cluster-(chr17:46801770-46801837)[1]	0.522278	4.66549	1.22668	3.80335	0.000142754	0.000645791
cluster+(chrX:108297772-108297820)[1]	20.9404	1.40661	0.370949	3.79193	0.000149479	0.000672214
cluster-(chr9:20502263-20502340)[1]	6.99704	1.35509	0.358547	3.77939	0.000157212	0.000702831
cluster-(chr19:46178190-46178266)[1]	12.2276	-0.903888	0.23931	-3.77707	0.000158686	0.000704755
cluster-(chr5:179442303-179442397)[1]	57.5828	1.67246	0.442943	3.7758	0.000159497	0.000704755
cluster+(chr20:3898141-3898218)[1]	2.67867	-1.56172	0.418395	-3.73264	0.000189482	0.000832406
cluster-(chr22:20102209-20102274)[1]	0.735429	3.3685	0.902882	3.73083	0.000190847	0.000833586
cluster+(chr17:29902288-29902540)[2]	139.991	-0.531046	0.143348	-3.70458	0.000211741	0.000919561
cluster-(chr16:28855240-28855328)[1]	0.782614	3.92804	1.06394	3.69198	0.000222512	0.000960849
cluster+(chr20:33578179-33578300)[1]	3.65026	1.40992	0.383943	3.67222	0.000240451	0.00103245
cluster-(chr15:42491768-42491864)[1]	35.2783	0.556632	0.151969	3.66281	0.000249464	0.00106513
cluster-(chr17:74732532-74732630)[1]	7.16344	1.00543	0.274797	3.65882	0.000253382	0.00106984
cluster-(chr8:14710947-14711019)[1]	0.702939	4.41945	1.20744	3.66018	0.000252036	0.00106984
cluster+(chr22:25851613-25851678)[1]	1.47459	2.56514	0.704014	3.64359	0.000268857	0.0011289
cluster-(chr1:147806603-147806678)[1]	0.536171	-4.04213	1.11268	-3.63279	0.000280373	0.00117079
cluster-(chr9:86584663-86584772)[1]	59.3828	-0.547831	0.151018	-3.62758	0.00028609	0.00118813
cluster-(chr9:95054740-95054829)[1]	12.7324	-1.06034	0.293009	-3.61881	0.000295965	0.00122247
cluster-(chr12:57912946-57913042)[1]	25.8363	0.492171	0.136122	3.61566	0.000299586	0.00123073
cluster+(chr12:62654140-62654235)[1]	3.21107	-1.30204	0.360648	-3.61027	0.000305873	0.0012498
cluster-(chr11:93466840-93466930)[1]	3.08047	-1.44265	0.403872	-3.57206	0.000354189	0.00143949
cluster+(chr8:120337411-120337505)[1]	5.11188	-1.15941	0.325773	-3.55895	0.000372335	0.00150519
cluster+(chr1:12227000-12227095)[1]	1.05329	-2.88654	0.81589	-3.5379	0.00040332	0.00162182
cluster-(chr17:46114527-46114613)[1]	154.578	0.761387	0.216962	3.50931	0.000449277	0.00179711
cluster+(chr21:17962557-17962645)[1]	38.6805	1.84822	0.528041	3.50015	0.000464996	0.00185024
cluster-(chr16:87868198-87868266)[1]	1.42284	-2.30414	0.659448	-3.49405	0.000475756	0.0018832
cluster+(chr6:27115405-27115467)[1]	11.3723	0.708189	0.204549	3.46219	0.000535793	0.00210986
cluster+(chr16:1784986-1785067)[1]	3.85569	-1.21881	0.353875	-3.44417	0.000572805	0.00224398
cluster+(chr17:57918627-57918698)[1]	148006	-0.355526	0.103542	-3.43364	0.000595538	0.00232107
cluster-(chr22:29729147-29729256)[1]	14.943	0.638736	0.186118	3.43189	0.000599392	0.00232417
cluster+(chr3:195426272-195426368)[1]	1.22085	-2.3545	0.689366	-3.41546	0.000636755	0.00245652
cluster+(chr16:85951953-85952022)[1]	6.16682	-0.953907	0.279887	-3.40819	0.000653955	0.00251013
cluster-(chr4:10080235-10080316)[1]	1.69562	1.56383	0.460107	3.39884	0.000676728	0.00258449
cluster-(chr16:67236224-67236298)[1]	54.7849	-0.641079	0.188762	-3.39622	0.000683236	0.0025963
cluster-(chr10:12172759-12172815)[1]	1.79356	1.49608	0.441486	3.38874	0.000702152	0.0026549
cluster-(chr3:19356340-19356423)[1]	0.941803	-3.23249	0.955589	-3.38272	0.000717713	0.0027003
cluster+(chr19:55899549-55899610)[1]	3.51711	1.34275	0.397822	3.37525	0.000737495	0.00275182
cluster+(chr22:22007270-22007674)[2]	1922.08	-0.348765	0.103343	-3.37482	0.000738646	0.00275182
cluster-(chr16:69599711-69599771)[1]	5.88139	1.00043	0.300201	3.33252	0.000860624	0.00319061
cluster-(chr14:107259100-107259214)[1]	1.11525	2.75362	0.828584	3.32329	0.000889634	0.00328215
cluster-(chr3:10436173-10436246)[1]	0.452829	3.93322	1.19584	3.28907	0.00100518	0.0036905
cluster-(chr17:54968631-54968716)[1]	13.2525	0.982692	0.299313	3.28315	0.00102653	0.00375078
cluster-(chr15:65054586-65054714)[1]	0.546971	-3.94064	1.20078	-3.28173	0.00103173	0.00375175
cluster+(chr3:44155704-44155802)[1]	45.8406	1.58534	0.48477	3.2703	0.00107434	0.00388808
cluster+(chr5:154065336-154065421)[1]	5.35184	-1.38141	0.423243	-3.26386	0.00109906	0.00395869
cluster+(chr15:85923827-85923893)[1]	260.709	-0.391638	0.120473	-3.25083	0.00115067	0.00412504
cluster-(chr12:50627925-50627995)[1]	1.55998	1.74921	0.539676	3.24122	0.00119017	0.00424663
cluster-(chr6:72086663-72086734)[1]	0.923249	2.63058	0.813462	3.23381	0.00122153	0.00433813
cluster-(chr3:127305954-127306019)[1]	3.56401	-1.28019	0.397424	-3.22122	0.00127648	0.0045122
cluster+(chr12:54427734-54427829)[1]	4.91047	1.93745	0.604422	3.20546	0.00134846	0.00474458
cluster-(chr8:125520756-125520817)[1]	0.929377	-2.73712	0.85554	-3.19929	0.00137765	0.00482495
cluster-(chr7:2297150-2297212)[1]	2.15992	-1.44984	0.454844	-3.18754	0.00143487	0.00500229
cluster+(chr19:35836416-35836530)[1]	14.1751	1.00122	0.314551	3.18301	0.00145751	0.00503503
cluster-(chr1:228584749-228584810)[1]	1.06209	-2.48138	0.77948	-3.18338	0.00145564	0.00503503
cluster-(chr9:130452966-130453074)[1]	0.467814	3.81262	1.21205	3.14559	0.00165754	0.00570013
cluster+(chr19:54290929-54292027)[3]	1.27191	2.64154	0.840824	3.14162	0.00168018	0.00575198
cluster-(chr3:15738805-15738878)[1]	0.359529	-3.52154	1.12366	-3.13398	0.00172453	0.00587731
cluster+(chr9:116971714-116971809)[1]	4.06199	1.58064	0.508643	3.10757	0.00188632	0.00640001
cluster-(chr22:36682893-36682953)[1]	0.908493	-2.61685	0.844064	-3.1003	0.00193325	0.00653007
cluster+(chr22:35731633-35731751)[1]	8.86863	-0.972805	0.317185	-3.067	0.00216219	0.00727108
cluster-(chr1:247365269-247365362)[1]	3.5377	1.00978	0.330779	3.05272	0.00226778	0.00759255
cluster-(chr15:66011584-66011670)[1]	4.63889	-0.88823	0.292391	-3.03781	0.00238301	0.00790867
cluster-(chrX:151560691-151562964)[3]	0.648001	2.52253	0.830275	3.03818	0.00238008	0.00790867
cluster-(chr2:240882432-240882511)[1]	1.12049	-2.39328	0.789035	-3.03318	0.0024199	0.0079962
cluster+(chr22:46156404-46156478)[1]	4.03992	0.888626	0.29371	3.02552	0.00248208	0.00813894
cluster+(chr4:153457580-153457668)[1]	0.349897	-3.48437	1.15177	-3.02522	0.00248452	0.00813894
cluster-(chr22:49937041-49937114)[1]	2.37968	-2.54482	0.846728	-3.00547	0.00265167	0.00864923
cluster-(chr2:219866367-219866430)[1]	18.9637	1.32446	0.44223	2.99495	0.00274493	0.00891516
cluster-(chr2:207974711-207974797)[1]	10.5995	-0.632285	0.211691	-2.98683	0.00281889	0.00911642
cluster+(chr1:26881033-26881084)[1]	15.4813	0.557599	0.188098	2.9644	0.00303274	0.00976644
cluster+(chr21:17911409-17912231)[2]	192.411	1.0538	0.357284	2.94949	0.00318302	0.0102071
cluster-(chr1:25245836-25245907)[1]	5.56704	-0.937419	0.318605	-2.94226	0.00325826	0.0104045
cluster+(chr1:43914210-43914282)[1]	1.41723	-1.80329	0.614008	-2.93691	0.00331496	0.0104974
cluster+(chr5:175794949-175795034)[1]	11.6944	-1.05432	0.358944	-2.93727	0.0033112	0.0104974
cluster-(chr8:96085139-96085224)[1]	10.6764	0.920642	0.316222	2.91138	0.00359835	0.0113475
cluster+(chrX:117520357-117520434)[1]	19.2476	-0.620883	0.213633	-2.9063	0.00365729	0.0114857
cluster+(chr1:1102484-1104467)[3]	32.1415	-0.468095	0.161232	-2.90324	0.00369323	0.0115508
cluster-(chr19:55742253-55756618)[3]	4.67108	-1.0828	0.373188	-2.9015	0.00371386	0.0115678
cluster-(chr1:235353349-235353431)[1]	0.664807	-2.81643	0.979134	-2.87645	0.00402174	0.0124756
cluster+(chr9:20716104-20716187)[1]	4.9509	-0.83711	0.291419	-2.87253	0.00407205	0.0125803
cluster-(chr7:99754228-99754292)[1]	0.510733	2.84126	0.997746	2.84768	0.0044039	0.0135505
cluster-(chr14:74946836-74946907)[1]	0.519307	2.74326	0.971456	2.82386	0.00474488	0.0145408
cluster+(chr1:10287776-10287861)[1]	0.778227	2.6665	0.949278	2.80897	0.00496995	0.0151693
cluster-(chr1:8926561-8926649)[1]	1.23115	2.05689	0.751769	2.73606	0.00621794	0.0189025
cluster+(chr5:169455492-169455570)[1]	12.8117	0.531771	0.195896	2.71456	0.00663648	0.0200945
cluster-(chr8:135812763-135817188)[2]	14718.3	-0.579661	0.214618	-2.7009	0.0069153	0.0208329
cluster-(chrX:118780701-118780811)[1]	239.624	-0.410023	0.151864	-2.69994	0.00693518	0.0208329
cluster-(chr8:10892716-10892812)[1]	92.4345	0.514764	0.193492	2.66039	0.00780504	0.0233537
cluster-(chr17:43011986-43012049)[1]	1.33118	-1.61591	0.610668	-2.64613	0.00814182	0.0242658
cluster+(chr2:219267369-219267445)[1]	4987.66	-0.196005	0.0743772	-2.63528	0.00840669	0.0248956
cluster+(chr4:53578849-53578914)[1]	7.08652	0.90748	0.344421	2.6348	0.00841864	0.0248956
cluster-(chr11:568089-568198)[1]	5544.09	-0.40399	0.153662	-2.62909	0.00856146	0.0252198
cluster-(chr11:64658609-64669927)[4]	3527.62	-0.857178	0.326449	-2.62577	0.00864542	0.0253036
cluster-(chr5:153975572-153975632)[1]	0.73386	-2.72686	1.03867	-2.62533	0.0086565	0.0253036
cluster+(chr19:2630713-2630791)[1]	1.85838	1.70289	0.653859	2.60437	0.00920445	0.0266909
cluster+(chr20:61918160-61918218)[1]	25.4905	-0.684151	0.262659	-2.60471	0.00919521	0.0266909
cluster+(chr2:208619531-208619605)[1]	3.88171	0.971293	0.373118	2.60318	0.00923644	0.0266909
cluster+(chr20:18451259-18451335)[1]	0.815062	1.95194	0.750232	2.60179	0.00927396	0.0266978
cluster-(chr11:64109321-64109376)[1]	1.47453	1.51488	0.584512	2.5917	0.00955038	0.0273898
cluster-(chr11:121970465-121970552)[1]	0.466023	3.57585	1.38196	2.58751	0.00966711	0.0276203
cluster+(chr2:219206634-219206703)[1]	0.411239	-2.80946	1.0955	-2.56455	0.0103309	0.0294063
cluster-(chr5:9053928-9054007)[1]	0.708007	2.28918	0.907985	2.52117	0.0116966	0.0331694
cluster-(chr15:55665138-55665232)[1]	31.5833	0.469276	0.186657	2.51411	0.0119332	0.0337146
cluster+(chr19:52195865-52196592)[3]	483.107	0.687059	0.273746	2.50984	0.0120785	0.0339989
cluster+(chr11:34963384-34963467)[1]	4.71143	0.82912	0.331016	2.50477	0.012253	0.0343627
cluster+(chr9:6007826-6007904)[1]	0.510299	2.62489	1.05563	2.48657	0.012898	0.0360384
cluster+(chr1:12251770-12251830)[1]	0.238686	-2.91912	1.17954	-2.4748	0.0133312	0.0369771
cluster-(chr3:24562853-24562926)[1]	0.338003	3.22406	1.30268	2.47494	0.0133259	0.0369771
cluster-(chr12:113596918-113596982)[1]	0.24331	-2.92433	1.18632	-2.46504	0.0136997	0.0378611
cluster+(chr3:186504461-186504566)[1]	7.66298	-1.07752	0.440642	-2.44533	0.0144719	0.0398501
cluster-(chr17:28444104-28444178)[1]	3694.41	0.246813	0.101046	2.44259	0.0145821	0.0400087
cluster-(chr5:53371348-53371413)[1]	0.228059	-2.88531	1.18242	-2.44018	0.0146801	0.0401326
cluster-(chr6:33255004-33255066)[1]	0.907017	1.65366	0.680357	2.43057	0.0150751	0.0410649
cluster+(chr19:13985513-13985825)[2]	1813.92	-0.467358	0.193602	-2.41401	0.0157778	0.0428256
cluster+(chr2:64752647-64752699)[1]	1.2039	-1.66039	0.692998	-2.39596	0.0165771	0.0448348
cluster+(chr19:14640355-14640452)[1]	0.216935	-2.79252	1.1818	-2.36294	0.0181305	0.0488625
cluster+(chr11:65416663-65416724)[1]	0.968314	1.45851	0.62172	2.34593	0.0189799	0.0509708
cluster-(chrX:146331669-146342143)[4]	1.96546	1.57203	0.674678	2.33005	0.0198035	0.0529952
cluster-(chrX:146271222-146280645)[2]	3.49777	1.52538	0.657104	2.32137	0.0202669	0.054045
cluster-(chr3:48671069-48671131)[1]	3.0563	0.890021	0.384762	2.31317	0.0207132	0.055042
cluster-(chr17:74094100-74094157)[1]	1.80113	1.2114	0.527041	2.29849	0.0215337	0.0568251
cluster-(chr2:219144848-219144911)[1]	0.763129	-1.82796	0.795085	-2.29907	0.021501	0.0568251
cluster-(chr14:24612698-24612774)[1]	3.03594	-0.797224	0.350371	-2.27537	0.0228838	0.0601787
cluster-(chr12:94965007-94965128)[1]	0.242238	3.47521	1.53989	2.2568	0.0240207	0.0629509
cluster-(chr4:2251804-2251883)[1]	0.181489	3.19593	1.41901	2.25222	0.0243082	0.0634853
cluster+(chr10:6194159-6194240)[1]	1.60202	-1.16669	0.522619	-2.2324	0.0255887	0.0666007
cluster-(chr1:153934827-153934896)[1]	8.17488	-0.587515	0.263919	-2.22612	0.0260064	0.0674569
cluster+(chr12:97885687-97885756)[1]	0.501542	1.89603	0.853138	2.22241	0.0262553	0.0678709
cluster-(chr19:6736723-6736789)[1]	0.821621	1.5657	0.705327	2.21982	0.0264309	0.0680933
cluster+(chr16:26036558-26036631)[1]	6.34224	-0.690033	0.313736	-2.19941	0.0278488	0.0715037
cluster+(chr8:92217713-92217787)[1]	8.54186	-0.636368	0.28955	-2.19778	0.0279646	0.0715593
cluster-(chr10:69163109-69163168)[1]	0.435968	2.21174	1.0089	2.19223	0.0283627	0.0723345
cluster+(chr3:183959193-183959277)[1]	0.510247	2.39748	1.10743	2.16491	0.0303943	0.0772338
cluster-(chr22:31556048-31556105)[1]	24.31	0.346787	0.160275	2.1637	0.030487	0.0772338
cluster+(chr2:64567893-64567973)[1]	0.529801	-2.2486	1.04279	-2.15634	0.0310572	0.0784169
cluster+(chr1:51525509-51525775)[2]	8.62391	0.836638	0.388622	2.15283	0.0313317	0.078848
cluster+(chr12:109029586-109029646)[1]	0.681938	-1.74916	0.816584	-2.14205	0.0321896	0.0807395
cluster+(chr6:16141787-16141855)[1]	0.394624	2.37559	1.11266	2.13505	0.0327566	0.081815
cluster-(chr10:100191049-100191117)[1]	4.30081	0.676748	0.31711	2.13411	0.0328337	0.081815
cluster-(chr20:26188822-26188914)[1]	2.20248	-0.907149	0.426929	-2.12483	0.0336012	0.083454
cluster-(chr5:136983261-136983338)[1]	233.721	-0.383064	0.180596	-2.12111	0.0339125	0.0839527
cluster-(chr17:12820585-12820659)[1]	0.364891	3.10953	1.47222	2.11214	0.0346747	0.085561
cluster-(chr10:12767253-12767352)[1]	1.14291	1.4037	0.66501	2.11079	0.0347902	0.085568
cluster+(chr19:12897942-12898006)[1]	0.236898	2.88039	1.37687	2.09199	0.0364398	0.0893364
cluster+(chr19:59061652-59061743)[1]	0.652546	-1.73193	0.829935	-2.08682	0.0369041	0.0901837
cluster+(chrX:105883044-105883126)[1]	0.296139	-2.3467	1.12587	-2.08434	0.0371296	0.0904438
cluster-(chr12:112601062-112601125)[1]	0.224224	2.70479	1.29983	2.08087	0.0374454	0.0909217
cluster+(chr4:38869653-38869748)[1]	162.577	-0.416877	0.200552	-2.07865	0.0376498	0.0911269
cluster+(chr19:49513163-49513229)[1]	2.24078	-0.920601	0.444069	-2.0731	0.0381628	0.0920753
cluster+(chr1:32552550-32552608)[1]	1.05629	1.27579	0.618655	2.06219	0.0391894	0.0942529
cluster-(chrX:53224593-53228127)[2]	2.80285	-0.854496	0.41771	-2.04567	0.0407891	0.0977909
cluster-(chr9:36823536-36823596)[1]	0.178737	-2.50586	1.25015	-2.00444	0.0450228	0.107602
cluster+(chr4:110409854-110409951)[1]	122.412	-0.192485	0.0964704	-1.99528	0.0460125	0.109622
cluster+(chr12:48526580-48526650)[1]	2.57397	-0.74672	0.375124	-1.99059	0.0465255	0.110154
cluster+(chr16:4721319-4721391)[1]	0.174196	-2.4863	1.24827	-1.99179	0.0463942	0.110154
cluster-(chr10:100154975-100155064)[1]	4.50073	0.770536	0.387439	1.98879	0.0467241	0.11028
cluster-(chr6:2854265-2854341)[1]	21.3626	-0.448925	0.22619	-1.98472	0.0471755	0.111001
cluster-(chr2:239990513-239990610)[1]	0.223127	2.70915	1.36924	1.97857	0.0478643	0.112274
cluster+(chr3:75679914-75680009)[1]	0.175375	3.05722	1.54839	1.97445	0.0483309	0.11302
cluster-(chr14:23426159-23426238)[1]	4.68969	-0.926487	0.470373	-1.96969	0.0488744	0.11394
cluster-(chr7:129410223-129414854)[3]	265.854	0.496757	0.256556	1.93625	0.0528368	0.122801
cluster+(chr19:46178186-46178282)[1]	25.5985	-0.496156	0.257124	-1.92964	0.0536519	0.124315
cluster+(chr17:38318186-38318254)[1]	3.41905	0.756181	0.393255	1.92288	0.0544957	0.125505
cluster+(chr7:143079779-143079893)[1]	0.283906	2.84336	1.47792	1.92389	0.0543688	0.125505
cluster+(chr7:99954274-99954344)[1]	12.629	0.906942	0.472694	1.91867	0.0550265	0.126345
cluster-(chr6:36590213-36590289)[1]	0.475525	-2.00269	1.05014	-1.90707	0.056511	0.129362
cluster-(chr1:43637323-43637383)[1]	0.691463	-1.47739	0.777506	-1.90016	0.057412	0.130638
cluster-(chr2:11680731-11680803)[1]	0.866665	1.20512	0.633842	1.90129	0.0572634	0.130638
cluster-(chr6:44221943-44222022)[1]	0.186141	2.60624	1.37275	1.89855	0.0576238	0.130729
cluster-(chr19:47212550-47212602)[1]	2.16124	0.765633	0.408354	1.87492	0.060803	0.137531
cluster+(chr15:50652526-50652607)[1]	0.465424	-1.94747	1.0408	-1.87114	0.061326	0.138302
cluster+(chr4:99918538-99918611)[1]	1.13102	-1.16946	0.625973	-1.86823	0.0617304	0.138802
cluster+(chr20:32636925-32636996)[1]	1.81366	0.837337	0.448706	1.86611	0.0620255	0.139054
cluster+(chr11:3877292-3877371)[1]	5.15987	-0.518268	0.278147	-1.86329	0.0624216	0.139429
cluster-(chr1:224585929-224586013)[1]	4.83793	0.57146	0.306856	1.86231	0.0625597	0.139429
cluster-(chr22:42319226-42319301)[1]	6.16236	0.466207	0.250607	1.86031	0.0628416	0.139648
cluster+(chr1:201972252-201972364)[1]	0.515772	1.51978	0.818764	1.85619	0.0634261	0.139754
cluster-(chr15:75132983-75133048)[1]	0.655527	-1.48148	0.798174	-1.85609	0.0634411	0.139754
cluster-(chr3:48357850-48357949)[1]	0.939135	-1.14869	0.618174	-1.85819	0.0631416	0.139754
cluster+(chr19:40875753-40875814)[1]	0.874189	1.17867	0.637513	1.84886	0.0644775	0.141627
cluster+(chr2:134884696-134884763)[1]	4.22447	-0.641177	0.348951	-1.83744	0.0661449	0.144871
cluster-(chr16:30886587-30886644)[1]	0.516221	-1.66628	0.908331	-1.83444	0.0665888	0.145424
cluster-(chr18:70520556-70520617)[1]	0.34872	2.00308	1.09555	1.82838	0.0674927	0.146975
cluster-(chr5:6827966-6828034)[1]	0.157583	2.8293	1.55006	1.82529	0.0679574	0.147565
cluster-(chr19:58898137-58898225)[1]	0.173225	-2.37896	1.30718	-1.81992	0.0687716	0.148907
cluster-(chr8:117886967-117887039)[1]	0.877295	-1.18512	0.653864	-1.81249	0.06991	0.150942
cluster+(chr3:168269642-168269737)[1]	25.8152	-0.874246	0.483171	-1.80939	0.0703902	0.151548
cluster-(chr19:8454174-8454264)[1]	0.435813	-2.07195	1.14618	-1.8077	0.0706528	0.151684
cluster-(chr14:102026624-102026759)[1]	0.19943	2.46675	1.37278	1.7969	0.0723517	0.154894
cluster-(chr8:10682883-10682953)[1]	1.2636	-0.920966	0.514168	-1.79118	0.0732649	0.156408
cluster-(chr3:195609200-195609266)[1]	0.275256	2.25342	1.26226	1.78522	0.0742251	0.158014
cluster+(chrX:7065901-7065978)[1]	7.60731	0.557896	0.313097	1.78186	0.0747713	0.158331
cluster-(chr10:35368526-35368608)[1]	2.50649	-0.70926	0.39807	-1.78175	0.0747906	0.158331
cluster+(chr17:37071232-37071295)[1]	0.869145	1.31266	0.738852	1.77662	0.0756307	0.159665
cluster+(chr6:53141791-53141869)[1]	0.263899	-2.11583	1.1956	-1.76968	0.0767809	0.161197
cluster-(chr7:25989539-25989606)[1]	103869	-0.387457	0.218862	-1.77033	0.0766729	0.161197
cluster-(chr6:159185693-159185785)[1]	0.913174	-1.29718	0.733905	-1.7675	0.0771446	0.161515
cluster-(chr19:54290931-54290996)[1]	0.419057	1.93457	1.10027	1.75826	0.0787028	0.164325
cluster+(chr2:12877493-12877570)[1]	0.207478	3.01071	1.71767	1.75279	0.0796379	0.165821
cluster-(chr19:6389649-6392994)[2]	0.665424	-1.3062	0.748175	-1.74585	0.0808364	0.167857
cluster-(chr3:31203196-31203279)[1]	0.383741	-2.00127	1.14864	-1.7423	0.081456	0.168683
cluster+(chr16:81567507-81567571)[1]	0.847116	1.2362	0.710481	1.73995	0.0818678	0.169075
cluster-(chr8:145660934-145661002)[1]	0.248812	2.19512	1.26345	1.7374	0.0823165	0.169541
cluster+(chr17:75085499-75085579)[1]	3.12574	-0.657654	0.379436	-1.73324	0.0830531	0.170595
cluster+(chr12:104324203-104324333)[1]	1.30658	1.01983	0.591472	1.72423	0.0846664	0.173388
cluster+(chr1:85599477-85599556)[1]	1.42639	-0.916828	0.532078	-1.72311	0.084869	0.173388
cluster-(chr5:100152186-100152269)[1]	0.382787	-1.78948	1.03949	-1.7215	0.0851603	0.173517
cluster+(chr17:28444097-28444190)[1]	6092.97	0.197927	0.115773	1.70961	0.0873376	0.176845
cluster+(chr7:136587914-136588041)[1]	0.151755	2.61414	1.52983	1.70878	0.0874917	0.176845
cluster-(chr15:74703698-74703773)[1]	4.77311	0.543277	0.317557	1.7108	0.0871173	0.176845
cluster+(chr11:67257716-67257786)[1]	0.237201	-2.02663	1.19103	-1.70158	0.0888339	0.178688
cluster+(chr9:127454721-127456077)[2]	798.145	-0.723989	0.425533	-1.70137	0.0888737	0.178688
cluster+(chr19:42373697-42373768)[1]	2.74595	0.760062	0.447371	1.69895	0.0893281	0.179014
cluster+(chr8:103137660-103137743)[1]	9.77406	-0.661513	0.389869	-1.69676	0.0897426	0.179014
cluster-(chr5:1063011-1063089)[1]	0.251721	-2.00316	1.18018	-1.69733	0.0896345	0.179014
cluster-(chr11:71783274-71783348)[1]	0.151847	-2.199	1.30732	-1.68207	0.0925555	0.183661
cluster-(chr12:123849311-123849390)[1]	1.41421	1.14732	0.681829	1.68271	0.0924304	0.183661
cluster+(chr22:19951276-19951357)[1]	0.685575	-1.62747	0.968289	-1.68077	0.0928081	0.183683
cluster+(chr1:193105633-193105713)[1]	4.27018	-0.534033	0.319167	-1.67321	0.0942864	0.186124
cluster+(chr11:111218482-111218549)[1]	3.71856	0.613138	0.366745	1.67184	0.0945567	0.186174
cluster+(chr17:27717680-27717748)[1]	0.712216	-1.37478	0.822928	-1.67059	0.0948024	0.186175
cluster+(chr22:46508629-46509648)[3]	601.114	0.519789	0.311892	1.66657	0.0956003	0.186777
cluster-(chr10:97824072-97824156)[1]	5.41322	-0.483706	0.290121	-1.66726	0.0954632	0.186777
cluster+(chr10:112657848-112657913)[1]	0.792906	1.4938	0.899507	1.66069	0.0967759	0.188589
cluster-(chr4:1988111-1988204)[1]	1.3139	-0.929581	0.561768	-1.65474	0.0979767	0.190441
cluster+(chr11:46397952-46398034)[1]	1.29424	-0.922286	0.559354	-1.64884	0.0991801	0.192288
cluster+(chrX:153996871-153996931)[1]	4.60214	-0.558072	0.340532	-1.63882	0.10125	0.195801
cluster-(chr17:4872997-4873445)[2]	0.480146	-1.69964	1.05146	-1.61646	0.105996	0.204459
cluster+(chr20:37145206-37145275)[1]	4.77027	0.477427	0.295709	1.61452	0.106416	0.204749
cluster-(chr17:925716-925799)[1]	0.127301	-2.09903	1.30464	-1.60889	0.107639	0.206581
cluster+(chr1:206648146-206648207)[1]	4.75707	-0.589444	0.367552	-1.6037	0.10878	0.208243
cluster+(chr4:20529898-20530007)[1]	0.173889	2.75311	1.72172	1.59905	0.10981	0.209687
cluster+(chr17:80194544-80194604)[1]	1.15028	0.999451	0.633037	1.57882	0.114377	0.217862
cluster+(chr2:228336848-228336903)[1]	0.140611	-2.05082	1.31127	-1.56399	0.117819	0.223857
cluster-(chr3:184970998-184971060)[1]	0.778716	1.41751	0.90991	1.55786	0.119266	0.226041
cluster-(chr10:88024451-88024545)[1]	0.657191	1.27387	0.820037	1.55343	0.12032	0.227327
cluster-(chr1:43830319-43830386)[1]	0.873658	-1.16029	0.747368	-1.5525	0.120543	0.227327
cluster-(chr15:89869970-89870041)[1]	0.41885	-1.41721	0.913929	-1.55068	0.12098	0.227585
cluster+(chr12:112237638-112237709)[1]	0.283563	1.78062	1.16349	1.5304	0.125917	0.235706
cluster+(chr6:35438285-35438356)[1]	1.33198	0.757503	0.49463	1.53145	0.125657	0.235706
cluster-(chr8:145619364-145625739)[3]	3.98753	0.445159	0.291937	1.52485	0.127297	0.237705
cluster-(chr19:2434912-2434998)[1]	0.968976	0.904673	0.597055	1.51523	0.129715	0.240447
cluster-(chr6:138756350-138756431)[1]	0.403129	1.90223	1.25438	1.51647	0.129401	0.240447
cluster-(chr7:5751471-5751541)[1]	0.126311	-1.98928	1.31101	-1.51737	0.129174	0.240447
cluster+(chr14:100774196-100774293)[1]	346.318	0.306379	0.202464	1.51325	0.130217	0.24079
cluster-(chr7:126698142-126698238)[1]	0.58643	1.22154	0.810148	1.50779	0.131608	0.242771
cluster+(chr5:72174418-72174490)[1]	0.287839	1.54832	1.02855	1.50535	0.132234	0.243337
cluster+(chr9:97847490-97848370)[3]	13073.5	0.198431	0.132008	1.50318	0.132792	0.243774
cluster-(chr6:5148467-5148556)[1]	9.08359	0.412236	0.275605	1.49575	0.134718	0.246713
cluster-(chr18:10759582-10759647)[1]	2.4647	0.714078	0.478289	1.49299	0.135441	0.246847
cluster-(chr9:20411146-20411236)[1]	7.4036	-0.455638	0.305007	-1.49386	0.135212	0.246847
cluster+(chr1:12089215-12089279)[1]	1.14171	0.855595	0.575081	1.48778	0.136809	0.248743
cluster+(chr21:34922968-34923034)[1]	3.15143	0.649591	0.437061	1.48627	0.137207	0.248872
cluster-(chr20:33578203-33578275)[1]	0.963943	0.888128	0.600633	1.47865	0.139233	0.251946
cluster-(chr11:79113066-79113153)[1]	1.94404	0.675086	0.457235	1.47645	0.139823	0.252395
cluster-(chr1:117102646-117102733)[1]	2.22846	-0.5951	0.40339	-1.47525	0.140146	0.252395
cluster-(chr15:90427163-90427262)[1]	0.380532	1.49483	1.01461	1.47331	0.140667	0.252736
cluster+(chr15:83736087-83736167)[1]	2.21816	-0.628073	0.426877	-1.47132	0.141204	0.253102
cluster+(chr11:67812261-67812424)[1]	1.42852	0.954832	0.64959	1.4699	0.141589	0.253195
cluster+(chr3:50712511-50712594)[1]	0.838757	1.15092	0.786309	1.4637	0.143275	0.255608
cluster+(chr13:93142416-93142473)[1]	0.135863	2.54574	1.7437	1.45996	0.1443	0.256834
cluster+(chr7:102106189-102111978)[2]	0.397397	1.31316	0.904294	1.45214	0.146464	0.260076
cluster-(chr22:41648996-41649054)[1]	0.602713	-1.19529	0.82449	-1.44973	0.147134	0.260657
cluster+(chr15:45725248-45725327)[1]	5.85284	0.398378	0.275366	1.44672	0.147975	0.260826
cluster+(chr4:117220881-117220924)[1]	0.492879	1.25693	0.86942	1.44571	0.148259	0.260826
cluster-(chr15:86313727-86313809)[1]	2.52924	-0.649918	0.44908	-1.44722	0.147835	0.260826
cluster+(chr17:26687677-26687757)[1]	0.229071	-1.74519	1.21536	-1.43594	0.151019	0.264744
cluster-(chr11:64897388-64897450)[1]	0.609122	-1.12791	0.785798	-1.43537	0.151183	0.264744
cluster-(chr19:1816158-1816237)[1]	0.816817	1.039	0.725237	1.43264	0.151961	0.265495
cluster+(chr4:148703746-148703819)[1]	0.576906	-1.14118	0.799652	-1.4271	0.153552	0.26766
cluster-(chr4:40504057-40504136)[1]	3.3266	-0.50802	0.356634	-1.42448	0.154306	0.268359
cluster-(chr18:33484781-33484889)[1]	0.80882	1.13682	0.79996	1.4211	0.155289	0.269451
cluster-(chr8:145540909-145540978)[1]	0.123207	2.46654	1.75361	1.40655	0.159561	0.275606
cluster-(chrX:153285371-153285440)[1]	0.123207	2.46654	1.75361	1.40655	0.159561	0.275606
cluster+(chr11:62557287-62557357)[1]	0.327166	-1.50459	1.0724	-1.403	0.160616	0.276798
cluster+(chr11:64136074-64136175)[1]	1.6402	-0.697624	0.500237	-1.39459	0.163141	0.280514
cluster-(chr4:8007028-8007108)[1]	0.99395	0.867208	0.629968	1.37659	0.168639	0.289313
cluster+(chr11:48118334-48118410)[1]	0.414699	-1.76641	1.28594	-1.37364	0.169554	0.290228
cluster-(chr9:28888877-28888953)[1]	0.169654	1.97168	1.45924	1.35117	0.176639	0.301676
cluster+(chr2:101925912-101925996)[1]	0.42066	-1.31177	0.973583	-1.34736	0.177863	0.302943
cluster+(chr8:96085142-96085221)[1]	5.47481	0.498569	0.370302	1.34639	0.178178	0.302943
cluster+(chr6:31601564-31601635)[1]	0.217656	-1.70012	1.26405	-1.34498	0.178633	0.303038
cluster+(chr3:10371913-10371969)[1]	11.1724	0.264271	0.197085	1.3409	0.179953	0.30392
cluster-(chr17:8048312-8048389)[1]	0.307675	-1.42694	1.06352	-1.34172	0.179688	0.30392
cluster+(chr6:52009147-52013839)[2]	0.134439	1.9817	1.48776	1.332	0.18286	0.307878
cluster-(chr19:2234061-2235925)[2]	3.55749	-0.502265	0.377288	-1.33125	0.183107	0.307878
cluster-(chr12:120593238-120593303)[1]	0.19535	1.69885	1.28255	1.32459	0.185307	0.310215
cluster-(chr9:125873825-125873922)[1]	0.197673	-1.67819	1.26696	-1.32457	0.185312	0.310215
cluster+(chr19:13031134-13031218)[1]	0.391134	-1.32304	1.00512	-1.3163	0.188075	0.312918
cluster-(chr15:49461267-49461350)[1]	0.176774	2.11512	1.60679	1.31636	0.188054	0.312918
cluster-(chr5:14826038-14826121)[1]	0.166154	2.5034	1.90223	1.31603	0.188163	0.312918
cluster+(chr19:804940-813653)[2]	12.9061	0.243469	0.185514	1.31241	0.189383	0.31426
cluster+(chr12:125400093-125400205)[1]	0.36375	1.35613	1.03603	1.30897	0.190545	0.3155
cluster+(chr5:133561448-133561543)[1]	2.61788	-0.483435	0.370043	-1.30643	0.191406	0.31555
cluster-(chr1:33797994-33798093)[1]	9.75172	0.447629	0.342418	1.30726	0.191125	0.31555
cluster+(chr21:9825832-9826263)[2]	9.58127	-0.330496	0.254439	-1.29892	0.193972	0.319088
cluster-(chr11:62560174-62560243)[1]	2.49233	0.63279	0.49336	1.28261	0.199628	0.327684
cluster-(chr15:66789296-66789372)[1]	1.86859	-0.609378	0.477817	-1.27534	0.202189	0.331172
cluster-(chr17:25620936-25621022)[1]	0.58711	-0.990781	0.777629	-1.27411	0.202626	0.331173
cluster-(chr8:101715196-101715252)[1]	10.5594	-0.334145	0.262778	-1.27159	0.20352	0.331921
cluster-(chrX:16645135-16645208)[1]	5.35219	0.344335	0.271743	1.26713	0.205107	0.333793
cluster-(chr17:62496892-62497431)[2]	1.3683	0.650511	0.519148	1.25304	0.210193	0.341338
cluster+(chr1:178646884-178646969)[1]	1.84922	-0.674147	0.539827	-1.24882	0.211731	0.343103
cluster+(chr15:79502130-79502213)[1]	1.06916	1.11889	0.899016	1.24458	0.213288	0.34489
cluster+(chr7:100465658-100465729)[1]	0.867618	0.952348	0.767237	1.24127	0.214506	0.346125
cluster-(chr15:75081013-75081098)[1]	0.466428	-1.15047	0.932512	-1.23373	0.217305	0.349157
cluster-(chr5:54466360-54468181)[3]	3.90623	0.470568	0.381133	1.23466	0.216958	0.349157
cluster+(chr11:209336-209406)[1]	0.313089	-1.33397	1.09211	-1.22145	0.221914	0.354317
cluster+(chr19:54169933-54265684)[46]	0.900528	0.755545	0.617406	1.22374	0.22105	0.354317
cluster-(chr10:135185060-135185167)[1]	3.13767	0.502868	0.411656	1.22157	0.221869	0.354317
cluster+(chr3:38010895-38010971)[1]	0.190716	2.15381	1.77363	1.21435	0.224613	0.357874
cluster-(chr17:40975898-40975961)[1]	0.271396	-1.39837	1.15349	-1.21229	0.2254	0.358376
cluster-(chr15:35664457-35664565)[1]	4.36644	-0.418404	0.346254	-1.20837	0.226904	0.360015
cluster+(chr1:23370798-23370865)[1]	0.223703	1.40996	1.16943	1.20568	0.227942	0.360344
cluster+(chr2:75317939-75318041)[1]	2.50616	-0.502754	0.417094	-1.20537	0.22806	0.360344
cluster+(chr16:585316-593366)[2]	62.22	-0.18484	0.154744	-1.19449	0.232287	0.366186
cluster+(chr5:154209018-154209100)[1]	1.69058	0.577987	0.484328	1.19338	0.232721	0.366186
cluster+(chr5:159901409-159901490)[1]	0.638474	-0.861726	0.723007	-1.19186	0.233315	0.366362
cluster-(chr6:32137807-32137893)[1]	0.255112	1.47627	1.24363	1.18707	0.2352	0.368561
cluster-(chr3:124870309-124870396)[1]	0.991535	-0.836666	0.706073	-1.18496	0.236034	0.369107
cluster+(chr1:201832501-201832575)[1]	0.546119	-0.982486	0.830171	-1.18347	0.236621	0.369265
cluster+(chr15:86368866-86368961)[1]	0.136734	1.91489	1.62512	1.17831	0.238675	0.371706
cluster-(chr2:161264321-161264393)[1]	0.142044	1.88388	1.61419	1.16707	0.243181	0.37795
cluster+(chr10:104196269-104196341)[1]	5861.18	0.358326	0.310561	1.1538	0.24858	0.384768
cluster+(chr12:121160996-121161069)[1]	0.270302	-1.38366	1.198	-1.15497	0.248102	0.384768
cluster-(chr2:178120673-178120738)[1]	0.467361	-1.02215	0.889897	-1.14861	0.250717	0.387286
cluster+(chr3:189547711-189547798)[1]	46.6088	0.476274	0.415698	1.14572	0.25191	0.387553
cluster+(chr6:30858660-30858749)[1]	0.625672	1.01371	0.884057	1.14666	0.251523	0.387553
cluster-(chr11:75046136-75046230)[1]	11.0351	0.386647	0.33862	1.14183	0.253524	0.388465
cluster-(chr17:2596155-2596213)[1]	0.454807	-1.0746	0.940361	-1.14275	0.253141	0.388465
cluster-(chr1:5922732-5922801)[1]	0.176187	-1.43057	1.2684	-1.12786	0.259379	0.396636
cluster+(chr17:29887015-29887102)[1]	4.86378	-0.512242	0.454784	-1.12634	0.26002	0.396818
cluster+(chr10:112748684-112748771)[1]	106.715	-0.110847	0.0986393	-1.12376	0.261115	0.39769
cluster+(chr9:131154900-131154987)[1]	3.34866	-0.413077	0.368182	-1.12194	0.261889	0.398072
cluster-(chr3:127294109-127294174)[1]	0.400617	-1.08674	0.970168	-1.12015	0.262648	0.398428
cluster+(chr11:74110282-74110378)[1]	1.12083	-0.670588	0.611773	-1.09614	0.273018	0.411262
cluster+(chr14:100575992-100576090)[1]	1658.13	-0.178674	0.162935	-1.09659	0.272819	0.411262
cluster+(chr1:212250955-212251027)[1]	0.433231	1.10959	1.01395	1.09432	0.273814	0.411262
cluster+(chr8:145134777-145134845)[1]	0.282138	-1.20409	1.09726	-1.09736	0.272483	0.411262
cluster-(chr1:1231490-1231550)[1]	0.408752	-0.959348	0.87642	-1.09462	0.273683	0.411262
cluster+(chr8:8905955-8906028)[1]	0.287565	1.34795	1.25159	1.07699	0.281485	0.42195
cluster+(chr17:16185328-16185402)[1]	0.240825	1.33927	1.24995	1.07146	0.283964	0.424827
cluster+(chr18:13611113-13611199)[1]	0.690326	0.788333	0.738559	1.06739	0.285794	0.426726
cluster-(chr7:44112977-44113032)[1]	0.524467	0.850369	0.798333	1.06518	0.286794	0.427379
cluster-(chr17:29421368-29421443)[1]	0.209141	1.3135	1.24746	1.05294	0.292368	0.434833
cluster-(chr14:50766573-50766664)[1]	1.18248	-0.630219	0.599539	-1.05117	0.293179	0.435188
cluster+(chr13:115009980-115010036)[1]	1.56824	-0.508986	0.487731	-1.04358	0.29668	0.439526
cluster+(chr1:249120576-249120642)[1]	0.333985	-1.01606	0.975657	-1.04141	0.297686	0.440158
cluster-(chr3:197020749-197020819)[1]	3.08385	0.398533	0.384384	1.03681	0.299824	0.442459
cluster-(chr3:114462292-114462372)[1]	0.281206	-1.15535	1.12045	-1.03114	0.302473	0.445503
cluster-(chrX:133674215-133680741)[6]	304.775	0.298591	0.29073	1.02704	0.304402	0.447477
cluster-(chr17:77680985-77681058)[1]	1.13465	-0.672263	0.656869	-1.02344	0.306102	0.44835
cluster-(chr1:37966536-37966595)[1]	0.562928	-0.843442	0.825259	-1.02203	0.306766	0.44835
cluster-(chr5:53247334-53247429)[1]	0.22026	-1.14209	1.11718	-1.0223	0.306638	0.44835
cluster-(chr9:140344478-140344538)[1]	0.499494	-0.80904	0.806535	-1.00311	0.31581	0.460682
cluster-(chr9:114033436-114033494)[1]	0.297871	1.08822	1.08735	1.00081	0.31692	0.461416
cluster+(chr19:50295123-50295191)[1]	0.346967	-0.984341	0.99356	-0.990721	0.321822	0.467073
cluster-(chr5:179225278-179225346)[1]	2.41869	0.512044	0.517067	0.990286	0.322034	0.467073
cluster-(chr11:94199661-94199746)[1]	4.13443	0.294519	0.302437	0.973819	0.330146	0.477926
cluster+(chr1:24255560-24255637)[1]	8.09914	-0.234226	0.241085	-0.971549	0.331275	0.478648
cluster+(chr6:33175612-33175721)[1]	9.27415	-0.212264	0.219798	-0.965722	0.334183	0.481934
cluster+(chr16:2320714-2324692)[3]	16.1968	-0.221621	0.231586	-0.956973	0.338581	0.486122
cluster-(chr12:124821727-124821788)[1]	0.262791	-1.08424	1.13163	-0.958114	0.338005	0.486122
cluster-(chr7:91833329-91833412)[1]	4.64741	0.296007	0.309588	0.95613	0.339006	0.486122
cluster+(chr17:40646791-40646848)[1]	3.08055	0.35973	0.382963	0.939333	0.34756	0.496514
cluster+(chr6:6169567-6169642)[1]	0.514923	0.921091	0.979556	0.940315	0.347056	0.496514
cluster-(chr15:90393869-90393953)[1]	3.08949	0.327039	0.353981	0.92389	0.355544	0.506967
cluster+(chr15:89151338-89155165)[2]	0.392964	-0.825216	0.900373	-0.916527	0.359391	0.511492
cluster+(chr16:69966984-69967083)[1]	2557.86	0.0836166	0.0928778	0.900287	0.367968	0.522227
cluster+(chr2:242417320-242417397)[1]	1.30962	-0.530337	0.589494	-0.899648	0.368308	0.522227
cluster-(chr17:36858515-36858584)[1]	0.412954	0.752236	0.839369	0.896192	0.37015	0.523862
cluster+(chr1:155164968-155165063)[1]	1456.89	0.181619	0.204168	0.889559	0.373703	0.526928
cluster-(chr1:220291195-220291583)[2]	29.6467	0.167165	0.187734	0.890436	0.373232	0.526928
cluster-(chr7:44921347-44921399)[1]	0.150957	1.32819	1.49665	0.887442	0.374841	0.527554
cluster+(chr19:13051298-13051354)[1]	2.22683	0.370412	0.42252	0.876673	0.380664	0.534759
cluster+(chr19:47730199-47730278)[1]	0.894931	0.581307	0.665711	0.873212	0.382548	0.536414
cluster-(chrX:146307344-146318545)[4]	0.35356	1.02532	1.18245	0.867114	0.38588	0.54009
cluster+(chr5:118490332-118490411)[1]	3.50634	-0.345802	0.400591	-0.86323	0.388011	0.542074
cluster+(chr9:132631884-132631950)[1]	0.338113	-0.931601	1.0826	-0.86052	0.389503	0.54316
cluster+(chr11:65403781-65403840)[1]	1.40382	-0.435162	0.506983	-0.858336	0.390707	0.543841
cluster-(chr17:1953202-1953674)[2]	604.249	0.213086	0.249624	0.853628	0.393311	0.546465
cluster+(chr17:72744752-72744838)[1]	168.246	0.291348	0.343483	0.848215	0.396319	0.549639
cluster+(chr1:234442213-234442285)[1]	3.96172	0.530308	0.629221	0.842802	0.399339	0.55282
cluster+(chr6:32147593-32147653)[1]	0.762454	-0.600698	0.717683	-0.836996	0.402595	0.556313
cluster-(chrX:85158641-85158712)[1]	1357.28	-0.0754182	0.0905064	-0.833292	0.40468	0.55818
cluster-(chr9:137741144-137742653)[7]	0.24263	1.36156	1.64024	0.830095	0.406485	0.559653
cluster+(chr15:93447629-93447705)[1]	0.401309	0.830019	1.01014	0.82169	0.411253	0.563158
cluster-(chr1:1247882-1247946)[1]	0.223156	-0.939485	1.14212	-0.822577	0.410749	0.563158
cluster-(chr4:148265781-148265869)[1]	2.92933	-0.467241	0.568182	-0.822344	0.410881	0.563158
cluster-(chr5:32394484-32394581)[1]	1.90848	-0.379977	0.465105	-0.816971	0.413945	0.565824
cluster+(chr20:56470450-56470500)[1]	107.615	0.280922	0.346112	0.811651	0.416992	0.568966
cluster+(chr4:114028019-114028111)[1]	3.02614	-0.28576	0.353082	-0.80933	0.418325	0.569762
cluster-(chr7:34980372-34980446)[1]	4.14075	-0.30434	0.379359	-0.802247	0.42241	0.574297
cluster+(chr1:10027439-10027516)[1]	0.70186	0.587019	0.74069	0.79253	0.428052	0.57886
cluster-(chr10:98588426-98588521)[1]	0.158725	1.30554	1.64461	0.793831	0.427294	0.57886
cluster-(chr20:50069442-50069514)[1]	11.8743	0.30787	0.388153	0.793165	0.427682	0.57886
cluster+(chr19:50357848-50357908)[1]	0.514047	-0.683714	0.866432	-0.789115	0.430045	0.580522
cluster-(chr6:119390212-119390308)[1]	1.89656	0.835354	1.06938	0.781155	0.434711	0.585781
cluster+(chr17:36875944-36876001)[1]	0.923638	0.505172	0.654017	0.772415	0.439869	0.591682
cluster-(chr1:226109780-226109842)[1]	1.58165	0.37273	0.485208	0.768185	0.442377	0.594005
cluster+(chr9:114694380-114694449)[1]	1.39162	-0.453992	0.595856	-0.761915	0.44611	0.597961
cluster+(chr9:139781185-139781255)[1]	1.77521	0.363539	0.482187	0.753937	0.450887	0.603299
cluster-(chr16:88782686-88782745)[1]	0.158426	-1.05476	1.40486	-0.750791	0.452779	0.603705
cluster-(chrX:146353853-146366246)[4]	0.243609	0.947177	1.26034	0.751527	0.452336	0.603705
cluster+(chr5:153726666-153726807)[1]	2.43403	0.40482	0.545667	0.741882	0.458159	0.609809
cluster+(chr10:121718025-121718104)[1]	0.325711	-0.740503	1.00213	-0.738932	0.459949	0.610989
cluster-(chr8:141742663-141742752)[1]	4360.21	0.333238	0.451682	0.737771	0.460653	0.610989
cluster-(chr12:112475403-112475519)[1]	0.27963	-0.751546	1.03446	-0.726513	0.467525	0.619022
cluster+(chr2:208031124-208031222)[1]	1.04584	-0.427486	0.593561	-0.720206	0.471398	0.621984
cluster-(chr10:106028094-106028163)[1]	0.632742	0.5798	0.804707	0.720511	0.471211	0.621984
cluster-(chr14:94414572-94414648)[1]	0.907666	0.695562	0.974867	0.713494	0.47554	0.626361
cluster+(chr12:94955565-94955635)[1]	1.20066	-0.44512	0.625289	-0.711862	0.47655	0.626606
cluster+(chr19:50185374-50185452)[1]	0.558797	0.52373	0.749657	0.698626	0.484786	0.634698
cluster+(chr19:58846054-58846117)[1]	0.527575	-0.586022	0.839636	-0.697948	0.48521	0.634698
cluster-(chr3:87275339-87275427)[1]	0.184016	0.952277	1.36395	0.698175	0.485068	0.634698
cluster+(chr13:24736555-24736643)[1]	0.275915	-0.75167	1.09878	-0.684094	0.493916	0.644976
cluster+(chr10:74480787-74480858)[1]	1.07219	0.568948	0.843463	0.674538	0.49997	0.650645
cluster+(chr20:44054150-44054213)[1]	0.462556	-0.561331	0.831915	-0.674746	0.499837	0.650645
cluster-(chr11:123252148-123252220)[1]	0.729959	-0.499288	0.743628	-0.671422	0.501952	0.652108
cluster+(chr9:135927383-135927446)[1]	0.289777	0.657506	0.982305	0.66935	0.503272	0.652708
cluster+(chrX:8095006-8095102)[1]	61.0172	0.110734	0.16609	0.666713	0.504955	0.653775
cluster+(chr11:111383663-111384240)[2]	21.2535	0.271349	0.412263	0.658196	0.510412	0.655327
cluster+(chr17:79660787-79660899)[1]	0.727838	-0.44652	0.681261	-0.655432	0.51219	0.655327
cluster+(chr1:228649775-228649853)[1]	0.147438	-0.919183	1.39259	-0.660051	0.509221	0.655327
cluster+(chr7:127847925-127847996)[1]	0.201516	0.987869	1.49629	0.660213	0.509117	0.655327
cluster-(chr21:20058408-20058482)[1]	1.19485	0.377737	0.575684	0.656154	0.511725	0.655327
cluster-(chr2:132248733-132248809)[1]	0.168285	0.908698	1.37214	0.662251	0.50781	0.655327
cluster-(chr2:176032361-176032437)[1]	0.787608	0.457522	0.696347	0.657031	0.511161	0.655327
cluster+(chr9:68415308-68415388)[1]	2.92786	0.2465	0.378201	0.651769	0.51455	0.656137
cluster-(chr3:185485635-185485692)[1]	0.709038	-0.443259	0.679955	-0.651894	0.514469	0.656137
cluster-(chr9:35710673-35710738)[1]	3.01469	-0.284088	0.440281	-0.645242	0.51877	0.660411
cluster+(chr12:113729328-113729413)[1]	2.78615	-0.234335	0.36637	-0.639614	0.522424	0.660941
cluster+(chr17:37882748-37882814)[1]	0.953454	0.372806	0.582956	0.639511	0.522491	0.660941
cluster-(chr12:121882076-121882155)[1]	0.130009	0.961972	1.50486	0.639243	0.522665	0.660941
cluster-(chr1:3477259-3477354)[1]	0.671214	0.453175	0.705301	0.642527	0.520531	0.660941
cluster-(chr5:180649566-180649633)[1]	2.98854	0.228186	0.358596	0.636331	0.524561	0.662236
cluster-(chr7:19744981-19745059)[1]	0.541065	0.579067	0.917866	0.630884	0.528116	0.665619
cluster+(chr2:103048749-103048826)[1]	1.49252	0.448752	0.7204	0.622921	0.533336	0.670689
cluster-(chrX:145109312-145109390)[1]	1.06347	0.482657	0.775903	0.622058	0.533904	0.670689
cluster+(chr3:39179697-39179757)[1]	0.144935	1.00447	1.62759	0.617154	0.537133	0.672522
cluster-(chr2:189997762-189997837)[1]	0.157651	-1.0372	1.67799	-0.618118	0.536497	0.672522
cluster+(chr17:6558768-6558821)[1]	0.20123	-0.741976	1.23465	-0.600962	0.547865	0.682883
cluster-(chr12:65016289-65016385)[1]	4.72805	-0.178553	0.296448	-0.602309	0.546969	0.682883
cluster-(chr22:41209887-41209962)[1]	3.43507	0.195076	0.3248	0.600604	0.548104	0.682883
cluster-(chr19:13947101-13947473)[3]	6642.65	0.0777285	0.130896	0.593817	0.552634	0.687401
cluster+(chr12:104985411-104985494)[1]	0.463073	-0.509904	0.868238	-0.587286	0.557012	0.691714
cluster+(chr15:90549987-90550073)[1]	1.23733	-0.326039	0.564098	-0.577982	0.563276	0.698352
cluster-(chr3:32547775-32547881)[1]	6.81501	-0.132383	0.230246	-0.574966	0.565314	0.699738
cluster-(chr12:42717502-42717661)[1]	0.705159	-0.47543	0.829841	-0.572917	0.566701	0.700313
cluster-(chr1:207975197-207975868)[2]	902.623	0.107536	0.188489	0.570514	0.568329	0.701185
cluster+(chr11:67800331-67801448)[2]	0.21268	-0.658728	1.17176	-0.562168	0.574002	0.70632
cluster+(chr7:100802754-100802836)[1]	0.475832	-0.589559	1.04968	-0.561656	0.57435	0.70632
cluster-(chr1:180407449-180407525)[1]	0.812097	0.360364	0.644959	0.55874	0.576339	0.707622
cluster+(chr9:96357123-96357176)[1]	3.32663	0.169493	0.304468	0.556688	0.577741	0.708198
cluster+(chr18:3885353-3885432)[1]	1.83221	-0.366686	0.682387	-0.537357	0.591021	0.722377
cluster+(chr4:174189311-174189384)[1]	3.00915	-0.175607	0.328612	-0.53439	0.593072	0.722377
cluster-(chr2:233415184-233415283)[1]	15.0195	0.0971235	0.181678	0.534593	0.592931	0.722377
cluster-(chrX:63005882-63005967)[1]	30.7653	0.110335	0.206489	0.534335	0.59311	0.722377
cluster-(chr8:6602689-6602761)[1]	0.957962	-0.377793	0.713471	-0.529515	0.596448	0.725281
cluster+(chr16:88535326-88535439)[1]	0.26851	-0.678508	1.30116	-0.521465	0.602043	0.730914
cluster-(chr17:40860102-40860169)[1]	0.42475	-0.523272	1.0121	-0.517018	0.605144	0.732553
cluster-(chr3:103242877-103242960)[1]	0.852553	-0.387061	0.749008	-0.516765	0.60532	0.732553
cluster+(chr7:44091365-44091428)[1]	1.53578	-0.258271	0.507123	-0.509287	0.610551	0.736537
cluster-(chr2:64567881-64567982)[1]	0.315918	-0.547594	1.07281	-0.510432	0.609749	0.736537
cluster-(chr11:61559967-61560033)[1]	0.24236	0.593153	1.17082	0.506613	0.612426	0.737629
cluster+(chr12:65016289-65016385)[1]	5.06601	0.144325	0.2896	0.49836	0.61823	0.743441
cluster+(chr22:30403038-30403102)[1]	0.608239	0.402421	0.811385	0.495968	0.619917	0.744292
cluster-(chr15:31357235-31357344)[1]	0.254268	0.625041	1.26834	0.492804	0.622151	0.745117
cluster-(chr15:52569314-52569397)[1]	0.425466	-0.428063	0.869661	-0.492218	0.622565	0.745117
cluster-(chr17:6920934-6921341)[2]	71.7484	-0.100777	0.20756	-0.485533	0.627299	0.748425
cluster-(chr3:49137287-49137347)[1]	0.202371	0.663304	1.36575	0.485669	0.627202	0.748425
cluster+(chr9:35732919-35732992)[1]	0.986304	0.279965	0.580956	0.481904	0.629874	0.750321
cluster+(chr19:50335275-50335356)[1]	0.498149	0.372438	0.777968	0.478732	0.63213	0.751829
cluster+(chr19:4932699-4932752)[1]	0.497367	-0.374992	0.796008	-0.47109	0.637576	0.755941
cluster-(chr15:70371711-70371807)[1]	93.7098	0.0856941	0.181718	0.471577	0.637229	0.755941
cluster+(chr16:2495393-2495458)[1]	0.222031	-0.543163	1.17821	-0.461006	0.644794	0.763308
cluster-(chr19:10514134-10514214)[1]	0.315248	0.43583	0.985719	0.442144	0.658385	0.778184
cluster+(chr22:38363570-38363631)[1]	0.681733	-0.317243	0.721989	-0.439402	0.66037	0.779319
cluster+(chr2:89111884-89111968)[1]	0.195023	0.599819	1.37128	0.437417	0.661809	0.779806
cluster+(chr17:36982091-36982145)[1]	0.36302	0.486804	1.11805	0.435404	0.663269	0.77995
cluster+(chr19:52725273-52725351)[1]	0.180943	-0.537017	1.23706	-0.434109	0.66421	0.77995
cluster-(chr12:81329515-81329612)[1]	22.8869	-0.220916	0.510191	-0.433006	0.66501	0.77995
cluster-(chr8:26906370-26906480)[1]	4.84898	0.117528	0.284584	0.41298	0.679621	0.795858
cluster+(chr1:54519752-54519827)[1]	3.4914	-0.142588	0.351789	-0.405322	0.685241	0.799885
cluster+(chr6:43402280-43402358)[1]	0.171551	0.486698	1.20472	0.403994	0.686217	0.799885
cluster+(chr8:9599182-9599278)[1]	3.37242	-0.150847	0.373254	-0.404139	0.68611	0.799885
cluster+(chr11:71184549-71184614)[1]	0.378478	0.347495	0.873235	0.397939	0.690675	0.802619
cluster-(chr1:236016300-236016360)[1]	0.350781	-0.397325	0.997171	-0.398452	0.690297	0.802619
cluster+(chr1:37945831-37945890)[1]	1.90195	0.180601	0.458059	0.394273	0.693379	0.80276
cluster+(chr20:2633423-2633488)[1]	5.34032	0.126215	0.320766	0.39348	0.693965	0.80276
cluster-(chr8:105496597-105496693)[1]	0.774114	-0.323651	0.81869	-0.395328	0.692601	0.80276
cluster+(chr3:20179057-20179133)[1]	0.134092	-0.581514	1.48938	-0.390441	0.69621	0.803704
cluster-(chr20:57392670-57393368)[2]	70.4024	-0.0439091	0.112728	-0.389514	0.696896	0.803704
cluster+(chr12:7072862-7073354)[2]	354.25	-0.0705148	0.185407	-0.380325	0.703704	0.807494
cluster+(chr16:50776216-50776288)[1]	1.58989	-0.198601	0.52482	-0.378417	0.705121	0.807494
cluster+(chr17:73494629-73494709)[1]	0.221971	-0.486783	1.2979	-0.375055	0.70762	0.807494
cluster+(chr9:97572244-97572339)[1]	0.775134	-0.290013	0.77036	-0.376465	0.706571	0.807494
cluster-(chr11:46774675-46774742)[1]	0.34449	-0.373059	0.994165	-0.375249	0.707475	0.807494
cluster-(chr17:46657200-46657309)[1]	19662.3	-0.142562	0.375093	-0.380071	0.703893	0.807494
cluster-(chr6:166922842-166922921)[1]	0.207087	0.519391	1.38133	0.376008	0.706911	0.807494
cluster-(chr10:115933864-115933938)[1]	8.59156	-0.104481	0.284311	-0.367489	0.713255	0.811624
cluster-(chr19:6416421-6416522)[1]	16.6665	0.0708386	0.192848	0.367328	0.713374	0.811624
cluster-(chr10:687629-687718)[1]	0.411857	-0.393319	1.09232	-0.360076	0.718791	0.816563
cluster+(chr11:87909670-87909761)[1]	0.217906	-0.427513	1.21522	-0.351797	0.72499	0.821151
cluster+(chrX:49767754-49779291)[8]	2129.41	0.0477769	0.13563	0.352258	0.724645	0.821151
cluster+(chr11:18409334-18409407)[1]	1.23591	-0.195272	0.575187	-0.339494	0.734238	0.826358
cluster+(chr1:25349994-25350077)[1]	6.93005	0.10429	0.313146	0.33304	0.739104	0.826358
cluster+(chr3:188406569-188406654)[1]	371.207	0.130891	0.39344	0.332683	0.739373	0.826358
cluster+(chr4:77494721-77496779)[2]	3.98988	-0.131112	0.392046	-0.33443	0.738055	0.826358
cluster-(chr13:42142422-42142531)[1]	0.725238	-0.230198	0.686862	-0.335144	0.737516	0.826358
cluster-(chr1:567705-567793)[1]	3.84939	-0.145221	0.431096	-0.336864	0.736219	0.826358
cluster-(chr22:26951178-26951289)[1]	3.80721	-0.111188	0.331771	-0.335135	0.737523	0.826358
cluster-(chr3:48587394-48587454)[1]	0.142993	0.50118	1.50528	0.332948	0.739174	0.826358
cluster-(chr3:49843570-49843678)[1]	0.742184	0.226704	0.674077	0.336319	0.736631	0.826358
cluster+(chr3:122880641-122880726)[1]	0.206032	-0.421891	1.29752	-0.325153	0.745065	0.831497
cluster+(chr12:57906471-57906533)[1]	0.324248	0.369926	1.15583	0.320054	0.748928	0.833833
cluster+(chr1:228284964-228285042)[1]	4.10394	0.102612	0.32117	0.319493	0.749353	0.833833
cluster-(chr2:54076259-54076342)[1]	0.218577	-0.406219	1.28432	-0.316292	0.751781	0.834555
cluster-(chr9:69002239-69002321)[1]	4.5194	-0.167757	0.531308	-0.315743	0.752197	0.834555
cluster-(chrX:133303408-133304308)[6]	2059.8	-0.155221	0.496291	-0.312762	0.754462	0.835847
cluster-(chr15:59463382-59463461)[1]	33.1612	-0.0707772	0.228611	-0.309597	0.756867	0.837291
cluster+(chr11:85989375-85989440)[1]	0.875137	0.211811	0.697001	0.303889	0.761212	0.839654
cluster+(chr14:100743694-100743754)[1]	1.64593	0.175385	0.575858	0.304564	0.760699	0.839654
cluster+(chr14:65937820-65937904)[1]	568.476	-0.0526393	0.17584	-0.299359	0.764666	0.842241
cluster+(chr7:130135952-130136045)[1]	459.561	-0.151625	0.512321	-0.295957	0.767263	0.843878
cluster-(chr14:106323682-106325722)[4]	0.318842	0.264247	0.932274	0.283444	0.776837	0.853173
cluster+(chr8:125834227-125834293)[1]	0.871929	0.238686	0.857378	0.278391	0.780713	0.856193
cluster-(chr22:32017453-32017517)[1]	0.288738	-0.28989	1.05259	-0.275407	0.783003	0.857468
cluster+(chr2:169439453-169439528)[1]	0.157351	0.371556	1.38152	0.268947	0.78797	0.859607
cluster-(chr14:65801835-65801901)[1]	0.267368	-0.324586	1.20909	-0.268454	0.78835	0.859607
cluster-(chr3:69098109-69098186)[1]	5.07358	-0.0838102	0.311462	-0.269086	0.787863	0.859607
cluster-(chr8:144815253-144815323)[1]	0.755782	0.172592	0.652514	0.264504	0.791392	0.861687
cluster+(chr19:11224150-11224210)[1]	0.579336	-0.195011	0.753164	-0.258922	0.795696	0.862013
cluster+(chr4:144264613-144264688)[1]	0.340196	-0.291448	1.12102	-0.259984	0.794876	0.862013
cluster-(chr1:155921064-155921127)[1]	0.307628	0.284161	1.10041	0.258233	0.796227	0.862013
cluster-(chr22:20236657-20236734)[1]	0.29091	0.362039	1.39684	0.259184	0.795493	0.862013
cluster+(chr19:54485561-54485651)[1]	0.150772	0.355608	1.38775	0.256247	0.79776	0.862443
cluster-(chr20:1373544-1373605)[1]	0.584194	0.176072	0.697901	0.252288	0.800819	0.86452
cluster+(chr19:10939649-10939711)[1]	1.13816	-0.143186	0.5842	-0.245098	0.806381	0.868059
cluster-(chr3:25706364-25706430)[1]	0.257225	-0.297435	1.2127	-0.245267	0.80625	0.868059
cluster+(chr22:31127544-31127628)[1]	5.0469	-0.0970647	0.403637	-0.240475	0.809962	0.87068
cluster+(chr16:2513968-2514039)[1]	0.155335	-0.310123	1.30823	-0.237055	0.812614	0.871724
cluster+(chr5:140027429-140027511)[1]	0.165083	-0.331773	1.41109	-0.235119	0.814116	0.871724
cluster-(chr17:42285139-42285207)[1]	0.862581	-0.172342	0.734035	-0.234788	0.814374	0.871724
cluster+(chr12:133158583-133158647)[1]	0.231881	0.253899	1.10361	0.230063	0.818043	0.87442
cluster+(chr4:183090446-183090531)[1]	0.323215	0.307846	1.40518	0.219079	0.826588	0.881076
cluster-(chr17:6558759-6558828)[1]	0.23626	-0.262931	1.1951	-0.220007	0.825866	0.881076
cluster-(chr7:1062569-1062662)[1]	2043.24	0.028661	0.132603	0.216142	0.828877	0.882278
cluster-(chrX:37883148-37883239)[1]	0.940013	-0.116365	0.554056	-0.210023	0.83365	0.886117
cluster-(chr16:85775227-85775306)[1]	7.33312	-0.105075	0.505665	-0.207796	0.835388	0.886725
cluster+(chr19:50391432-50391487)[1]	0.457034	0.178723	0.872638	0.204808	0.837722	0.886726
cluster-(chr1:26232853-26232945)[1]	3.56795	-0.0623376	0.30325	-0.205565	0.837131	0.886726
cluster-(chr20:62708308-62708363)[1]	0.536792	-0.168222	0.831893	-0.202216	0.839748	0.887633
cluster-(chr6:167411295-167411400)[1]	3.30786	-0.0707997	0.353769	-0.20013	0.841379	0.888122
cluster+(chr11:28078362-28078457)[1]	0.602679	-0.158665	0.828431	-0.191524	0.848115	0.891518
cluster+(chr7:64139442-64139554)[1]	0.394128	-0.198054	1.03021	-0.192247	0.847549	0.891518
cluster-(chr6:37523141-37523198)[1]	0.289823	0.210419	1.09515	0.192136	0.847635	0.891518
cluster-(chr8:77879004-77879086)[1]	0.332875	0.160325	1.02677	0.156145	0.875919	0.919473
cluster+(chr1:161196976-161197051)[1]	0.573189	-0.119866	0.78204	-0.153273	0.878183	0.920578
cluster+(chr11:64785977-64786042)[1]	0.945273	-0.086731	0.587502	-0.147627	0.882637	0.923973
cluster-(chrX:53432605-53432697)[1]	1.65814	-0.0702972	0.494001	-0.142302	0.886842	0.927097
cluster+(chr19:52785050-52785146)[1]	3.23448	-0.0511482	0.366274	-0.139645	0.888941	0.928015
cluster-(chr9:95290266-95290340)[1]	0.47189	0.132217	0.97762	0.135244	0.892419	0.930368
cluster+(chr16:15737151-15737229)[1]	825.011	-0.0165818	0.126012	-0.131589	0.89531	0.932103
cluster+(chr13:52126725-52126803)[1]	0.209973	-0.127861	1.13861	-0.112295	0.910589	0.945485
cluster-(chr17:38182585-38182662)[1]	0.356383	-0.0981	0.874202	-0.112217	0.910652	0.945485
cluster-(chr19:47730201-47730276)[1]	2.73381	0.0440108	0.406305	0.10832	0.913742	0.9474
cluster-(chr1:220373880-220373961)[1]	80.2122	-0.0218207	0.217032	-0.100541	0.919915	0.9525
cluster-(chr11:59976544-59976629)[1]	0.826876	0.0646138	0.731739	0.0883017	0.929637	0.959951
cluster-(chr6:31668806-31668868)[1]	0.544198	0.0818379	0.910663	0.0898663	0.928393	0.959951
cluster-(chr11:62334483-62334543)[1]	2.70053	-0.033466	0.387648	-0.0863309	0.931203	0.960264
cluster+(chr11:57408671-57408759)[1]	353.896	-0.0229361	0.276356	-0.0829948	0.933856	0.960393
cluster+(chr17:40666206-40666325)[1]	14.4818	0.0186123	0.223333	0.083339	0.933582	0.960393
cluster-(chr1:205417430-205417526)[1]	1.03485	0.0552321	0.733406	0.075309	0.939969	0.964808
cluster-(chr2:182170320-182170379)[1]	2.53397	0.0293185	0.394035	0.0744059	0.940687	0.964808
cluster+(chr2:232227419-232227504)[1]	0.146938	-0.0958837	1.40196	-0.0683924	0.945473	0.967016
cluster+(chr3:128990989-128991086)[1]	0.202656	-0.0759921	1.13583	-0.0669046	0.946658	0.967016
cluster-(chrX:11336734-11336806)[1]	3.07641	0.0302676	0.441147	0.0686112	0.945299	0.967016
cluster-(chr3:52328235-52328324)[1]	0.715996	0.0435784	0.813431	0.0535736	0.957275	0.976549
cluster-(chr9:33467867-33467933)[1]	0.249226	-0.0549316	1.19113	-0.0461172	0.963217	0.981293
cluster+(chr9:35608091-35608156)[1]	0.254292	-0.0504217	1.18676	-0.0424868	0.966111	0.982924
cluster+(chr17:73402150-73402243)[1]	2.85539	-0.0121781	0.374155	-0.0325483	0.974035	0.988992
cluster-(chr11:70718375-70718473)[1]	0.914152	0.0286471	0.902501	0.0317419	0.974678	0.988992
cluster+(chr11:43602944-43603033)[1]	0.125949	-0.0375951	1.40523	-0.0267538	0.978656	0.990384
cluster-(chr9:36893459-36893528)[1]	0.665816	0.0208515	0.756739	0.0275544	0.978018	0.990384
cluster+(chr6:99572485-99572572)[1]	0.233623	0.0235902	1.12415	0.0209849	0.983258	0.993718
cluster+(chr4:115577915-115578010)[1]	1.76672	-0.0094845	0.59546	-0.015928	0.987292	0.995148
cluster-(chr20:62572818-62574079)[2]	0.3644	-0.0168464	1.04525	-0.0161172	0.987141	0.995148
cluster-(chr17:73780602-73780688)[1]	0.191811	-0.0183483	1.36295	-0.0134622	0.989259	0.99581
cluster+(chr6:44403378-44403459)[1]	0.139707	0.00562378	1.52126	0.00369679	0.99705	0.997731
cluster+(chr8:6602685-6602765)[1]	2.75145	0.0018807	0.372189	0.00505308	0.995968	0.997731
cluster-(chr7:29720350-29720444)[1]	0.485378	-0.00770986	0.844955	-0.00912458	0.99272	0.997731
cluster-(chr7:5535450-5535548)[1]	299.784	0.000641183	0.126346	0.00507484	0.995951	0.997731
cluster-(chr9:68415308-68415388)[1]	0.162128	-0.00370769	1.30383	-0.0028437	0.997731	0.997731
cluster+(chr10:121137484-121137555)[1]	0.0370461	-0.390469	1.92298	-0.203054	0.839092	NA
cluster+(chr10:124176481-124176583)[1]	0.0216012	0.0981668	1.94808	0.0503915	0.95981	NA
cluster+(chr10:24564614-24564710)[1]	0.0405673	1.1055	1.94808	0.567479	0.570389	NA
cluster+(chr10:53059333-53059415)[1]	0.0210828	0.0981668	1.94808	0.0503915	0.95981	NA
cluster+(chr10:73550504-73550557)[1]	0.0828168	-0.144722	1.6851	-0.0858836	0.931559	NA
cluster+(chr10:77312216-77312311)[1]	0.0424104	0.63425	1.903	0.333289	0.738916	NA
cluster+(chr11:118514718-118514797)[1]	0.024957	1.1055	1.94808	0.567479	0.570389	NA
cluster+(chr11:118781417-118781496)[1]	0.119672	2.64777	1.57338	1.68286	0.0924017	NA
cluster+(chr11:128392285-128392344)[1]	0.0171915	0.0981668	1.94808	0.0503915	0.95981	NA
cluster+(chr11:1901275-1901377)[1]	0.019175	0.0981668	1.94808	0.0503915	0.95981	NA
cluster+(chr11:43581206-43581303)[1]	0.0527798	-0.84928	1.70638	-0.49771	0.618689	NA
cluster+(chr11:65211929-65212028)[1]	0.0185923	0.0981668	1.94808	0.0503915	0.95981	NA
cluster+(chr11:68850644-68850726)[1]	0.0170478	0.0981668	1.94808	0.0503915	0.95981	NA
cluster+(chr11:72494575-72494637)[1]	0.0393353	-0.429892	1.91672	-0.224285	0.822536	NA
cluster+(chr12:111741946-111742013)[1]	0.0227449	0.0981668	1.94808	0.0503915	0.95981	NA
cluster+(chr12:128729051-128729118)[1]	0.0370229	-0.390047	1.92304	-0.202828	0.839269	NA
cluster+(chr12:54385522-54385631)[1]	0.0339266	1.1055	1.94808	0.567479	0.570389	NA
cluster+(chr12:57588287-57588359)[1]	0.019175	0.0981668	1.94808	0.0503915	0.95981	NA
cluster+(chr12:66644862-66644937)[1]	0.0821135	-1.38801	1.5081	-0.920371	0.357379	NA
cluster+(chr12:81552167-81552240)[1]	0.033687	1.1055	1.94808	0.567479	0.570389	NA
cluster+(chr12:95228174-95228289)[1]	0.0227449	0.0981668	1.94808	0.0503915	0.95981	NA
cluster+(chr13:113917234-113917313)[1]	0.0175945	0.0981668	1.94808	0.0503915	0.95981	NA
cluster+(chr13:115039303-115039383)[1]	0.034216	-0.340822	1.93096	-0.176504	0.859898	NA
cluster+(chr13:98860778-98860854)[1]	0.0882603	-0.254652	1.52951	-0.166493	0.867769	NA
cluster+(chr14:65511406-65511487)[1]	0.0770088	-1.23921	1.66994	-0.742067	0.458047	NA
cluster+(chr14:74225450-74225522)[1]	0.118454	-1.94965	1.31042	-1.48781	0.136802	NA
cluster+(chr14:77732561-77732633)[1]	0.0850008	-1.40622	1.50552	-0.934048	0.350279	NA
cluster+(chr15:51534387-51534461)[1]	0.0185923	0.0981668	1.94808	0.0503915	0.95981	NA
cluster+(chr15:99327655-99327731)[1]	0.0490279	0.651613	1.87942	0.346709	0.72881	NA
cluster+(chr16:2183120-2183205)[1]	0.0502785	0.669591	1.88158	0.355866	0.721941	NA
cluster+(chr16:30905224-30905306)[1]	0.100172	-0.331539	1.5188	-0.218291	0.827203	NA
cluster+(chr16:50326527-50326586)[1]	0.0996645	1.37459	1.81734	0.756376	0.449424	NA
cluster+(chr16:56279432-56279535)[1]	0.0979658	0.215459	1.6292	0.132248	0.894788	NA
cluster+(chr16:81418623-81418698)[1]	0.0314086	1.1055	1.94808	0.567479	0.570389	NA
cluster+(chr17:29861901-29861989)[1]	0.0973483	1.78552	1.51136	1.1814	0.237444	NA
cluster+(chr17:30677128-30677221)[1]	0.0668736	-1.03104	1.68092	-0.613378	0.539626	NA
cluster+(chr17:38349849-38349915)[1]	0.0750626	1.92729	1.80636	1.06694	0.285997	NA
cluster+(chr17:57443444-57443515)[1]	0.0727286	1.89894	1.81014	1.04906	0.29415	NA
cluster+(chr17:67095683-67095797)[1]	0.0558647	-0.89286	1.69994	-0.525232	0.599422	NA
cluster+(chr18:46196971-46197039)[1]	0.0210828	0.0981668	1.94808	0.0503915	0.95981	NA
cluster+(chr18:47013743-47013792)[1]	0.0934188	-0.308599	1.52667	-0.202139	0.839808	NA
cluster+(chr18:50763471-50763560)[1]	0.0216012	0.0981668	1.94808	0.0503915	0.95981	NA
cluster+(chr19:10890930-10891011)[1]	0.10557	-0.743817	1.41767	-0.524677	0.599808	NA
cluster+(chr19:12963074-12963141)[1]	0.100248	0.811072	1.67166	0.485189	0.627542	NA
cluster+(chr19:14184173-14184291)[1]	0.0506239	-0.566698	1.88472	-0.30068	0.763659	NA
cluster+(chr19:18497372-18497444)[1]	0.0581646	-0.806341	1.87774	-0.42942	0.667618	NA
cluster+(chr19:45261914-45261978)[1]	0.0160526	0.0981668	1.94808	0.0503915	0.95981	NA
cluster+(chr19:7682325-7682391)[1]	0.019175	0.0981668	1.94808	0.0503915	0.95981	NA
cluster+(chr1:145584423-145584481)[1]	0.0396291	-0.416104	1.94547	-0.213883	0.830638	NA
cluster+(chr1:150464821-150464886)[1]	0.097519	1.44155	1.64759	0.874948	0.381602	NA
cluster+(chr1:167967898-167967964)[1]	0.0518337	-0.835991	1.70853	-0.489306	0.624625	NA
cluster+(chr1:22592732-22592793)[1]	0.112354	-1.72607	1.4977	-1.15248	0.249124	NA
cluster+(chr1:233759898-233759965)[1]	0.112666	1.42663	1.80399	0.790822	0.429048	NA
cluster+(chr1:241295572-241295646)[1]	0.0413756	1.1055	1.94808	0.567479	0.570389	NA
cluster+(chr1:45011165-45011224)[1]	0.0851082	1.24906	1.83181	0.681876	0.495317	NA
cluster+(chr1:55691314-55691396)[1]	0.0569298	-0.907562	1.69785	-0.534537	0.59297	NA
cluster+(chr1:5624131-5624203)[1]	0.0563831	-0.899585	1.69886	-0.529524	0.596442	NA
cluster+(chr20:39797663-39797718)[1]	0.0655328	-1.00791	1.68195	-0.59925	0.549006	NA
cluster+(chr20:45795609-45795700)[1]	0.110599	-0.583406	1.51841	-0.384222	0.700814	NA
cluster+(chr20:61870131-61870194)[1]	0.0405673	1.1055	1.94808	0.567479	0.570389	NA
cluster+(chr21:37093013-37093106)[1]	0.0917472	1.64583	1.94706	0.845288	0.39795	NA
cluster+(chr21:40818936-40818995)[1]	0.0750626	1.92729	1.80636	1.06694	0.285997	NA
cluster+(chr22:23165270-23165365)[1]	0.0371847	-0.377846	1.94597	-0.194169	0.846044	NA
cluster+(chr22:41488517-41488570)[1]	0.027879	0.0981668	1.94808	0.0503915	0.95981	NA
cluster+(chr22:46486924-46487006)[1]	0.0857174	-1.40641	1.50422	-0.934975	0.349801	NA
cluster+(chr2:160043346-160043412)[1]	0.0464303	-0.49915	1.89573	-0.263302	0.792318	NA
cluster+(chr2:189162219-189162315)[1]	0.0513102	-0.545246	1.88126	-0.28983	0.771946	NA
cluster+(chr2:189842818-189842887)[1]	0.0644659	0.700498	1.83747	0.381229	0.703033	NA
cluster+(chr2:19548190-19548266)[1]	0.094498	-1.59827	1.50153	-1.06443	0.287136	NA
cluster+(chr2:32860322-32860398)[1]	0.0439316	-0.408863	1.90059	-0.215124	0.82967	NA
cluster+(chr2:33643583-33643631)[1]	0.10458	1.42315	1.81046	0.786069	0.431827	NA
cluster+(chr2:49286742-49286797)[1]	0.112803	-0.754073	1.53173	-0.492301	0.622506	NA
cluster+(chr2:62432961-62433052)[1]	0.0171915	0.0981668	1.94808	0.0503915	0.95981	NA
cluster+(chr3:111831648-111831745)[1]	0.0647882	-1.00096	1.68335	-0.594626	0.552094	NA
cluster+(chr3:120768487-120768562)[1]	0.033053	1.1055	1.94808	0.567479	0.570389	NA
cluster+(chr3:124451286-124451363)[1]	0.0718239	-0.984635	1.85583	-0.530563	0.595722	NA
cluster+(chr3:134156669-134156748)[1]	0.0216012	0.0981668	1.94808	0.0503915	0.95981	NA
cluster+(chr3:16974688-16974752)[1]	0.0170246	0.0981668	1.94808	0.0503915	0.95981	NA
cluster+(chr3:175087329-175087410)[1]	0.0405673	1.1055	1.94808	0.567479	0.570389	NA
cluster+(chr3:176232891-176232939)[1]	0.0227449	0.0981668	1.94808	0.0503915	0.95981	NA
cluster+(chr3:44903380-44903473)[1]	0.109067	-1.85899	1.38355	-1.34364	0.179065	NA
cluster+(chr3:48238054-48238106)[1]	0.0880299	-1.43578	1.5047	-0.954197	0.339984	NA
cluster+(chr4:11370451-11370545)[1]	0.0160526	0.0981668	1.94808	0.0503915	0.95981	NA
cluster+(chr4:67142542-67142646)[1]	0.0413756	1.1055	1.94808	0.567479	0.570389	NA
cluster+(chr5:10478149-10478257)[1]	0.0740728	1.28471	1.67119	0.768736	0.44205	NA
cluster+(chr5:71465294-71465367)[1]	0.121862	0.067704	1.40879	0.0480581	0.96167	NA
cluster+(chr5:95414842-95414916)[1]	0.0846711	0.165677	1.65935	0.0998451	0.920467	NA
cluster+(chr6:10439950-10440027)[1]	0.0185923	0.0981668	1.94808	0.0503915	0.95981	NA
cluster+(chr6:107232000-107232095)[1]	0.0458736	1.1055	1.94808	0.567479	0.570389	NA
cluster+(chr6:126805777-126805859)[1]	0.112595	-1.69833	1.64896	-1.02994	0.303038	NA
cluster+(chr6:141004951-141005020)[1]	0.0170246	0.0981668	1.94808	0.0503915	0.95981	NA
cluster+(chr6:155174494-155174570)[1]	0.0959675	0.149569	1.84844	0.0809165	0.935508	NA
cluster+(chr6:159030739-159030822)[1]	0.019175	0.0981668	1.94808	0.0503915	0.95981	NA
cluster+(chr6:170639849-170639932)[1]	0.0227449	0.0981668	1.94808	0.0503915	0.95981	NA
cluster+(chr6:33406108-33406214)[1]	0.033053	1.1055	1.94808	0.567479	0.570389	NA
cluster+(chr7:44150448-44150511)[1]	0.0674748	0.705883	1.82886	0.385968	0.69952	NA
cluster+(chr8:101394991-101395073)[1]	0.0919995	0.0262885	1.6528	0.0159055	0.98731	NA
cluster+(chr8:128808208-128808274)[1]	0.0655243	1.80672	1.82274	0.991213	0.321581	NA
cluster+(chr8:62627347-62627418)[1]	0.027879	0.0981668	1.94808	0.0503915	0.95981	NA
cluster+(chr9:130548112-130548286)[2]	0.0584002	0.688523	1.85561	0.371049	0.710601	NA
cluster+(chr9:133501684-133501750)[1]	0.0391734	-0.428362	1.9173	-0.223419	0.823209	NA
cluster+(chr9:135821094-135821158)[1]	0.0478438	-0.464783	1.8891	-0.246034	0.805656	NA
cluster+(chr9:140732871-140732968)[1]	0.103683	-1.71097	1.38748	-1.23315	0.217519	NA
cluster+(chr9:91927140-91927221)[1]	0.0694102	0.709175	1.82346	0.388917	0.697337	NA
cluster+(chrX:113949650-113949761)[1]	0.0804583	1.31983	1.66111	0.794545	0.426878	NA
cluster+(chrX:149396239-149396318)[1]	0.0177341	0.0981668	1.94808	0.0503915	0.95981	NA
cluster+(chrX:39520470-39520575)[1]	0.0650956	1.85914	1.82369	1.01944	0.307994	NA
cluster+(chrX:39696815-39696867)[1]	0.0469005	-0.441659	1.89129	-0.233522	0.815356	NA
cluster+(chrX:47446828-47446904)[1]	0.0860262	-1.52613	1.50377	-1.01487	0.31017	NA
cluster-(chr10:100684256-100684325)[1]	0.019175	0.0981668	1.94808	0.0503915	0.95981	NA
cluster-(chr10:118927189-118927285)[1]	0.0181348	0.0981668	1.94808	0.0503915	0.95981	NA
cluster-(chr10:135061015-135061124)[1]	0.0598329	0.691499	1.85123	0.373534	0.708751	NA
cluster-(chr10:30657526-30657594)[1]	0.0545754	1.1055	1.94808	0.567479	0.570389	NA
cluster-(chr10:6194170-6194225)[1]	0.0177341	0.0981668	1.94808	0.0503915	0.95981	NA
cluster-(chr11:119183660-119183722)[1]	0.116931	-0.574488	1.50873	-0.380775	0.70337	NA
cluster-(chr11:133768399-133768476)[1]	0.120895	-0.813952	1.52958	-0.532139	0.594629	NA
cluster-(chr11:59362550-59362631)[1]	0.037409	-0.397192	1.92201	-0.206655	0.83628	NA
cluster-(chr11:66701905-66701977)[1]	0.0881582	-1.35985	1.66133	-0.818532	0.413053	NA
cluster-(chr11:9111859-9111926)[1]	0.0458736	1.1055	1.94808	0.567479	0.570389	NA
cluster-(chr12:49165758-49165820)[1]	0.033687	1.1055	1.94808	0.567479	0.570389	NA
cluster-(chr12:58142401-58142465)[1]	0.0373098	-0.395818	1.9223	-0.205908	0.836862	NA
cluster-(chr12:81226312-81226408)[1]	0.0170478	0.0981668	1.94808	0.0503915	0.95981	NA
cluster-(chr13:102619992-102620096)[1]	0.0170246	0.0981668	1.94808	0.0503915	0.95981	NA
cluster-(chr13:78272147-78272251)[1]	0.0198146	0.0981668	1.94808	0.0503915	0.95981	NA
cluster-(chr14:105144031-105144086)[1]	0.0340491	-0.327596	1.94655	-0.168296	0.866351	NA
cluster-(chr14:23857805-23857875)[1]	0.104397	0.765455	1.66988	0.458389	0.646673	NA
cluster-(chr14:48230198-48230307)[1]	0.0181348	0.0981668	1.94808	0.0503915	0.95981	NA
cluster-(chr15:26093894-26093972)[1]	0.067183	0.705375	1.82969	0.385517	0.699854	NA
cluster-(chr16:15704887-15704952)[1]	0.122063	2.66041	1.57158	1.69282	0.0904893	NA
cluster-(chr16:2140196-2140285)[1]	0.0199984	0.0981668	1.94808	0.0503915	0.95981	NA
cluster-(chr16:2581923-2582006)[1]	0.0410811	-0.460544	1.91231	-0.240832	0.809686	NA
cluster-(chr16:68267329-68267402)[1]	0.0545754	1.1055	1.94808	0.567479	0.570389	NA
cluster-(chr16:85339832-85339931)[1]	0.019175	0.0981668	1.94808	0.0503915	0.95981	NA
cluster-(chr17:43191735-43191801)[1]	0.10775	1.3774	1.80282	0.764026	0.444852	NA
cluster-(chr17:80626109-80626183)[1]	0.079132	-1.35926	1.50947	-0.900489	0.36786	NA
cluster-(chr18:33514051-33514105)[1]	0.0902926	-1.56179	1.50231	-1.0396	0.298528	NA
cluster-(chr19:39900263-39900318)[1]	0.0341874	-0.339867	1.93102	-0.176004	0.860291	NA
cluster-(chr19:40320356-40320442)[1]	0.0354683	-0.350685	1.94628	-0.180182	0.85701	NA
cluster-(chr1:12638985-12639051)[1]	0.0181348	0.0981668	1.94808	0.0503915	0.95981	NA
cluster-(chr1:1275030-1275088)[1]	0.0566199	0.684686	1.86114	0.367885	0.712959	NA
cluster-(chr1:156905923-156906036)[1]	0.0891397	-1.43383	1.5024	-0.954359	0.339902	NA
cluster-(chr1:171070869-171070947)[1]	0.121904	1.61683	1.80139	0.897544	0.369429	NA
cluster-(chr1:17185444-17185516)[1]	0.0630402	1.1055	1.94808	0.567479	0.570389	NA
cluster-(chr1:19209696-19209769)[1]	0.0965756	-0.271731	1.51793	-0.179014	0.857927	NA
cluster-(chr1:19223565-19223642)[1]	0.0314086	1.1055	1.94808	0.567479	0.570389	NA
cluster-(chr1:21314807-21314925)[1]	0.0436404	-0.431197	1.90261	-0.226634	0.820708	NA
cluster-(chr1:86823315-86823370)[1]	0.0170246	0.0981668	1.94808	0.0503915	0.95981	NA
cluster-(chr1:98510798-98511727)[2]	0.0545754	1.1055	1.94808	0.567479	0.570389	NA
cluster-(chr20:44333741-44333819)[1]	0.0387975	-0.397966	1.91836	-0.207451	0.835657	NA
cluster-(chr20:60528602-60528718)[1]	0.027879	0.0981668	1.94808	0.0503915	0.95981	NA
cluster-(chr20:60907543-60907613)[1]	0.0892596	-1.43932	1.50307	-0.957587	0.338271	NA
cluster-(chr21:43166932-43167001)[1]	0.0917472	1.64583	1.94706	0.845288	0.39795	NA
cluster-(chr22:21388465-21388561)[1]	0.0630402	1.1055	1.94808	0.567479	0.570389	NA
cluster-(chr22:33832568-33832655)[1]	0.0352276	-0.358176	1.92802	-0.185774	0.852622	NA
cluster-(chr2:114478867-114478945)[1]	0.0837477	-0.377976	1.53892	-0.245611	0.805983	NA
cluster-(chr2:128181113-128181194)[1]	0.04132	1.1055	1.94808	0.567479	0.570389	NA
cluster-(chr2:189842819-189842887)[1]	0.0906533	-1.6352	1.39076	-1.17576	0.239691	NA
cluster-(chr2:218765236-218765351)[1]	0.0382317	1.1055	1.94808	0.567479	0.570389	NA
cluster-(chr2:219923410-219923472)[1]	0.111306	0.706902	1.65945	0.425986	0.670118	NA
cluster-(chr2:56210102-56216194)[2]	0.0185923	0.0981668	1.94808	0.0503915	0.95981	NA
cluster-(chr2:56227849-56227930)[1]	0.0160526	0.0981668	1.94808	0.0503915	0.95981	NA
cluster-(chr2:86420149-86420231)[1]	0.0547402	-0.877996	1.70232	-0.515763	0.60602	NA
cluster-(chr3:151283664-151283783)[1]	0.033687	1.1055	1.94808	0.567479	0.570389	NA
cluster-(chr3:194855235-194855309)[1]	0.0339266	1.1055	1.94808	0.567479	0.570389	NA
cluster-(chr3:197401367-197401447)[1]	0.047809	1.1055	1.94808	0.567479	0.570389	NA
cluster-(chr3:71591121-71591240)[1]	0.033053	1.1055	1.94808	0.567479	0.570389	NA
cluster-(chr4:113569030-113569713)[5]	0.0524191	-0.843565	1.70714	-0.49414	0.621208	NA
cluster-(chr4:185772167-185772264)[1]	0.0795717	-1.35333	1.50769	-0.897618	0.369389	NA
cluster-(chr5:131553542-131553611)[1]	0.0996943	2.50733	1.58733	1.57959	0.114201	NA
cluster-(chr5:131701182-131701291)[1]	0.0426684	-0.406215	1.90511	-0.213223	0.831153	NA
cluster-(chr5:139943256-139943336)[1]	0.034619	-0.348134	1.9298	-0.180399	0.856839	NA
cluster-(chr5:148441876-148441972)[1]	0.0744939	1.92841	1.80723	1.06705	0.285948	NA
cluster-(chr6:1390549-1390646)[1]	0.0962903	1.20327	1.89666	0.634415	0.52581	NA
cluster-(chr6:31924616-31924717)[1]	0.107586	-1.73932	1.38776	-1.25333	0.210086	NA
cluster-(chr6:45165411-45165507)[1]	0.115774	-1.89555	1.38342	-1.37019	0.170627	NA
cluster-(chr7:1883816-1883889)[1]	0.0227449	0.0981668	1.94808	0.0503915	0.95981	NA
cluster-(chr8:101036210-101036312)[1]	0.114695	2.0668	1.9301	1.07082	0.284248	NA
cluster-(chr8:144919928-144919988)[1]	0.0351594	-0.357781	1.92826	-0.185546	0.852801	NA
cluster-(chr8:145112224-145112283)[1]	0.0413756	1.1055	1.94808	0.567479	0.570389	NA
cluster-(chr8:42751340-42751418)[1]	0.0457616	-0.412584	1.89399	-0.217838	0.827555	NA
cluster-(chr9:126164804-126164882)[1]	0.033687	1.1055	1.94808	0.567479	0.570389	NA
cluster-(chr9:130631694-130631774)[1]	0.034216	-0.340822	1.93096	-0.176504	0.859898	NA
cluster-(chr9:131154897-131154993)[1]	0.0160526	0.0981668	1.94808	0.0503915	0.95981	NA
cluster-(chr9:139414020-139414078)[1]	0.0682356	0.211994	1.69319	0.125204	0.900362	NA
cluster-(chr9:139440625-139440711)[1]	0.109241	1.37938	1.62014	0.851396	0.39455	NA
cluster-(chr9:140063638-140063722)[1]	0.0458736	1.1055	1.94808	0.567479	0.570389	NA
cluster-(chr9:36864251-36864305)[1]	0.067374	1.63705	1.94713	0.840753	0.400486	NA
cluster-(chr9:91360751-91360820)[1]	0.0332307	1.1055	1.94808	0.567479	0.570389	NA
cluster-(chrX:145074268-145082649)[6]	0.0697286	1.07916	1.84906	0.583626	0.559472	NA
cluster-(chrX:20035206-20035305)[1]	0.0719079	0.159917	1.68881	0.0946921	0.924559	NA

## Sheet: Table S2D
Mature miRNA	Number of clusters	Cluster names
hsa-let-7a-2-3p	1	cluster-(chr11:122017230-122023016)[2]
hsa-let-7a-3p	2	cluster+(chr9:96938239-96941202)[3],cluster+(chr22:46508629-46509648)[3]
hsa-let-7a-5p	3	cluster+(chr9:96938239-96941202)[3],cluster+(chr22:46508629-46509648)[3],cluster-(chr11:122017230-122023016)[2]
hsa-let-7b-3p	1	cluster+(chr22:46508629-46509648)[3]
hsa-let-7b-5p	1	cluster+(chr22:46508629-46509648)[3]
hsa-let-7c-3p	1	cluster+(chr21:17911409-17912231)[2]
hsa-let-7c-5p	1	cluster+(chr21:17911409-17912231)[2]
hsa-let-7d-3p	1	cluster+(chr9:96938239-96941202)[3]
hsa-let-7d-5p	1	cluster+(chr9:96938239-96941202)[3]
hsa-let-7e-3p	1	cluster+(chr19:52195865-52196592)[3]
hsa-let-7e-5p	1	cluster+(chr19:52195865-52196592)[3]
hsa-let-7f-1-3p	1	cluster+(chr9:96938239-96941202)[3]
hsa-let-7f-2-3p	1	cluster-(chrX:53583184-53584235)[2]
hsa-let-7f-5p	2	cluster+(chr9:96938239-96941202)[3],cluster-(chrX:53583184-53584235)[2]
hsa-let-7g-3p	1	cluster-(chr3:52302294-52302377)[1]
hsa-let-7g-5p	1	cluster-(chr3:52302294-52302377)[1]
hsa-let-7i-3p	1	cluster+(chr12:62997466-62997549)[1]
hsa-let-7i-5p	1	cluster+(chr12:62997466-62997549)[1]
hsa-miR-100-3p	1	cluster-(chr11:122017230-122023016)[2]
hsa-miR-100-5p	1	cluster-(chr11:122017230-122023016)[2]
hsa-miR-101-3p	2	cluster+(chr9:4850297-4850375)[1],cluster-(chr1:65523438-65524191)[2]
hsa-miR-101-5p	1	cluster-(chr1:65523438-65524191)[2]
hsa-miR-103a-2-5p	1	cluster+(chr20:3898141-3898218)[1]
hsa-miR-103a-3p	2	cluster-(chr5:167987901-167987978)[1],cluster+(chr20:3898141-3898218)[1]
hsa-miR-103b	2	cluster-(chr20:3898149-3898210)[1],cluster+(chr5:167987909-167987970)[1]
hsa-miR-105-3p	1	cluster-(chrX:151560691-151562964)[3]
hsa-miR-105-5p	1	cluster-(chrX:151560691-151562964)[3]
hsa-miR-106a-3p	1	cluster-(chrX:133303408-133304308)[6]
hsa-miR-106a-5p	1	cluster-(chrX:133303408-133304308)[6]
hsa-miR-106b-3p	1	cluster-(chr7:99691183-99691697)[3]
hsa-miR-106b-5p	1	cluster-(chr7:99691183-99691697)[3]
hsa-miR-107	1	cluster-(chr10:91352504-91352584)[1]
hsa-miR-10a-3p	1	cluster-(chr17:46657200-46657309)[1]
hsa-miR-10a-5p	1	cluster-(chr17:46657200-46657309)[1]
hsa-miR-10b-3p	1	cluster+(chr2:177015031-177015140)[1]
hsa-miR-10b-5p	1	cluster+(chr2:177015031-177015140)[1]
hsa-miR-1178-3p	1	cluster-(chr12:120151439-120151529)[1]
hsa-miR-1178-5p	1	cluster-(chr12:120151439-120151529)[1]
hsa-miR-1179	1	cluster+(chr15:89151338-89155165)[2]
hsa-miR-1180-3p	1	cluster-(chr17:19247819-19247887)[1]
hsa-miR-1180-5p	1	cluster-(chr17:19247819-19247887)[1]
hsa-miR-1181	1	cluster-(chr19:10514134-10514214)[1]
hsa-miR-1182	1	cluster-(chr1:231155574-231155670)[1]
hsa-miR-1183	1	cluster+(chr7:21510676-21510764)[1]
hsa-miR-1184	3	cluster-(chrX:154612749-154612847)[1],cluster-(chrX:154115635-154115733)[1],cluster+(chrX:154687178-154687276)[1]
hsa-miR-1185-1-3p	1	cluster+(chr14:101488403-101533138)[42]
hsa-miR-1185-2-3p	1	cluster+(chr14:101488403-101533138)[42]
hsa-miR-1185-5p	1	cluster+(chr14:101488403-101533138)[42]
hsa-miR-1193	1	cluster+(chr14:101488403-101533138)[42]
hsa-miR-1197	1	cluster+(chr14:101488403-101533138)[42]
hsa-miR-1199-3p	1	cluster+(chr19:14184173-14184291)[1]
hsa-miR-1199-5p	1	cluster+(chr19:14184173-14184291)[1]
hsa-miR-1200	1	cluster-(chr7:36958962-36959037)[1]
hsa-miR-1202	1	cluster+(chr6:156267931-156268013)[1]
hsa-miR-1203	1	cluster-(chr17:46233789-46233873)[1]
hsa-miR-1204	1	cluster+(chr8:128808208-128808274)[1]
hsa-miR-1205	1	cluster+(chr8:128972879-128972941)[1]
hsa-miR-1206	1	cluster+(chr8:129021144-129021202)[1]
hsa-miR-1207-3p	1	cluster+(chr8:129061398-129061484)[1]
hsa-miR-1207-5p	1	cluster+(chr8:129061398-129061484)[1]
hsa-miR-1208	1	cluster+(chr8:129162362-129162434)[1]
hsa-miR-122-3p	1	cluster+(chr18:56118306-56118390)[1]
hsa-miR-1224-3p	1	cluster+(chr3:183959193-183959277)[1]
hsa-miR-1224-5p	1	cluster+(chr3:183959193-183959277)[1]
hsa-miR-1225-3p	1	cluster-(chr16:2140196-2140285)[1]
hsa-miR-1225-5p	1	cluster-(chr16:2140196-2140285)[1]
hsa-miR-122-5p	1	cluster+(chr18:56118306-56118390)[1]
hsa-miR-1226-3p	1	cluster+(chr3:47891045-47891119)[1]
hsa-miR-1226-5p	1	cluster+(chr3:47891045-47891119)[1]
hsa-miR-1227-3p	1	cluster-(chr19:2234061-2235925)[2]
hsa-miR-1227-5p	1	cluster-(chr19:2234061-2235925)[2]
hsa-miR-1228-3p	1	cluster+(chr12:57588287-57588359)[1]
hsa-miR-1228-5p	1	cluster+(chr12:57588287-57588359)[1]
hsa-miR-1229-3p	1	cluster-(chr5:179225278-179225346)[1]
hsa-miR-1229-5p	1	cluster-(chr5:179225278-179225346)[1]
hsa-miR-1231	1	cluster+(chr1:201777739-201777830)[1]
hsa-miR-1233-3p	2	cluster-(chr15:34820491-34820572)[1],cluster-(chr15:34674270-34674351)[1]
hsa-miR-1233-5p	2	cluster-(chr15:34820491-34820572)[1],cluster-(chr15:34674270-34674351)[1]
hsa-miR-1234-3p	1	cluster-(chr8:145619364-145625739)[3]
hsa-miR-1236-3p	1	cluster-(chr6:31924616-31924717)[1]
hsa-miR-1236-5p	1	cluster-(chr6:31924616-31924717)[1]
hsa-miR-1237-3p	1	cluster+(chr11:64136074-64136175)[1]
hsa-miR-1237-5p	1	cluster+(chr11:64136074-64136175)[1]
hsa-miR-1238-3p	1	cluster+(chr19:10662798-10662880)[1]
hsa-miR-1238-5p	1	cluster+(chr19:10662798-10662880)[1]
hsa-miR-1243	1	cluster+(chr4:114028019-114028111)[1]
hsa-miR-124-3p	3	cluster+(chr8:65291706-65291814)[1],cluster-(chr8:9760898-9760982)[1],cluster+(chr20:61809852-61809938)[1]
hsa-miR-1244	3	cluster+(chr12:12264886-12264970)[1],cluster-(chr12:9392063-9392147)[1],cluster+(chr2:232578024-232578108)[1]
hsa-miR-1245a	1	cluster+(chr2:189842818-189842887)[1]
hsa-miR-1245b-3p	1	cluster-(chr2:189842819-189842887)[1]
hsa-miR-1245b-5p	1	cluster-(chr2:189842819-189842887)[1]
hsa-miR-124-5p	3	cluster+(chr8:65291706-65291814)[1],cluster-(chr8:9760898-9760982)[1],cluster+(chr20:61809852-61809938)[1]
hsa-miR-1246	1	cluster-(chr2:177465708-177465780)[1]
hsa-miR-1247-3p	1	cluster-(chr14:102026624-102026759)[1]
hsa-miR-1247-5p	1	cluster-(chr14:102026624-102026759)[1]
hsa-miR-1248	1	cluster+(chr3:186504461-186504566)[1]
hsa-miR-1249	1	cluster-(chr22:45596835-45596900)[1]
hsa-miR-1250-3p	1	cluster-(chr17:79099076-79107108)[3]
hsa-miR-1250-5p	1	cluster-(chr17:79099076-79107108)[3]
hsa-miR-1251-3p	1	cluster+(chr12:97885687-97885756)[1]
hsa-miR-1251-5p	1	cluster+(chr12:97885687-97885756)[1]
hsa-miR-1252-3p	1	cluster+(chr12:79813037-79813101)[1]
hsa-miR-1252-5p	1	cluster+(chr12:79813037-79813101)[1]
hsa-miR-1253	1	cluster-(chr17:2651372-2651476)[1]
hsa-miR-1254	2	cluster+(chr10:70519075-70519171)[1],cluster+(chr10:23682334-23682396)[1]
hsa-miR-1255a	1	cluster-(chr4:102251459-102251571)[1]
hsa-miR-1255b-2-3p	1	cluster+(chr1:167967898-167967964)[1]
hsa-miR-1255b-5p	2	cluster+(chr1:167967898-167967964)[1],cluster-(chr4:36427988-36428050)[1]
hsa-miR-1256	1	cluster-(chr1:21314807-21314925)[1]
hsa-miR-1257	1	cluster-(chr20:60528602-60528718)[1]
hsa-miR-1258	1	cluster-(chr2:180725563-180725635)[1]
hsa-miR-125a-3p	1	cluster+(chr19:52195865-52196592)[3]
hsa-miR-125a-5p	1	cluster+(chr19:52195865-52196592)[3]
hsa-miR-125b-1-3p	1	cluster-(chr11:121970465-121970552)[1]
hsa-miR-125b-2-3p	1	cluster+(chr21:17962557-17962645)[1]
hsa-miR-125b-5p	2	cluster+(chr21:17962557-17962645)[1],cluster-(chr11:121970465-121970552)[1]
hsa-miR-1260a	1	cluster+(chr14:77732561-77732633)[1]
hsa-miR-1260b	1	cluster+(chr11:96074602-96074690)[1]
hsa-miR-1261	1	cluster-(chr11:90602289-90602370)[1]
hsa-miR-1262	1	cluster-(chr1:68649201-68649293)[1]
hsa-miR-1263	1	cluster-(chr3:163889259-163889344)[1]
hsa-miR-126-3p	1	cluster+(chr9:139565054-139565138)[1]
hsa-miR-1264	1	cluster+(chrX:113886019-113887198)[2]
hsa-miR-1265	1	cluster+(chr10:14478575-14478660)[1]
hsa-miR-126-5p	1	cluster+(chr9:139565054-139565138)[1]
hsa-miR-1266-3p	1	cluster-(chr15:52569314-52569397)[1]
hsa-miR-1266-5p	1	cluster-(chr15:52569314-52569397)[1]
hsa-miR-1267	1	cluster-(chr13:108183519-108183596)[1]
hsa-miR-1268a	1	cluster-(chr15:22513229-22513280)[1]
hsa-miR-1268b	1	cluster+(chr17:78072627-78072676)[1]
hsa-miR-1269a	1	cluster+(chr4:67142542-67142646)[1]
hsa-miR-1269b	1	cluster-(chr17:12820585-12820659)[1]
hsa-miR-1270	2	cluster-(chr19:20579240-20579322)[1],cluster-(chr19:20510081-20510163)[1]
hsa-miR-1271-3p	1	cluster+(chr5:175794949-175795034)[1]
hsa-miR-1271-5p	1	cluster+(chr5:175794949-175795034)[1]
hsa-miR-1272	1	cluster-(chr15:65054586-65054714)[1]
hsa-miR-1273a	1	cluster-(chr8:101036210-101036312)[1]
hsa-miR-1273c	1	cluster+(chr6:155174494-155174570)[1]
hsa-miR-1273d	1	cluster+(chr1:10287776-10287861)[1]
hsa-miR-1273f	1	cluster+(chr1:53394346-53406085)[3]
hsa-miR-1273g-3p	1	cluster+(chr1:53394346-53406085)[3]
hsa-miR-1273g-5p	1	cluster+(chr1:53394346-53406085)[3]
hsa-miR-1273h-3p	1	cluster+(chr16:24214437-24214552)[1]
hsa-miR-1273h-5p	1	cluster+(chr16:24214437-24214552)[1]
hsa-miR-127-3p	1	cluster+(chr14:101335397-101351120)[8]
hsa-miR-1275	1	cluster-(chr6:33967749-33967828)[1]
hsa-miR-127-5p	1	cluster+(chr14:101335397-101351120)[8]
hsa-miR-1276	1	cluster-(chr15:86313727-86313809)[1]
hsa-miR-1277-3p	1	cluster+(chrX:117520357-117520434)[1]
hsa-miR-1277-5p	1	cluster+(chrX:117520357-117520434)[1]
hsa-miR-1278	1	cluster+(chr1:193105633-193105713)[1]
hsa-miR-1279	1	cluster-(chr12:69666937-69666998)[1]
hsa-miR-128-1-5p	1	cluster+(chr2:136422967-136423048)[1]
hsa-miR-1281	1	cluster+(chr22:41488517-41488570)[1]
hsa-miR-128-2-5p	1	cluster+(chr3:35785968-35786051)[1]
hsa-miR-1282	1	cluster-(chr15:44085857-44085957)[1]
hsa-miR-1283	1	cluster+(chr19:54169933-54265684)[46]
hsa-miR-128-3p	2	cluster+(chr3:35785968-35786051)[1],cluster+(chr2:136422967-136423048)[1]
hsa-miR-1284	1	cluster-(chr3:71591121-71591240)[1]
hsa-miR-1285-3p	2	cluster-(chr7:91833329-91833412)[1],cluster-(chr2:70480050-70480137)[1]
hsa-miR-1285-5p	1	cluster-(chr7:91833329-91833412)[1]
hsa-miR-1286	1	cluster-(chr22:20236657-20236734)[1]
hsa-miR-1287-3p	1	cluster-(chr10:100154975-100155064)[1]
hsa-miR-1287-5p	1	cluster-(chr10:100154975-100155064)[1]
hsa-miR-1288-3p	1	cluster+(chr17:16185328-16185402)[1]
hsa-miR-1288-5p	1	cluster+(chr17:16185328-16185402)[1]
hsa-miR-1289	2	cluster-(chr5:132763288-132763398)[1],cluster-(chr20:34041776-34041919)[1]
hsa-miR-1290	1	cluster-(chr1:19223565-19223642)[1]
hsa-miR-129-1-3p	1	cluster+(chr7:127847925-127847996)[1]
hsa-miR-1291	1	cluster-(chr12:49048227-49048313)[1]
hsa-miR-129-2-3p	1	cluster+(chr11:43602944-43603033)[1]
hsa-miR-1292-3p	1	cluster+(chr20:2633423-2633488)[1]
hsa-miR-1292-5p	1	cluster+(chr20:2633423-2633488)[1]
hsa-miR-1293	1	cluster-(chr12:50627925-50627995)[1]
hsa-miR-1294	1	cluster+(chr5:153726666-153726807)[1]
hsa-miR-1295a	1	cluster-(chr1:171070869-171070947)[1]
hsa-miR-1295b-3p	1	cluster+(chr1:171070880-171070939)[1]
hsa-miR-1295b-5p	1	cluster+(chr1:171070880-171070939)[1]
hsa-miR-129-5p	2	cluster+(chr11:43602944-43603033)[1],cluster+(chr7:127847925-127847996)[1]
hsa-miR-1296-3p	1	cluster-(chr10:65132717-65132808)[1]
hsa-miR-1296-5p	1	cluster-(chr10:65132717-65132808)[1]
hsa-miR-1297	1	cluster-(chr13:54886107-54886183)[1]
hsa-miR-1298-3p	1	cluster+(chrX:113949650-113949761)[1]
hsa-miR-1298-5p	1	cluster+(chrX:113949650-113949761)[1]
hsa-miR-1299	1	cluster-(chr9:69002239-69002321)[1]
hsa-miR-1301-3p	1	cluster-(chr2:25551509-25551590)[1]
hsa-miR-1301-5p	1	cluster-(chr2:25551509-25551590)[1]
hsa-miR-1302	11	cluster-(chr2:114340536-114340673)[1],cluster-(chr7:18166843-18166932)[1],cluster-(chr8:142867603-142867674)[1],cluster-(chr20:49231173-49231322)[1],cluster-(chr15:102500662-102500799)[1],cluster+(chr9:30144-30281)[1],cluster+(chr1:30366-30503)[1],cluster-(chr12:113132839-113132981)[1],cluster+(chr19:71973-72110)[1],cluster-(chr9:100125836-100125963)[1],cluster-(chr2:208133999-208134148)[1]
hsa-miR-1303	1	cluster+(chr5:154065336-154065421)[1]
hsa-miR-1304-3p	1	cluster-(chr11:93466840-93466930)[1]
hsa-miR-1304-5p	1	cluster-(chr11:93466840-93466930)[1]
hsa-miR-1305	1	cluster+(chr4:183090446-183090531)[1]
hsa-miR-1306-3p	1	cluster+(chr22:20073269-20073665)[2]
hsa-miR-1306-5p	1	cluster+(chr22:20073269-20073665)[2]
hsa-miR-1307-3p	1	cluster-(chr10:105154010-105154158)[1]
hsa-miR-1307-5p	1	cluster-(chr10:105154010-105154158)[1]
hsa-miR-130a-3p	1	cluster+(chr11:57408671-57408759)[1]
hsa-miR-130a-5p	1	cluster+(chr11:57408671-57408759)[1]
hsa-miR-130b-3p	1	cluster+(chr22:22007270-22007674)[2]
hsa-miR-130b-5p	1	cluster+(chr22:22007270-22007674)[2]
hsa-miR-1321	1	cluster+(chrX:85090785-85090863)[1]
hsa-miR-1322	1	cluster-(chr8:10682883-10682953)[1]
hsa-miR-1323	1	cluster+(chr19:54169933-54265684)[46]
hsa-miR-132-3p	1	cluster-(chr17:1953202-1953674)[2]
hsa-miR-1324	1	cluster+(chr3:75679914-75680009)[1]
hsa-miR-132-5p	1	cluster-(chr17:1953202-1953674)[2]
hsa-miR-133a-3p	2	cluster+(chr20:61162119-61162220)[1],cluster-(chr18:19405659-19409049)[2]
hsa-miR-133a-5p	2	cluster+(chr20:61162119-61162220)[1],cluster-(chr18:19405659-19409049)[2]
hsa-miR-133b	1	cluster+(chr6:52009147-52013839)[2]
hsa-miR-1343-3p	1	cluster+(chr11:34963384-34963467)[1]
hsa-miR-1343-5p	1	cluster+(chr11:34963384-34963467)[1]
hsa-miR-134-3p	1	cluster+(chr14:101488403-101533138)[42]
hsa-miR-134-5p	1	cluster+(chr14:101488403-101533138)[42]
hsa-miR-135a-3p	1	cluster-(chr3:52328235-52328324)[1]
hsa-miR-135a-5p	2	cluster-(chr3:52328235-52328324)[1],cluster+(chr12:97957590-97957689)[1]
hsa-miR-135b-3p	1	cluster-(chr1:205417430-205417526)[1]
hsa-miR-135b-5p	1	cluster-(chr1:205417430-205417526)[1]
hsa-miR-136-3p	1	cluster+(chr14:101335397-101351120)[8]
hsa-miR-136-5p	1	cluster+(chr14:101335397-101351120)[8]
hsa-miR-137	1	cluster-(chr1:98510798-98511727)[2]
hsa-miR-138-1-3p	1	cluster+(chr3:44155704-44155802)[1]
hsa-miR-138-2-3p	1	cluster+(chr16:56892430-56892513)[1]
hsa-miR-138-5p	2	cluster+(chr3:44155704-44155802)[1],cluster+(chr16:56892430-56892513)[1]
hsa-miR-139-3p	1	cluster-(chr11:72326107-72326174)[1]
hsa-miR-139-5p	1	cluster-(chr11:72326107-72326174)[1]
hsa-miR-140-3p	1	cluster+(chr16:69966984-69967083)[1]
hsa-miR-140-5p	1	cluster+(chr16:69966984-69967083)[1]
hsa-miR-141-3p	1	cluster+(chr12:7072862-7073354)[2]
hsa-miR-141-5p	1	cluster+(chr12:7072862-7073354)[2]
hsa-miR-142-3p	1	cluster-(chr17:56408593-56413383)[2]
hsa-miR-142-5p	1	cluster-(chr17:56408593-56413383)[2]
hsa-miR-143-3p	1	cluster+(chr5:148808481-148810296)[2]
hsa-miR-143-5p	1	cluster+(chr5:148808481-148810296)[2]
hsa-miR-144-3p	1	cluster-(chr17:27188387-27188748)[3]
hsa-miR-144-5p	1	cluster-(chr17:27188387-27188748)[3]
hsa-miR-145-3p	1	cluster+(chr5:148808481-148810296)[2]
hsa-miR-145-5p	1	cluster+(chr5:148808481-148810296)[2]
hsa-miR-1468-3p	1	cluster-(chrX:63005882-63005967)[1]
hsa-miR-1468-5p	1	cluster-(chrX:63005882-63005967)[1]
hsa-miR-1469	1	cluster+(chr15:96876490-96876536)[1]
hsa-miR-146a-3p	1	cluster+(chr5:159912359-159912457)[1]
hsa-miR-146a-5p	1	cluster+(chr5:159912359-159912457)[1]
hsa-miR-146b-3p	1	cluster+(chr10:104196269-104196341)[1]
hsa-miR-146b-5p	1	cluster+(chr10:104196269-104196341)[1]
hsa-miR-1470	1	cluster+(chr19:15560359-15560419)[1]
hsa-miR-1471	1	cluster-(chr2:232756952-232757008)[1]
hsa-miR-147a	1	cluster-(chr9:123007257-123007328)[1]
hsa-miR-147b	1	cluster+(chr15:45725248-45725327)[1]
hsa-miR-148a-3p	1	cluster-(chr7:25989539-25989606)[1]
hsa-miR-148a-5p	1	cluster-(chr7:25989539-25989606)[1]
hsa-miR-148b-3p	1	cluster+(chr12:54731000-54731098)[1]
hsa-miR-148b-5p	1	cluster+(chr12:54731000-54731098)[1]
hsa-miR-149-3p	1	cluster+(chr2:241395418-241395506)[1]
hsa-miR-149-5p	1	cluster+(chr2:241395418-241395506)[1]
hsa-miR-150-3p	1	cluster-(chr19:50004042-50004125)[1]
hsa-miR-150-5p	1	cluster-(chr19:50004042-50004125)[1]
hsa-miR-151a-3p	1	cluster-(chr8:141742663-141742752)[1]
hsa-miR-151a-5p	1	cluster-(chr8:141742663-141742752)[1]
hsa-miR-151b	1	cluster-(chr14:100575756-100575851)[1]
hsa-miR-152-3p	1	cluster-(chr17:46114527-46114613)[1]
hsa-miR-152-5p	1	cluster-(chr17:46114527-46114613)[1]
hsa-miR-153-3p	2	cluster-(chr7:157367028-157367114)[1],cluster-(chr2:220158833-220158922)[1]
hsa-miR-153-5p	1	cluster-(chr7:157367028-157367114)[1]
hsa-miR-1537-3p	1	cluster-(chr1:236016300-236016360)[1]
hsa-miR-1537-5p	1	cluster-(chr1:236016300-236016360)[1]
hsa-miR-1538	1	cluster-(chr16:69599711-69599771)[1]
hsa-miR-1539	1	cluster+(chr18:47013743-47013792)[1]
hsa-miR-154-3p	1	cluster+(chr14:101488403-101533138)[42]
hsa-miR-154-5p	1	cluster+(chr14:101488403-101533138)[42]
hsa-miR-155-3p	1	cluster+(chr21:26946292-26946356)[1]
hsa-miR-155-5p	1	cluster+(chr21:26946292-26946356)[1]
hsa-miR-1587	1	cluster+(chrX:39696815-39696867)[1]
hsa-miR-15a-3p	1	cluster-(chr13:50623109-50623337)[2]
hsa-miR-15a-5p	1	cluster-(chr13:50623109-50623337)[2]
hsa-miR-15b-3p	1	cluster+(chr3:160122376-160122613)[2]
hsa-miR-15b-5p	1	cluster+(chr3:160122376-160122613)[2]
hsa-miR-16-1-3p	1	cluster-(chr13:50623109-50623337)[2]
hsa-miR-16-2-3p	1	cluster+(chr3:160122376-160122613)[2]
hsa-miR-16-5p	2	cluster-(chr13:50623109-50623337)[2],cluster+(chr3:160122376-160122613)[2]
hsa-miR-17-3p	1	cluster+(chr13:92002859-92003645)[6]
hsa-miR-17-5p	1	cluster+(chr13:92002859-92003645)[6]
hsa-miR-181a-2-3p	1	cluster+(chr9:127454721-127456077)[2]
hsa-miR-181a-3p	1	cluster-(chr1:198828002-198828282)[2]
hsa-miR-181a-5p	2	cluster+(chr9:127454721-127456077)[2],cluster-(chr1:198828002-198828282)[2]
hsa-miR-181b-3p	1	cluster-(chr1:198828002-198828282)[2]
hsa-miR-181b-5p	2	cluster+(chr9:127454721-127456077)[2],cluster-(chr1:198828002-198828282)[2]
hsa-miR-181c-3p	1	cluster+(chr19:13985513-13985825)[2]
hsa-miR-181c-5p	1	cluster+(chr19:13985513-13985825)[2]
hsa-miR-181d-3p	1	cluster+(chr19:13985513-13985825)[2]
hsa-miR-181d-5p	1	cluster+(chr19:13985513-13985825)[2]
hsa-miR-182-3p	1	cluster-(chr7:129410223-129414854)[3]
hsa-miR-1825	1	cluster+(chr20:30825598-30825650)[1]
hsa-miR-182-5p	1	cluster-(chr7:129410223-129414854)[3]
hsa-miR-1827	1	cluster+(chr12:100583662-100583727)[1]
hsa-miR-183-3p	1	cluster-(chr7:129410223-129414854)[3]
hsa-miR-183-5p	1	cluster-(chr7:129410223-129414854)[3]
hsa-miR-184	1	cluster+(chr15:79502130-79502213)[1]
hsa-miR-185-3p	1	cluster+(chr22:20020662-20020743)[1]
hsa-miR-185-5p	1	cluster+(chr22:20020662-20020743)[1]
hsa-miR-186-3p	1	cluster-(chr1:71533314-71533399)[1]
hsa-miR-186-5p	1	cluster-(chr1:71533314-71533399)[1]
hsa-miR-187-3p	1	cluster-(chr18:33484781-33484889)[1]
hsa-miR-187-5p	1	cluster-(chr18:33484781-33484889)[1]
hsa-miR-188-3p	1	cluster+(chrX:49767754-49779291)[8]
hsa-miR-188-5p	1	cluster+(chrX:49767754-49779291)[8]
hsa-miR-18a-3p	1	cluster+(chr13:92002859-92003645)[6]
hsa-miR-18a-5p	1	cluster+(chr13:92002859-92003645)[6]
hsa-miR-18b-3p	1	cluster-(chrX:133303408-133304308)[6]
hsa-miR-18b-5p	1	cluster-(chrX:133303408-133304308)[6]
hsa-miR-1908-3p	1	cluster-(chr11:61582633-61582712)[1]
hsa-miR-1908-5p	1	cluster-(chr11:61582633-61582712)[1]
hsa-miR-1909-3p	1	cluster-(chr19:1816158-1816237)[1]
hsa-miR-1909-5p	1	cluster-(chr19:1816158-1816237)[1]
hsa-miR-190a-3p	1	cluster+(chr15:63116156-63116240)[1]
hsa-miR-190a-5p	1	cluster+(chr15:63116156-63116240)[1]
hsa-miR-190b	1	cluster-(chr1:154166141-154166219)[1]
hsa-miR-1910-3p	1	cluster-(chr16:85775227-85775306)[1]
hsa-miR-1910-5p	1	cluster-(chr16:85775227-85775306)[1]
hsa-miR-1911-3p	1	cluster+(chrX:113997744-113997823)[1]
hsa-miR-1911-5p	1	cluster+(chrX:113997744-113997823)[1]
hsa-miR-1912	1	cluster+(chrX:113886019-113887198)[2]
hsa-miR-1913	1	cluster-(chr6:166922842-166922921)[1]
hsa-miR-191-3p	1	cluster-(chr3:49057581-49058142)[2]
hsa-miR-1914-3p	1	cluster-(chr20:62572818-62574079)[2]
hsa-miR-1914-5p	1	cluster-(chr20:62572818-62574079)[2]
hsa-miR-1915-3p	1	cluster-(chr10:21785491-21785570)[1]
hsa-miR-1915-5p	1	cluster-(chr10:21785491-21785570)[1]
hsa-miR-191-5p	1	cluster-(chr3:49057581-49058142)[2]
hsa-miR-192-3p	1	cluster-(chr11:64658609-64669927)[4]
hsa-miR-192-5p	1	cluster-(chr11:64658609-64669927)[4]
hsa-miR-193a-3p	1	cluster+(chr17:29887015-29887102)[1]
hsa-miR-193a-5p	1	cluster+(chr17:29887015-29887102)[1]
hsa-miR-193b-3p	1	cluster+(chr16:14397824-14403228)[2]
hsa-miR-193b-5p	1	cluster+(chr16:14397824-14403228)[2]
hsa-miR-194-3p	1	cluster-(chr11:64658609-64669927)[4]
hsa-miR-194-5p	2	cluster-(chr1:220291195-220291583)[2],cluster-(chr11:64658609-64669927)[4]
hsa-miR-195-3p	1	cluster-(chr17:6920934-6921341)[2]
hsa-miR-195-5p	1	cluster-(chr17:6920934-6921341)[2]
hsa-miR-196a-3p	1	cluster+(chr12:54385522-54385631)[1]
hsa-miR-196a-5p	2	cluster-(chr17:46709852-46709921)[1],cluster+(chr12:54385522-54385631)[1]
hsa-miR-196b-3p	1	cluster-(chr7:27209099-27209182)[1]
hsa-miR-196b-5p	1	cluster-(chr7:27209099-27209182)[1]
hsa-miR-1972	2	cluster+(chr16:70064249-70064325)[1],cluster-(chr16:15104178-15104254)[1]
hsa-miR-1973	1	cluster+(chr4:117220881-117220924)[1]
hsa-miR-197-3p	1	cluster+(chr1:110141515-110141589)[1]
hsa-miR-197-5p	1	cluster+(chr1:110141515-110141589)[1]
hsa-miR-1976	1	cluster+(chr1:26881033-26881084)[1]
hsa-miR-198	1	cluster-(chr3:120114515-120114576)[1]
hsa-miR-199a-3p	2	cluster-(chr1:172107938-172113784)[2],cluster-(chr19:10928102-10928172)[1]
hsa-miR-199a-5p	2	cluster-(chr1:172107938-172113784)[2],cluster-(chr19:10928102-10928172)[1]
hsa-miR-199b-3p	1	cluster-(chr9:131007000-131007309)[2]
hsa-miR-199b-5p	1	cluster-(chr9:131007000-131007309)[2]
hsa-miR-19a-3p	1	cluster+(chr13:92002859-92003645)[6]
hsa-miR-19a-5p	1	cluster+(chr13:92002859-92003645)[6]
hsa-miR-19b-1-5p	1	cluster+(chr13:92002859-92003645)[6]
hsa-miR-19b-2-5p	1	cluster-(chrX:133303408-133304308)[6]
hsa-miR-19b-3p	2	cluster+(chr13:92002859-92003645)[6],cluster-(chrX:133303408-133304308)[6]
hsa-miR-1	2	cluster+(chr20:61151513-61151583)[1],cluster-(chr18:19405659-19409049)[2]
hsa-miR-200a-3p	1	cluster+(chr1:1102484-1104467)[3]
hsa-miR-200a-5p	1	cluster+(chr1:1102484-1104467)[3]
hsa-miR-200b-3p	1	cluster+(chr1:1102484-1104467)[3]
hsa-miR-200b-5p	1	cluster+(chr1:1102484-1104467)[3]
hsa-miR-200c-3p	1	cluster+(chr12:7072862-7073354)[2]
hsa-miR-200c-5p	1	cluster+(chr12:7072862-7073354)[2]
hsa-miR-202-3p	1	cluster-(chr10:135061015-135061124)[1]
hsa-miR-202-5p	1	cluster-(chr10:135061015-135061124)[1]
hsa-miR-203a	1	cluster+(chr14:104583742-104583851)[1]
hsa-miR-203b-3p	1	cluster-(chr14:104583755-104583840)[1]
hsa-miR-203b-5p	1	cluster-(chr14:104583755-104583840)[1]
hsa-miR-204-3p	1	cluster-(chr9:73424891-73425000)[1]
hsa-miR-204-5p	1	cluster-(chr9:73424891-73425000)[1]
hsa-miR-2052	1	cluster+(chr8:75617928-75617982)[1]
hsa-miR-2053	1	cluster+(chr8:113655722-113655812)[1]
hsa-miR-205-3p	1	cluster+(chr1:209605478-209605587)[1]
hsa-miR-2054	1	cluster+(chr4:126428414-126428462)[1]
hsa-miR-205-5p	1	cluster+(chr1:209605478-209605587)[1]
hsa-miR-206	1	cluster+(chr6:52009147-52013839)[2]
hsa-miR-208a-3p	1	cluster-(chr14:23857805-23857875)[1]
hsa-miR-208a-5p	1	cluster-(chr14:23857805-23857875)[1]
hsa-miR-208b-3p	1	cluster-(chr14:23887196-23887272)[1]
hsa-miR-208b-5p	1	cluster-(chr14:23887196-23887272)[1]
hsa-miR-20a-3p	1	cluster+(chr13:92002859-92003645)[6]
hsa-miR-20a-5p	1	cluster+(chr13:92002859-92003645)[6]
hsa-miR-20b-3p	1	cluster-(chrX:133303408-133304308)[6]
hsa-miR-20b-5p	1	cluster-(chrX:133303408-133304308)[6]
hsa-miR-210-3p	1	cluster-(chr11:568089-568198)[1]
hsa-miR-210-5p	1	cluster-(chr11:568089-568198)[1]
hsa-miR-2110	1	cluster-(chr10:115933864-115933938)[1]
hsa-miR-2113	1	cluster+(chr6:98472407-98472497)[1]
hsa-miR-211-3p	1	cluster-(chr15:31357235-31357344)[1]
hsa-miR-2114-3p	1	cluster+(chrX:149396239-149396318)[1]
hsa-miR-2114-5p	1	cluster+(chrX:149396239-149396318)[1]
hsa-miR-2115-3p	1	cluster-(chr3:48357850-48357949)[1]
hsa-miR-2115-5p	1	cluster-(chr3:48357850-48357949)[1]
hsa-miR-211-5p	1	cluster-(chr15:31357235-31357344)[1]
hsa-miR-2116-3p	1	cluster-(chr15:59463382-59463461)[1]
hsa-miR-2116-5p	1	cluster-(chr15:59463382-59463461)[1]
hsa-miR-2117	1	cluster+(chr17:41522174-41522253)[1]
hsa-miR-212-3p	1	cluster-(chr17:1953202-1953674)[2]
hsa-miR-212-5p	1	cluster-(chr17:1953202-1953674)[2]
hsa-miR-21-3p	1	cluster+(chr17:57918627-57918698)[1]
hsa-miR-214-3p	1	cluster-(chr1:172107938-172113784)[2]
hsa-miR-214-5p	1	cluster-(chr1:172107938-172113784)[2]
hsa-miR-215-3p	1	cluster-(chr1:220291195-220291583)[2]
hsa-miR-215-5p	1	cluster-(chr1:220291195-220291583)[2]
hsa-miR-21-5p	1	cluster+(chr17:57918627-57918698)[1]
hsa-miR-216a-3p	1	cluster-(chr2:56210102-56216194)[2]
hsa-miR-216a-5p	1	cluster-(chr2:56210102-56216194)[2]
hsa-miR-216b-3p	1	cluster-(chr2:56227849-56227930)[1]
hsa-miR-216b-5p	1	cluster-(chr2:56227849-56227930)[1]
hsa-miR-217	1	cluster-(chr2:56210102-56216194)[2]
hsa-miR-218-1-3p	1	cluster+(chr4:20529898-20530007)[1]
hsa-miR-218-2-3p	1	cluster-(chr5:168195151-168195260)[1]
hsa-miR-218-5p	2	cluster+(chr4:20529898-20530007)[1],cluster-(chr5:168195151-168195260)[1]
hsa-miR-219a-1-3p	1	cluster+(chr6:33175612-33175721)[1]
hsa-miR-219a-2-3p	1	cluster-(chr9:131154897-131154993)[1]
hsa-miR-219a-5p	2	cluster-(chr9:131154897-131154993)[1],cluster+(chr6:33175612-33175721)[1]
hsa-miR-219b-3p	1	cluster+(chr9:131154900-131154987)[1]
hsa-miR-219b-5p	1	cluster+(chr9:131154900-131154987)[1]
hsa-miR-221-3p	1	cluster-(chrX:45605585-45606530)[2]
hsa-miR-221-5p	1	cluster-(chrX:45605585-45606530)[2]
hsa-miR-222-3p	1	cluster-(chrX:45605585-45606530)[2]
hsa-miR-222-5p	1	cluster-(chrX:45605585-45606530)[2]
hsa-miR-223-3p	1	cluster+(chrX:65238712-65238821)[1]
hsa-miR-223-5p	1	cluster+(chrX:65238712-65238821)[1]
hsa-miR-22-3p	1	cluster-(chr17:1617197-1617281)[1]
hsa-miR-224-3p	1	cluster-(chrX:151127050-151128184)[2]
hsa-miR-224-5p	1	cluster-(chrX:151127050-151128184)[2]
hsa-miR-22-5p	1	cluster-(chr17:1617197-1617281)[1]
hsa-miR-2276-3p	1	cluster+(chr13:24736555-24736643)[1]
hsa-miR-2276-5p	1	cluster+(chr13:24736555-24736643)[1]
hsa-miR-2277-3p	1	cluster-(chr5:92956402-92956494)[1]
hsa-miR-2277-5p	1	cluster-(chr5:92956402-92956494)[1]
hsa-miR-2278	1	cluster+(chr9:97572244-97572339)[1]
hsa-miR-2355-3p	1	cluster-(chr2:207974711-207974797)[1]
hsa-miR-2355-5p	1	cluster-(chr2:207974711-207974797)[1]
hsa-miR-2392	1	cluster+(chr14:101280828-101280911)[1]
hsa-miR-23a-3p	1	cluster-(chr19:13947101-13947473)[3]
hsa-miR-23a-5p	1	cluster-(chr19:13947101-13947473)[3]
hsa-miR-23b-3p	1	cluster+(chr9:97847490-97848370)[3]
hsa-miR-23b-5p	1	cluster+(chr9:97847490-97848370)[3]
hsa-miR-23c	1	cluster-(chrX:20035206-20035305)[1]
hsa-miR-24-1-5p	1	cluster+(chr9:97847490-97848370)[3]
hsa-miR-24-2-5p	1	cluster-(chr19:13947101-13947473)[3]
hsa-miR-24-3p	2	cluster-(chr19:13947101-13947473)[3],cluster+(chr9:97847490-97848370)[3]
hsa-miR-2467-3p	1	cluster-(chr2:240273419-240273499)[1]
hsa-miR-2467-5p	1	cluster-(chr2:240273419-240273499)[1]
hsa-miR-25-3p	1	cluster-(chr7:99691183-99691697)[3]
hsa-miR-25-5p	1	cluster-(chr7:99691183-99691697)[3]
hsa-miR-2681-3p	1	cluster-(chr13:102619992-102620096)[1]
hsa-miR-2681-5p	1	cluster-(chr13:102619992-102620096)[1]
hsa-miR-2682-3p	1	cluster-(chr1:98510798-98511727)[2]
hsa-miR-2682-5p	1	cluster-(chr1:98510798-98511727)[2]
hsa-miR-26a-1-3p	1	cluster+(chr3:38010895-38010971)[1]
hsa-miR-26a-2-3p	1	cluster-(chr12:58218392-58218475)[1]
hsa-miR-26a-5p	2	cluster-(chr12:58218392-58218475)[1],cluster+(chr3:38010895-38010971)[1]
hsa-miR-26b-3p	1	cluster+(chr2:219267369-219267445)[1]
hsa-miR-26b-5p	1	cluster+(chr2:219267369-219267445)[1]
hsa-miR-27a-3p	1	cluster-(chr19:13947101-13947473)[3]
hsa-miR-27a-5p	1	cluster-(chr19:13947101-13947473)[3]
hsa-miR-27b-3p	1	cluster+(chr9:97847490-97848370)[3]
hsa-miR-27b-5p	1	cluster+(chr9:97847490-97848370)[3]
hsa-miR-28-3p	1	cluster+(chr3:188406569-188406654)[1]
hsa-miR-28-5p	1	cluster+(chr3:188406569-188406654)[1]
hsa-miR-2861	1	cluster+(chr9:130548112-130548286)[2]
hsa-miR-2909	1	cluster+(chr17:35391042-35391110)[1]
hsa-miR-296-3p	1	cluster-(chr20:57392670-57393368)[2]
hsa-miR-296-5p	1	cluster-(chr20:57392670-57393368)[2]
hsa-miR-297	1	cluster-(chr4:111781738-111781803)[1]
hsa-miR-298	1	cluster-(chr20:57392670-57393368)[2]
hsa-miR-299-3p	1	cluster+(chr14:101488403-101533138)[42]
hsa-miR-299-5p	1	cluster+(chr14:101488403-101533138)[42]
hsa-miR-29a-3p	1	cluster-(chr7:130561506-130562298)[2]
hsa-miR-29a-5p	1	cluster-(chr7:130561506-130562298)[2]
hsa-miR-29b-1-5p	1	cluster-(chr7:130561506-130562298)[2]
hsa-miR-29b-2-5p	1	cluster-(chr1:207975197-207975868)[2]
hsa-miR-29b-3p	2	cluster-(chr1:207975197-207975868)[2],cluster-(chr7:130561506-130562298)[2]
hsa-miR-29c-3p	1	cluster-(chr1:207975197-207975868)[2]
hsa-miR-29c-5p	1	cluster-(chr1:207975197-207975868)[2]
hsa-miR-300	1	cluster+(chr14:101488403-101533138)[42]
hsa-miR-301a-3p	1	cluster-(chr17:57228497-57228582)[1]
hsa-miR-301a-5p	1	cluster-(chr17:57228497-57228582)[1]
hsa-miR-301b	1	cluster+(chr22:22007270-22007674)[2]
hsa-miR-302a-3p	1	cluster-(chr4:113569030-113569713)[5]
hsa-miR-302a-5p	1	cluster-(chr4:113569030-113569713)[5]
hsa-miR-302b-3p	1	cluster-(chr4:113569030-113569713)[5]
hsa-miR-302b-5p	1	cluster-(chr4:113569030-113569713)[5]
hsa-miR-302c-3p	1	cluster-(chr4:113569030-113569713)[5]
hsa-miR-302c-5p	1	cluster-(chr4:113569030-113569713)[5]
hsa-miR-302d-3p	1	cluster-(chr4:113569030-113569713)[5]
hsa-miR-302d-5p	1	cluster-(chr4:113569030-113569713)[5]
hsa-miR-302e	1	cluster+(chr11:7255997-7256068)[1]
hsa-miR-302f	1	cluster+(chr18:27878876-27878926)[1]
hsa-miR-3064-3p	1	cluster-(chr17:62496892-62497431)[2]
hsa-miR-3064-5p	1	cluster-(chr17:62496892-62497431)[2]
hsa-miR-3065-3p	1	cluster+(chr17:79099677-79099755)[1]
hsa-miR-3065-5p	1	cluster+(chr17:79099677-79099755)[1]
hsa-miR-3074-3p	1	cluster-(chr9:97848296-97848376)[1]
hsa-miR-3074-5p	1	cluster-(chr9:97848296-97848376)[1]
hsa-miR-30a-3p	1	cluster-(chr6:72113254-72113324)[1]
hsa-miR-30a-5p	1	cluster-(chr6:72113254-72113324)[1]
hsa-miR-30b-3p	1	cluster-(chr8:135812763-135817188)[2]
hsa-miR-30b-5p	1	cluster-(chr8:135812763-135817188)[2]
hsa-miR-30c-1-3p	1	cluster+(chr1:41220027-41223044)[2]
hsa-miR-30c-2-3p	1	cluster-(chr6:72086663-72086734)[1]
hsa-miR-30c-5p	2	cluster+(chr1:41220027-41223044)[2],cluster-(chr6:72086663-72086734)[1]
hsa-miR-30d-3p	1	cluster-(chr8:135812763-135817188)[2]
hsa-miR-30d-5p	1	cluster-(chr8:135812763-135817188)[2]
hsa-miR-30e-3p	1	cluster+(chr1:41220027-41223044)[2]
hsa-miR-30e-5p	1	cluster+(chr1:41220027-41223044)[2]
hsa-miR-3115	1	cluster+(chr1:23370798-23370865)[1]
hsa-miR-3116	2	cluster-(chr1:62544461-62544528)[1],cluster+(chr1:62544458-62544531)[1]
hsa-miR-3117-3p	1	cluster+(chr1:67094123-67094200)[1]
hsa-miR-3117-5p	1	cluster+(chr1:67094123-67094200)[1]
hsa-miR-3118	6	cluster-(chr1:143424141-143424215)[1],cluster+(chr15:22049274-22049348)[1],cluster+(chr1:143163750-143163822)[1],cluster-(chr21:15017096-15017171)[1],cluster+(chr15:21038124-21038198)[1],cluster+(chr1:142667289-142667363)[1]
hsa-miR-3119	2	cluster+(chr1:170120519-170120603)[1],cluster-(chr1:170120519-170120603)[1]
hsa-miR-3120-3p	1	cluster+(chr1:172107948-172108028)[1]
hsa-miR-3120-5p	1	cluster+(chr1:172107948-172108028)[1]
hsa-miR-3121-3p	1	cluster-(chr1:180407449-180407525)[1]
hsa-miR-3121-5p	1	cluster-(chr1:180407449-180407525)[1]
hsa-miR-3122	1	cluster+(chr1:212250955-212251027)[1]
hsa-miR-3123	1	cluster+(chr1:241295572-241295646)[1]
hsa-miR-3124-3p	1	cluster+(chr1:249120576-249120642)[1]
hsa-miR-3124-5p	1	cluster+(chr1:249120576-249120642)[1]
hsa-miR-3125	1	cluster+(chr2:12877493-12877570)[1]
hsa-miR-3126-3p	1	cluster+(chr2:69330814-69330887)[1]
hsa-miR-3126-5p	1	cluster+(chr2:69330814-69330887)[1]
hsa-miR-3127-3p	1	cluster+(chr2:97464015-97464090)[1]
hsa-miR-3127-5p	1	cluster+(chr2:97464015-97464090)[1]
hsa-miR-3128	1	cluster-(chr2:178120673-178120738)[1]
hsa-miR-3129-3p	1	cluster-(chr2:189997762-189997837)[1]
hsa-miR-3129-5p	1	cluster-(chr2:189997762-189997837)[1]
hsa-miR-3130-3p	2	cluster+(chr2:207647958-207648032)[1],cluster-(chr2:207647958-207648032)[1]
hsa-miR-3130-5p	2	cluster+(chr2:207647958-207648032)[1],cluster-(chr2:207647958-207648032)[1]
hsa-miR-3131	1	cluster-(chr2:219923410-219923472)[1]
hsa-miR-3132	1	cluster-(chr2:220413795-220413869)[1]
hsa-miR-3133	1	cluster+(chr2:242417320-242417397)[1]
hsa-miR-3134	1	cluster-(chr3:15738805-15738878)[1]
hsa-miR-3135a	1	cluster+(chr3:20179057-20179133)[1]
hsa-miR-3135b	1	cluster-(chr6:32717689-32717756)[1]
hsa-miR-3136-3p	1	cluster-(chr3:69098109-69098186)[1]
hsa-miR-3136-5p	1	cluster-(chr3:69098109-69098186)[1]
hsa-miR-3137	1	cluster-(chr3:194855235-194855309)[1]
hsa-miR-3138	1	cluster-(chr4:10080235-10080316)[1]
hsa-miR-3139	1	cluster+(chr4:144264613-144264688)[1]
hsa-miR-31-3p	1	cluster-(chr9:21512114-21512184)[1]
hsa-miR-3140-3p	1	cluster-(chr4:153410479-153410568)[1]
hsa-miR-3140-5p	1	cluster-(chr4:153410479-153410568)[1]
hsa-miR-3141	1	cluster-(chr5:153975572-153975632)[1]
hsa-miR-3142	1	cluster+(chr5:159901409-159901490)[1]
hsa-miR-3143	1	cluster+(chr6:27115405-27115467)[1]
hsa-miR-3144-3p	1	cluster+(chr6:120336325-120336403)[1]
hsa-miR-3144-5p	1	cluster+(chr6:120336325-120336403)[1]
hsa-miR-3145-3p	1	cluster-(chr6:138756350-138756431)[1]
hsa-miR-3145-5p	1	cluster-(chr6:138756350-138756431)[1]
hsa-miR-3146	1	cluster-(chr7:19744981-19745059)[1]
hsa-miR-3147	1	cluster+(chr7:57472731-57472796)[1]
hsa-miR-3148	1	cluster-(chr8:29814788-29814864)[1]
hsa-miR-3149	1	cluster-(chr8:77879004-77879086)[1]
hsa-miR-3150a-3p	1	cluster+(chr8:96085142-96085221)[1]
hsa-miR-3150a-5p	1	cluster+(chr8:96085142-96085221)[1]
hsa-miR-3150b-3p	1	cluster-(chr8:96085139-96085224)[1]
hsa-miR-3150b-5p	1	cluster-(chr8:96085139-96085224)[1]
hsa-miR-3151-3p	1	cluster+(chr8:104166842-104166917)[1]
hsa-miR-3151-5p	1	cluster+(chr8:104166842-104166917)[1]
hsa-miR-3152-3p	1	cluster+(chr9:18573304-18573377)[1]
hsa-miR-3152-5p	1	cluster+(chr9:18573304-18573377)[1]
hsa-miR-3153	1	cluster+(chr9:91927140-91927221)[1]
hsa-miR-3154	1	cluster-(chr9:131007000-131007309)[2]
hsa-miR-3155a	1	cluster+(chr10:6194159-6194240)[1]
hsa-miR-3155b	1	cluster-(chr10:6194170-6194225)[1]
hsa-miR-3156-3p	2	cluster+(chr10:45659462-45659536)[1],cluster+(chr18:14830165-14830241)[1]
hsa-miR-3156-5p	3	cluster+(chr10:45659462-45659536)[1],cluster+(chr18:14830165-14830241)[1],cluster-(chr21:14778705-14778781)[1]
hsa-miR-3157-3p	1	cluster-(chr10:97824072-97824156)[1]
hsa-miR-3157-5p	1	cluster-(chr10:97824072-97824156)[1]
hsa-miR-3158-3p	2	cluster-(chr10:103361174-103361254)[1],cluster+(chr10:103361174-103361254)[1]
hsa-miR-3158-5p	2	cluster-(chr10:103361174-103361254)[1],cluster+(chr10:103361174-103361254)[1]
hsa-miR-3159	1	cluster+(chr11:18409334-18409407)[1]
hsa-miR-31-5p	1	cluster-(chr9:21512114-21512184)[1]
hsa-miR-3160-3p	2	cluster+(chr11:46473357-46473437)[1],cluster-(chr11:46473355-46473439)[1]
hsa-miR-3160-5p	2	cluster+(chr11:46473357-46473437)[1],cluster-(chr11:46473355-46473439)[1]
hsa-miR-3161	1	cluster+(chr11:48118334-48118410)[1]
hsa-miR-3162-3p	1	cluster-(chr11:59362550-59362631)[1]
hsa-miR-3162-5p	1	cluster-(chr11:59362550-59362631)[1]
hsa-miR-3163	1	cluster-(chr11:66701905-66701977)[1]
hsa-miR-3164	1	cluster+(chr11:68850644-68850726)[1]
hsa-miR-3165	1	cluster-(chr11:71783274-71783348)[1]
hsa-miR-3166	1	cluster+(chr11:87909670-87909761)[1]
hsa-miR-3167	1	cluster-(chr11:126858354-126858438)[1]
hsa-miR-3168	1	cluster-(chr13:41675155-41675236)[1]
hsa-miR-3169	1	cluster-(chr13:61773932-61774014)[1]
hsa-miR-3170	1	cluster+(chr13:98860778-98860854)[1]
hsa-miR-3171	1	cluster-(chr14:28102411-28102484)[1]
hsa-miR-3173-3p	1	cluster-(chr14:95604256-95604323)[1]
hsa-miR-3173-5p	1	cluster-(chr14:95604256-95604323)[1]
hsa-miR-3174	1	cluster+(chr15:90549987-90550073)[1]
hsa-miR-3175	1	cluster+(chr15:93447629-93447705)[1]
hsa-miR-3176	1	cluster+(chr16:585316-593366)[2]
hsa-miR-3177-3p	1	cluster+(chr16:1784986-1785067)[1]
hsa-miR-3177-5p	1	cluster+(chr16:1784986-1785067)[1]
hsa-miR-3178	1	cluster-(chr16:2581923-2582006)[1]
hsa-miR-3179	3	cluster+(chr16:14995365-15005170)[3],cluster+(chr16:16394016-16403823)[3],cluster-(chr16:18496035-18505834)[2]
hsa-miR-3180-3p	3	cluster+(chr16:14995365-15005170)[3],cluster+(chr16:16394016-16403823)[3],cluster-(chr16:18496035-18505834)[2]
hsa-miR-3180-5p	3	cluster+(chr16:14995365-15005170)[3],cluster+(chr16:16394016-16403823)[3],cluster-(chr16:18496035-18505834)[2]
hsa-miR-3180	2	cluster-(chr16:15248707-15248859)[1],cluster-(chr16:2185978-2186130)[1]
hsa-miR-3181	1	cluster+(chr16:50776216-50776288)[1]
hsa-miR-3182	1	cluster+(chr16:83541951-83542013)[1]
hsa-miR-3183	1	cluster-(chr17:925716-925799)[1]
hsa-miR-3184-3p	1	cluster-(chr17:28444104-28444178)[1]
hsa-miR-3184-5p	1	cluster-(chr17:28444104-28444178)[1]
hsa-miR-3185	1	cluster-(chr17:46801770-46801837)[1]
hsa-miR-3186-3p	1	cluster-(chr17:79418130-79418214)[1]
hsa-miR-3186-5p	1	cluster-(chr17:79418130-79418214)[1]
hsa-miR-3187-3p	1	cluster+(chr19:804940-813653)[2]
hsa-miR-3187-5p	1	cluster+(chr19:804940-813653)[2]
hsa-miR-3188	1	cluster+(chr19:18392887-18392971)[1]
hsa-miR-3189-3p	1	cluster+(chr19:18497372-18497444)[1]
hsa-miR-3189-5p	1	cluster+(chr19:18497372-18497444)[1]
hsa-miR-3190-3p	1	cluster+(chr19:47730199-47730278)[1]
hsa-miR-3190-5p	1	cluster+(chr19:47730199-47730278)[1]
hsa-miR-3191-3p	1	cluster-(chr19:47730201-47730276)[1]
hsa-miR-3191-5p	1	cluster-(chr19:47730201-47730276)[1]
hsa-miR-3192-3p	1	cluster+(chr20:18451259-18451335)[1]
hsa-miR-3192-5p	1	cluster+(chr20:18451259-18451335)[1]
hsa-miR-3193	1	cluster+(chr20:30194989-30195043)[1]
hsa-miR-3194-3p	1	cluster-(chr20:50069442-50069514)[1]
hsa-miR-3194-5p	1	cluster-(chr20:50069442-50069514)[1]
hsa-miR-3195	1	cluster+(chr20:60639858-60639941)[1]
hsa-miR-3196	1	cluster+(chr20:61870131-61870194)[1]
hsa-miR-3197	1	cluster+(chr21:42539484-42539556)[1]
hsa-miR-3198	2	cluster-(chr12:54625181-54625260)[1],cluster-(chr22:18246946-18247025)[1]
hsa-miR-3199	2	cluster+(chr22:28316514-28316599)[1],cluster-(chr22:28316513-28316600)[1]
hsa-miR-3200-3p	1	cluster+(chr22:31127544-31127628)[1]
hsa-miR-3200-5p	1	cluster+(chr22:31127544-31127628)[1]
hsa-miR-3201	1	cluster+(chr22:48670176-48670227)[1]
hsa-miR-3202	2	cluster-(chrX:153246549-153246627)[1],cluster+(chrX:153246548-153246628)[1]
hsa-miR-320a	1	cluster-(chr8:22102475-22102556)[1]
hsa-miR-320b	2	cluster-(chr1:224444706-224444843)[1],cluster+(chr1:117214371-117214449)[1]
hsa-miR-320c	2	cluster+(chr18:21901650-21901699)[1],cluster+(chr18:19263471-19263558)[1]
hsa-miR-320d	2	cluster-(chrX:140008337-140008384)[1],cluster-(chr13:41301964-41302011)[1]
hsa-miR-320e	1	cluster-(chr19:47212550-47212602)[1]
hsa-miR-323a-3p	1	cluster+(chr14:101488403-101533138)[42]
hsa-miR-323a-5p	1	cluster+(chr14:101488403-101533138)[42]
hsa-miR-323b-3p	1	cluster+(chr14:101488403-101533138)[42]
hsa-miR-323b-5p	1	cluster+(chr14:101488403-101533138)[42]
hsa-miR-32-3p	1	cluster-(chr9:111808509-111808578)[1]
hsa-miR-324-3p	1	cluster-(chr17:7126616-7126698)[1]
hsa-miR-324-5p	1	cluster-(chr17:7126616-7126698)[1]
hsa-miR-325	1	cluster-(chrX:76225829-76225926)[1]
hsa-miR-32-5p	1	cluster-(chr9:111808509-111808578)[1]
hsa-miR-326	1	cluster-(chr11:75046136-75046230)[1]
hsa-miR-328-3p	1	cluster-(chr16:67236224-67236298)[1]
hsa-miR-328-5p	1	cluster-(chr16:67236224-67236298)[1]
hsa-miR-329-3p	1	cluster+(chr14:101488403-101533138)[42]
hsa-miR-329-5p	1	cluster+(chr14:101488403-101533138)[42]
hsa-miR-330-3p	1	cluster-(chr19:46142252-46142345)[1]
hsa-miR-330-5p	1	cluster-(chr19:46142252-46142345)[1]
hsa-miR-331-3p	1	cluster+(chr12:95702196-95703760)[2]
hsa-miR-331-5p	1	cluster+(chr12:95702196-95703760)[2]
hsa-miR-335-3p	1	cluster+(chr7:130135952-130136045)[1]
hsa-miR-335-5p	1	cluster+(chr7:130135952-130136045)[1]
hsa-miR-337-3p	1	cluster+(chr14:101335397-101351120)[8]
hsa-miR-337-5p	1	cluster+(chr14:101335397-101351120)[8]
hsa-miR-338-3p	1	cluster-(chr17:79099076-79107108)[3]
hsa-miR-338-5p	1	cluster-(chr17:79099076-79107108)[3]
hsa-miR-339-3p	1	cluster-(chr7:1062569-1062662)[1]
hsa-miR-339-5p	1	cluster-(chr7:1062569-1062662)[1]
hsa-miR-33a-3p	1	cluster+(chr22:42296948-42297016)[1]
hsa-miR-33a-5p	1	cluster+(chr22:42296948-42297016)[1]
hsa-miR-33b-3p	1	cluster-(chr17:17716794-17717245)[2]
hsa-miR-33b-5p	1	cluster-(chr17:17716794-17717245)[2]
hsa-miR-340-3p	1	cluster-(chr5:179442303-179442397)[1]
hsa-miR-340-5p	1	cluster-(chr5:179442303-179442397)[1]
hsa-miR-342-3p	1	cluster+(chr14:100575992-100576090)[1]
hsa-miR-342-5p	1	cluster+(chr14:100575992-100576090)[1]
hsa-miR-345-3p	1	cluster+(chr14:100774196-100774293)[1]
hsa-miR-345-5p	1	cluster+(chr14:100774196-100774293)[1]
hsa-miR-346	1	cluster-(chr10:88024451-88024545)[1]
hsa-miR-34a-3p	1	cluster-(chr1:9211727-9211836)[1]
hsa-miR-34a-5p	1	cluster-(chr1:9211727-9211836)[1]
hsa-miR-34b-3p	1	cluster+(chr11:111383663-111384240)[2]
hsa-miR-34b-5p	1	cluster+(chr11:111383663-111384240)[2]
hsa-miR-34c-3p	1	cluster+(chr11:111383663-111384240)[2]
hsa-miR-34c-5p	1	cluster+(chr11:111383663-111384240)[2]
hsa-miR-3529-3p	1	cluster-(chr15:89155078-89155155)[1]
hsa-miR-3529-5p	1	cluster-(chr15:89155078-89155155)[1]
hsa-miR-3591-3p	1	cluster-(chr18:56118312-56118384)[1]
hsa-miR-3591-5p	1	cluster-(chr18:56118312-56118384)[1]
hsa-miR-3605-3p	1	cluster-(chr1:33797994-33798093)[1]
hsa-miR-3605-5p	1	cluster-(chr1:33797994-33798093)[1]
hsa-miR-3606-3p	1	cluster+(chr2:189860356-189860418)[1]
hsa-miR-3606-5p	1	cluster+(chr2:189860356-189860418)[1]
hsa-miR-3607-3p	1	cluster+(chr5:85916314-85916392)[1]
hsa-miR-3607-5p	1	cluster+(chr5:85916314-85916392)[1]
hsa-miR-3609	1	cluster+(chr7:98479273-98479352)[1]
hsa-miR-3610	1	cluster-(chr8:117886967-117887039)[1]
hsa-miR-3611	1	cluster-(chr10:35368526-35368608)[1]
hsa-miR-3612	1	cluster+(chr12:128778637-128778723)[1]
hsa-miR-3613-3p	1	cluster-(chr13:50570551-50570637)[1]
hsa-miR-3613-5p	1	cluster-(chr13:50570551-50570637)[1]
hsa-miR-361-3p	1	cluster-(chrX:85158641-85158712)[1]
hsa-miR-3614-3p	1	cluster-(chr17:54968631-54968716)[1]
hsa-miR-3614-5p	1	cluster-(chr17:54968631-54968716)[1]
hsa-miR-3615	1	cluster+(chr17:72744752-72744838)[1]
hsa-miR-361-5p	1	cluster-(chrX:85158641-85158712)[1]
hsa-miR-3616-3p	1	cluster+(chr20:45795609-45795700)[1]
hsa-miR-3616-5p	1	cluster+(chr20:45795609-45795700)[1]
hsa-miR-3617-3p	1	cluster-(chr20:44333741-44333819)[1]
hsa-miR-3617-5p	1	cluster-(chr20:44333741-44333819)[1]
hsa-miR-3618	1	cluster+(chr22:20073269-20073665)[2]
hsa-miR-3619-3p	1	cluster+(chr22:46486924-46487006)[1]
hsa-miR-3619-5p	1	cluster+(chr22:46486924-46487006)[1]
hsa-miR-3620-3p	1	cluster+(chr1:228284964-228285042)[1]
hsa-miR-3620-5p	1	cluster+(chr1:228284964-228285042)[1]
hsa-miR-3621	1	cluster-(chr9:140063638-140063722)[1]
hsa-miR-3622a-3p	1	cluster+(chr8:27559194-27559276)[1]
hsa-miR-3622a-5p	1	cluster+(chr8:27559194-27559276)[1]
hsa-miR-3622b-3p	1	cluster-(chr8:27559190-27559284)[1]
hsa-miR-3622b-5p	1	cluster-(chr8:27559190-27559284)[1]
hsa-miR-362-3p	1	cluster+(chrX:49767754-49779291)[8]
hsa-miR-362-5p	1	cluster+(chrX:49767754-49779291)[8]
hsa-miR-363-3p	1	cluster-(chrX:133303408-133304308)[6]
hsa-miR-363-5p	1	cluster-(chrX:133303408-133304308)[6]
hsa-miR-3646	1	cluster+(chr20:43036760-43036843)[1]
hsa-miR-3648	1	cluster+(chr21:9825832-9826263)[2]
hsa-miR-3649	1	cluster-(chr12:1769481-1769546)[1]
hsa-miR-3650	1	cluster-(chr5:38557604-38557663)[1]
hsa-miR-3651	1	cluster-(chr9:95054740-95054829)[1]
hsa-miR-3652	1	cluster+(chr12:104324203-104324333)[1]
hsa-miR-3653	1	cluster-(chr22:29729147-29729256)[1]
hsa-miR-3654	1	cluster-(chr7:132719620-132719675)[1]
hsa-miR-3655	1	cluster+(chr5:140027429-140027511)[1]
hsa-miR-3656	1	cluster+(chr11:118889654-118889722)[1]
hsa-miR-3657	1	cluster-(chr12:112475403-112475519)[1]
hsa-miR-3658	1	cluster+(chr1:165877158-165877213)[1]
hsa-miR-3659	1	cluster+(chr1:38554903-38555001)[1]
hsa-miR-365a-3p	1	cluster+(chr16:14397824-14403228)[2]
hsa-miR-365a-5p	1	cluster+(chr16:14397824-14403228)[2]
hsa-miR-365b-3p	1	cluster+(chr17:29902288-29902540)[2]
hsa-miR-365b-5p	1	cluster+(chr17:29902288-29902540)[2]
hsa-miR-3660	1	cluster-(chr5:89312438-89312537)[1]
hsa-miR-3661	1	cluster+(chr5:133561448-133561543)[1]
hsa-miR-3662	1	cluster-(chr6:135300476-135300570)[1]
hsa-miR-3663-3p	1	cluster-(chr10:118927189-118927285)[1]
hsa-miR-3663-5p	1	cluster-(chr10:118927189-118927285)[1]
hsa-miR-3664-3p	1	cluster-(chr11:70718375-70718473)[1]
hsa-miR-3664-5p	1	cluster-(chr11:70718375-70718473)[1]
hsa-miR-3665	1	cluster-(chr13:78272147-78272251)[1]
hsa-miR-3666	1	cluster+(chr7:114293400-114293510)[1]
hsa-miR-3667-3p	1	cluster-(chr22:49937041-49937114)[1]
hsa-miR-3667-5p	1	cluster-(chr22:49937041-49937114)[1]
hsa-miR-3668	1	cluster+(chr6:140526389-140526463)[1]
hsa-miR-3669	1	cluster-(chr8:130508088-130509674)[2]
hsa-miR-3670	2	cluster+(chr16:14995365-15005170)[3],cluster+(chr16:16394016-16403823)[3]
hsa-miR-3671	1	cluster-(chr1:65523438-65524191)[2]
hsa-miR-3672	1	cluster+(chrX:120504826-120504907)[1]
hsa-miR-3673	1	cluster-(chr8:130508088-130509674)[2]
hsa-miR-367-3p	1	cluster-(chr4:113569030-113569713)[5]
hsa-miR-3674	1	cluster+(chr8:1749291-1749358)[1]
hsa-miR-3675-3p	1	cluster-(chr1:17185444-17185516)[1]
hsa-miR-3675-5p	1	cluster-(chr1:17185444-17185516)[1]
hsa-miR-367-5p	1	cluster-(chr4:113569030-113569713)[5]
hsa-miR-3677-3p	1	cluster+(chr16:2320714-2324692)[3]
hsa-miR-3677-5p	1	cluster+(chr16:2320714-2324692)[3]
hsa-miR-3678-3p	1	cluster+(chr17:73402150-73402243)[1]
hsa-miR-3678-5p	1	cluster+(chr17:73402150-73402243)[1]
hsa-miR-3679-3p	1	cluster+(chr2:134884696-134884763)[1]
hsa-miR-3679-5p	1	cluster+(chr2:134884696-134884763)[1]
hsa-miR-3680-3p	2	cluster-(chr16:29610500-29610586)[1],cluster-(chr16:21517370-21517456)[1]
hsa-miR-3680-5p	2	cluster-(chr16:29610500-29610586)[1],cluster-(chr16:21517370-21517456)[1]
hsa-miR-3681-3p	1	cluster+(chr2:12339256-12339327)[1]
hsa-miR-3681-5p	1	cluster+(chr2:12339256-12339327)[1]
hsa-miR-3682-3p	1	cluster-(chr2:54076259-54076342)[1]
hsa-miR-3682-5p	1	cluster-(chr2:54076259-54076342)[1]
hsa-miR-3683	1	cluster-(chr7:7106595-7106676)[1]
hsa-miR-3684	1	cluster+(chr4:99918538-99918611)[1]
hsa-miR-3685	1	cluster+(chr12:95702196-95703760)[2]
hsa-miR-3686	1	cluster-(chr8:130496303-130496388)[1]
hsa-miR-3687	1	cluster+(chr21:9825832-9826263)[2]
hsa-miR-3688-3p	2	cluster-(chr4:160049954-160050046)[1],cluster+(chr4:160049957-160050043)[1]
hsa-miR-3688-5p	2	cluster-(chr4:160049954-160050046)[1],cluster+(chr4:160049957-160050043)[1]
hsa-miR-3689a-3p	1	cluster-(chr9:137741144-137742653)[7]
hsa-miR-3689a-5p	1	cluster-(chr9:137741144-137742653)[7]
hsa-miR-3689b-3p	1	cluster-(chr9:137741144-137742653)[7]
hsa-miR-3689b-5p	1	cluster-(chr9:137741144-137742653)[7]
hsa-miR-3689c	1	cluster-(chr9:137741144-137742653)[7]
hsa-miR-3689d	1	cluster-(chr9:137741144-137742653)[7]
hsa-miR-3689e	1	cluster-(chr9:137741144-137742653)[7]
hsa-miR-3689f	1	cluster-(chr9:137741144-137742653)[7]
hsa-miR-3690	2	cluster+(chrX:1412811-1412885)[1],cluster+(chrY:1362811-1362885)[1]
hsa-miR-3691-3p	1	cluster-(chr6:5148467-5148556)[1]
hsa-miR-3691-5p	1	cluster-(chr6:5148467-5148556)[1]
hsa-miR-3692-3p	1	cluster+(chr6:157950164-157950232)[1]
hsa-miR-3692-5p	1	cluster+(chr6:157950164-157950232)[1]
hsa-miR-369-3p	1	cluster+(chr14:101488403-101533138)[42]
hsa-miR-369-5p	1	cluster+(chr14:101488403-101533138)[42]
hsa-miR-370-3p	1	cluster+(chr14:101377476-101377550)[1]
hsa-miR-370-5p	1	cluster+(chr14:101377476-101377550)[1]
hsa-miR-3713	1	cluster+(chr15:76878988-76879032)[1]
hsa-miR-3714	1	cluster+(chr3:16974688-16974752)[1]
hsa-miR-371a-3p	1	cluster+(chr19:54290929-54292027)[3]
hsa-miR-371a-5p	1	cluster+(chr19:54290929-54292027)[3]
hsa-miR-371b-3p	1	cluster-(chr19:54290931-54290996)[1]
hsa-miR-371b-5p	1	cluster-(chr19:54290931-54290996)[1]
hsa-miR-372-3p	1	cluster+(chr19:54290929-54292027)[3]
hsa-miR-372-5p	1	cluster+(chr19:54290929-54292027)[3]
hsa-miR-373-3p	1	cluster+(chr19:54290929-54292027)[3]
hsa-miR-373-5p	1	cluster+(chr19:54290929-54292027)[3]
hsa-miR-374a-3p	1	cluster-(chrX:73506939-73507192)[2]
hsa-miR-374a-5p	1	cluster-(chrX:73506939-73507192)[2]
hsa-miR-374b-3p	1	cluster-(chrX:73438212-73438453)[2]
hsa-miR-374b-5p	1	cluster-(chrX:73438212-73438453)[2]
hsa-miR-374c-3p	1	cluster+(chrX:73438384-73438453)[1]
hsa-miR-374c-5p	1	cluster+(chrX:73438384-73438453)[1]
hsa-miR-375	1	cluster-(chr2:219866367-219866430)[1]
hsa-miR-376a-2-5p	1	cluster+(chr14:101488403-101533138)[42]
hsa-miR-376a-3p	1	cluster+(chr14:101488403-101533138)[42]
hsa-miR-376a-5p	1	cluster+(chr14:101488403-101533138)[42]
hsa-miR-376b-3p	1	cluster+(chr14:101488403-101533138)[42]
hsa-miR-376b-5p	1	cluster+(chr14:101488403-101533138)[42]
hsa-miR-376c-3p	1	cluster+(chr14:101488403-101533138)[42]
hsa-miR-376c-5p	1	cluster+(chr14:101488403-101533138)[42]
hsa-miR-377-3p	1	cluster+(chr14:101488403-101533138)[42]
hsa-miR-377-5p	1	cluster+(chr14:101488403-101533138)[42]
hsa-miR-378a-3p	1	cluster+(chr5:149112388-149112453)[1]
hsa-miR-378a-5p	1	cluster+(chr5:149112388-149112453)[1]
hsa-miR-378b	1	cluster+(chr3:10371913-10371969)[1]
hsa-miR-378c	1	cluster-(chr10:132760851-132760931)[1]
hsa-miR-378d	2	cluster-(chr4:5925002-5925055)[1],cluster-(chr8:94928250-94928347)[1]
hsa-miR-378e	1	cluster+(chr5:169455492-169455570)[1]
hsa-miR-378f	1	cluster+(chr1:24255560-24255637)[1]
hsa-miR-378g	1	cluster-(chr1:95211416-95211456)[1]
hsa-miR-378h	1	cluster+(chr5:154209018-154209100)[1]
hsa-miR-378i	1	cluster-(chr22:42319226-42319301)[1]
hsa-miR-378j	1	cluster-(chr17:35974976-35975084)[1]
hsa-miR-379-3p	1	cluster+(chr14:101488403-101533138)[42]
hsa-miR-379-5p	1	cluster+(chr14:101488403-101533138)[42]
hsa-miR-380-3p	1	cluster+(chr14:101488403-101533138)[42]
hsa-miR-380-5p	1	cluster+(chr14:101488403-101533138)[42]
hsa-miR-381-3p	1	cluster+(chr14:101488403-101533138)[42]
hsa-miR-381-5p	1	cluster+(chr14:101488403-101533138)[42]
hsa-miR-382-3p	1	cluster+(chr14:101488403-101533138)[42]
hsa-miR-382-5p	1	cluster+(chr14:101488403-101533138)[42]
hsa-miR-383-3p	1	cluster-(chr8:14710947-14711019)[1]
hsa-miR-383-5p	1	cluster-(chr8:14710947-14711019)[1]
hsa-miR-384	1	cluster-(chrX:76139698-76139785)[1]
hsa-miR-3907	1	cluster-(chr7:151130575-151130725)[1]
hsa-miR-3908	1	cluster+(chr12:124020956-124021081)[1]
hsa-miR-3909	1	cluster+(chr22:35731633-35731751)[1]
hsa-miR-3910	2	cluster-(chr9:94398546-94398627)[1],cluster+(chr9:94398533-94398643)[1]
hsa-miR-3911	1	cluster-(chr9:130452966-130453074)[1]
hsa-miR-3912-3p	1	cluster-(chr5:170813660-170813764)[1]
hsa-miR-3912-5p	1	cluster-(chr5:170813660-170813764)[1]
hsa-miR-3913-3p	2	cluster-(chr12:69978502-69978603)[1],cluster+(chr12:69978503-69978602)[1]
hsa-miR-3913-5p	2	cluster-(chr12:69978502-69978603)[1],cluster+(chr12:69978503-69978602)[1]
hsa-miR-3914	2	cluster-(chr7:70772658-70772756)[1],cluster+(chr7:70772660-70772754)[1]
hsa-miR-3915	1	cluster-(chrX:32601773-32601869)[1]
hsa-miR-3916	1	cluster-(chr1:247365269-247365362)[1]
hsa-miR-3917	1	cluster-(chr1:26232853-26232945)[1]
hsa-miR-3918	1	cluster-(chr6:159185693-159185785)[1]
hsa-miR-3919	1	cluster+(chr3:159000435-159000523)[1]
hsa-miR-3920	1	cluster-(chr11:101390551-101390636)[1]
hsa-miR-3921	1	cluster-(chr3:99683158-99683242)[1]
hsa-miR-3922-3p	1	cluster+(chr12:104985411-104985494)[1]
hsa-miR-3922-5p	1	cluster+(chr12:104985411-104985494)[1]
hsa-miR-3923	1	cluster+(chr3:79557037-79557119)[1]
hsa-miR-3924	1	cluster-(chr10:59064239-59064319)[1]
hsa-miR-3925-3p	1	cluster-(chr6:36590213-36590289)[1]
hsa-miR-3925-5p	1	cluster-(chr6:36590213-36590289)[1]
hsa-miR-3926	2	cluster+(chr8:12576641-12584808)[2],cluster-(chr8:12584741-12584813)[1]
hsa-miR-3927-3p	1	cluster-(chr9:112273755-112273825)[1]
hsa-miR-3927-5p	1	cluster-(chr9:112273755-112273825)[1]
hsa-miR-3928-3p	1	cluster-(chr22:31556048-31556105)[1]
hsa-miR-3928-5p	1	cluster-(chr22:31556048-31556105)[1]
hsa-miR-3929	1	cluster-(chr18:33514051-33514105)[1]
hsa-miR-3934-3p	1	cluster+(chr6:33665905-33666011)[1]
hsa-miR-3934-5p	1	cluster+(chr6:33665905-33666011)[1]
hsa-miR-3935	1	cluster+(chr16:56279432-56279535)[1]
hsa-miR-3936	1	cluster-(chr5:131701182-131701291)[1]
hsa-miR-3937	1	cluster+(chrX:39520470-39520575)[1]
hsa-miR-3938	1	cluster-(chr3:55886520-55886622)[1]
hsa-miR-3939	1	cluster-(chr6:167411295-167411400)[1]
hsa-miR-3940-3p	1	cluster-(chr19:6416421-6416522)[1]
hsa-miR-3940-5p	1	cluster-(chr19:6416421-6416522)[1]
hsa-miR-3941	1	cluster+(chr10:124176481-124176583)[1]
hsa-miR-3942-3p	1	cluster-(chr15:35664457-35664565)[1]
hsa-miR-3942-5p	1	cluster-(chr15:35664457-35664565)[1]
hsa-miR-3943	1	cluster+(chr7:43190494-43190593)[1]
hsa-miR-3944-3p	1	cluster-(chr10:135185060-135185167)[1]
hsa-miR-3944-5p	1	cluster-(chr10:135185060-135185167)[1]
hsa-miR-3945	1	cluster-(chr4:185772167-185772264)[1]
hsa-miR-3960	1	cluster+(chr9:130548112-130548286)[2]
hsa-miR-3972	1	cluster+(chr1:17604384-17604470)[1]
hsa-miR-3973	1	cluster+(chr11:36031648-36031754)[1]
hsa-miR-3974	1	cluster+(chr12:17826233-17826328)[1]
hsa-miR-3975	1	cluster+(chr18:33171701-33171770)[1]
hsa-miR-3976	1	cluster+(chr18:5840694-5840832)[1]
hsa-miR-3977	1	cluster+(chr5:82135974-82136043)[1]
hsa-miR-3978	1	cluster+(chrX:109325346-109325446)[1]
hsa-miR-409-3p	1	cluster+(chr14:101488403-101533138)[42]
hsa-miR-409-5p	1	cluster+(chr14:101488403-101533138)[42]
hsa-miR-410-3p	1	cluster+(chr14:101488403-101533138)[42]
hsa-miR-410-5p	1	cluster+(chr14:101488403-101533138)[42]
hsa-miR-411-3p	1	cluster+(chr14:101488403-101533138)[42]
hsa-miR-411-5p	1	cluster+(chr14:101488403-101533138)[42]
hsa-miR-412-3p	1	cluster+(chr14:101488403-101533138)[42]
hsa-miR-412-5p	1	cluster+(chr14:101488403-101533138)[42]
hsa-miR-421	1	cluster-(chrX:73438212-73438453)[2]
hsa-miR-422a	1	cluster-(chr15:64163129-64163218)[1]
hsa-miR-423-3p	1	cluster+(chr17:28444097-28444190)[1]
hsa-miR-423-5p	1	cluster+(chr17:28444097-28444190)[1]
hsa-miR-424-3p	1	cluster-(chrX:133674215-133680741)[6]
hsa-miR-424-5p	1	cluster-(chrX:133674215-133680741)[6]
hsa-miR-4251	1	cluster+(chr1:3044539-3044599)[1]
hsa-miR-4252	1	cluster-(chr1:6489894-6489956)[1]
hsa-miR-4253	1	cluster-(chr1:23189652-23189719)[1]
hsa-miR-425-3p	1	cluster-(chr3:49057581-49058142)[2]
hsa-miR-4254	1	cluster-(chr1:32224261-32224336)[1]
hsa-miR-4255	1	cluster+(chr1:37627164-37627235)[1]
hsa-miR-425-5p	1	cluster-(chr3:49057581-49058142)[2]
hsa-miR-4256	1	cluster-(chr1:113004392-113004455)[1]
hsa-miR-4257	1	cluster+(chr1:150524405-150524490)[1]
hsa-miR-4258	1	cluster+(chr1:154948169-154948259)[1]
hsa-miR-4259	1	cluster-(chr1:159869769-159869869)[1]
hsa-miR-4260	1	cluster-(chr1:209796789-209796855)[1]
hsa-miR-4261	1	cluster-(chr2:10332740-10332797)[1]
hsa-miR-4262	1	cluster-(chr2:11977059-11977112)[1]
hsa-miR-4263	1	cluster+(chr2:28219234-28219316)[1]
hsa-miR-4264	1	cluster-(chr2:79876420-79876485)[1]
hsa-miR-4265	1	cluster-(chr2:109757946-109758044)[1]
hsa-miR-4266	1	cluster-(chr2:109930027-109930081)[1]
hsa-miR-4267	1	cluster-(chr2:110827538-110827619)[1]
hsa-miR-4268	1	cluster-(chr2:220771223-220771286)[1]
hsa-miR-4269	1	cluster+(chr2:240227157-240227240)[1]
hsa-miR-4270	1	cluster-(chr3:15537746-15537815)[1]
hsa-miR-4271	1	cluster+(chr3:49311553-49311619)[1]
hsa-miR-4272	1	cluster+(chr3:67275888-67275951)[1]
hsa-miR-4273	1	cluster+(chr3:75787431-75787514)[1]
hsa-miR-4274	1	cluster+(chr4:7461755-7461845)[1]
hsa-miR-4275	1	cluster+(chr4:28821204-28821290)[1]
hsa-miR-4276	1	cluster+(chr4:175344946-175345015)[1]
hsa-miR-4277	1	cluster-(chr5:1708900-1708983)[1]
hsa-miR-4278	1	cluster-(chr5:6827966-6828034)[1]
hsa-miR-4279	1	cluster-(chr5:31936208-31936265)[1]
hsa-miR-4280	1	cluster-(chr5:86410696-86410771)[1]
hsa-miR-4281	1	cluster-(chr5:176056440-176056501)[1]
hsa-miR-4282	1	cluster-(chr6:73677410-73677476)[1]
hsa-miR-4283	2	cluster+(chr7:63081468-63081547)[1],cluster-(chr7:57023492-57023571)[1]
hsa-miR-4284	1	cluster+(chr7:73125647-73125727)[1]
hsa-miR-4285	1	cluster+(chr7:101936369-101936453)[1]
hsa-miR-4286	1	cluster+(chr8:10524488-10524580)[1]
hsa-miR-4287	1	cluster-(chr8:27743556-27743633)[1]
hsa-miR-4288	1	cluster-(chr8:28362633-28362699)[1]
hsa-miR-4289	1	cluster-(chr9:91360751-91360820)[1]
hsa-miR-4290	1	cluster-(chr9:92785723-92785817)[1]
hsa-miR-4291	1	cluster+(chr9:96581639-96581703)[1]
hsa-miR-4292	1	cluster+(chr9:139725409-139725475)[1]
hsa-miR-4293	1	cluster-(chr10:14425199-14425276)[1]
hsa-miR-4294	1	cluster-(chr10:50193557-50193632)[1]
hsa-miR-4295	1	cluster+(chr10:114393929-114394013)[1]
hsa-miR-4296	1	cluster-(chr10:126721352-126721439)[1]
hsa-miR-4297	1	cluster-(chr10:131641563-131641638)[1]
hsa-miR-4298	1	cluster-(chr11:1880694-1880766)[1]
hsa-miR-4299	1	cluster-(chr11:11678198-11678269)[1]
hsa-miR-429	1	cluster+(chr1:1102484-1104467)[3]
hsa-miR-4300	1	cluster-(chr11:81601783-81601878)[1]
hsa-miR-4301	1	cluster-(chr11:113320745-113320810)[1]
hsa-miR-4302	1	cluster-(chr12:26026953-26027012)[1]
hsa-miR-4303	1	cluster-(chr12:98389161-98389226)[1]
hsa-miR-4304	1	cluster-(chr12:123495214-123495275)[1]
hsa-miR-4305	1	cluster-(chr13:40238171-40238272)[1]
hsa-miR-4306	1	cluster+(chr13:100295313-100295403)[1]
hsa-miR-4307	1	cluster+(chr14:27377848-27377931)[1]
hsa-miR-4308	1	cluster-(chr14:55344831-55344911)[1]
hsa-miR-4309	1	cluster+(chr14:103005981-103006063)[1]
hsa-miR-4310	1	cluster-(chr15:42158693-42158749)[1]
hsa-miR-4311	1	cluster+(chr15:66332571-66332670)[1]
hsa-miR-4312	1	cluster-(chr15:69094189-69094264)[1]
hsa-miR-4313	1	cluster-(chr15:76054556-76054656)[1]
hsa-miR-431-3p	1	cluster+(chr14:101335397-101351120)[8]
hsa-miR-4314	1	cluster+(chr17:7991374-7991465)[1]
hsa-miR-4315	2	cluster-(chr17:62818148-62818220)[1],cluster-(chr17:43552729-43552801)[1]
hsa-miR-431-5p	1	cluster+(chr14:101335397-101351120)[8]
hsa-miR-4316	1	cluster-(chr17:75393066-75393136)[1]
hsa-miR-4317	1	cluster-(chr18:6374360-6374424)[1]
hsa-miR-4318	1	cluster+(chr18:35237098-35237178)[1]
hsa-miR-4319	1	cluster-(chr18:42550047-42550131)[1]
hsa-miR-4320	1	cluster-(chr18:47652869-47652933)[1]
hsa-miR-4321	1	cluster+(chr19:2250638-2250717)[1]
hsa-miR-4322	1	cluster+(chr19:10341089-10341161)[1]
hsa-miR-4323	1	cluster-(chr19:42637597-42637665)[1]
hsa-miR-432-3p	1	cluster+(chr14:101335397-101351120)[8]
hsa-miR-4324	1	cluster-(chr19:49812054-49812125)[1]
hsa-miR-4325	1	cluster-(chr20:55896558-55896647)[1]
hsa-miR-432-5p	1	cluster+(chr14:101335397-101351120)[8]
hsa-miR-4326	1	cluster+(chr20:61918160-61918218)[1]
hsa-miR-4327	1	cluster-(chr21:31747612-31747696)[1]
hsa-miR-4328	1	cluster-(chrX:78156691-78156746)[1]
hsa-miR-4329	1	cluster-(chrX:112023946-112024016)[1]
hsa-miR-4330	1	cluster+(chrX:150336694-150336798)[1]
hsa-miR-433-3p	1	cluster+(chr14:101335397-101351120)[8]
hsa-miR-433-5p	1	cluster+(chr14:101335397-101351120)[8]
hsa-miR-4417	1	cluster+(chr1:5624131-5624203)[1]
hsa-miR-4418	1	cluster+(chr1:22592732-22592793)[1]
hsa-miR-4419a	1	cluster-(chr1:23384351-23384427)[1]
hsa-miR-4419b	1	cluster+(chr12:128729051-128729118)[1]
hsa-miR-4420	1	cluster-(chr1:31212003-31212079)[1]
hsa-miR-4421	1	cluster+(chr1:51525509-51525775)[2]
hsa-miR-4422	1	cluster+(chr1:55691314-55691396)[1]
hsa-miR-4423-3p	1	cluster+(chr1:85599477-85599556)[1]
hsa-miR-4423-5p	1	cluster+(chr1:85599477-85599556)[1]
hsa-miR-4424	1	cluster+(chr1:178646884-178646969)[1]
hsa-miR-4425	1	cluster+(chr1:25349994-25350077)[1]
hsa-miR-4426	1	cluster+(chr1:192685458-192685520)[1]
hsa-miR-4427	1	cluster+(chr1:233759898-233759965)[1]
hsa-miR-4428	1	cluster+(chr1:237634419-237634491)[1]
hsa-miR-4429	1	cluster-(chr2:11680731-11680803)[1]
hsa-miR-4430	1	cluster+(chr2:33643583-33643631)[1]
hsa-miR-4431	1	cluster-(chr2:52929660-52929753)[1]
hsa-miR-4432	1	cluster-(chr2:60614497-60614580)[1]
hsa-miR-4433-3p	1	cluster+(chr2:64567893-64567973)[1]
hsa-miR-4433-5p	1	cluster+(chr2:64567893-64567973)[1]
hsa-miR-4433b-3p	1	cluster-(chr2:64567881-64567982)[1]
hsa-miR-4433b-5p	1	cluster-(chr2:64567881-64567982)[1]
hsa-miR-4434	1	cluster+(chr2:64752647-64752699)[1]
hsa-miR-4435	2	cluster-(chr2:112078590-112078663)[1],cluster+(chr2:87929274-87929353)[1]
hsa-miR-4436a	1	cluster+(chr2:89111884-89111968)[1]
hsa-miR-4436b-3p	2	cluster-(chr2:110844010-110844100)[1],cluster+(chr2:111042430-111042520)[1]
hsa-miR-4436b-5p	2	cluster-(chr2:110844010-110844100)[1],cluster+(chr2:111042430-111042520)[1]
hsa-miR-4437	1	cluster-(chr2:182170320-182170379)[1]
hsa-miR-4438	1	cluster+(chr2:214622791-214622883)[1]
hsa-miR-4439	1	cluster-(chr2:225875178-225875257)[1]
hsa-miR-4440	1	cluster-(chr2:239990513-239990610)[1]
hsa-miR-4441	1	cluster-(chr2:240007523-240007622)[1]
hsa-miR-4442	1	cluster-(chr3:25706364-25706430)[1]
hsa-miR-4443	1	cluster+(chr3:48238054-48238106)[1]
hsa-miR-4444	2	cluster+(chr3:75263627-75263700)[1],cluster+(chr2:178077454-178077527)[1]
hsa-miR-4445-3p	1	cluster+(chr3:109321675-109321744)[1]
hsa-miR-4445-5p	1	cluster+(chr3:109321675-109321744)[1]
hsa-miR-4446-3p	1	cluster+(chr3:113313723-113313789)[1]
hsa-miR-4446-5p	1	cluster+(chr3:113313723-113313789)[1]
hsa-miR-4447	1	cluster-(chr3:116569124-116569214)[1]
hsa-miR-4448	1	cluster+(chr3:183604588-183604673)[1]
hsa-miR-4449	1	cluster+(chr4:53578849-53578914)[1]
hsa-miR-4450	1	cluster+(chr4:77494721-77496779)[2]
hsa-miR-4451	1	cluster+(chr4:86643621-86643686)[1]
hsa-miR-4452	1	cluster-(chr4:87463635-87463705)[1]
hsa-miR-4453	1	cluster+(chr4:153457580-153457668)[1]
[truncated: 1,528 more rows]
