# Supplementary material for: Small RNA Sequencing in Cells and Exosomes Identifies eQTLs and 14q32 as a Region of Active Export
Source: G3 (Bethesda). 2016 Oct 31;7(1):31–9. doi: 10.1534/g3.116.036137 (PMC5217120; doi:10.1534/g3.116.036137)
Supplement: Supplementary file 11 [file 31TableS3.xlsx]

## Sheet: Table S3A
id.hap	chr.hap	pos1.hap	pos2.hap	NA12879p	NA12879m	NA12880p	NA12880m	NA12881p	NA12881m	NA12882p	NA12882m	NA12883p	NA12883m	NA12884p	NA12884m	NA12885p	NA12885m	NA12886p	NA12886m	NA12887p	NA12887m	NA12888p	NA12888m	NA12893p	NA12893m	id.gene	chr.gene	pos1.gene	pos2.gene	strand	NA12879cell	NA12879exosome	NA12880cell	NA12880exosome	NA12881cell	NA12881exosome	NA12882cell	NA12882exosome	NA12883cell	NA12883exosome	NA12884cell	NA12884exosome	NA12885cell	NA12885exosome	NA12886cell	NA12886exosome	NA12887cell	NA12887exosome	NA12888cell
690	22	45999938	47106800	0	1	0	1	1	0	1	1	0	0	1	1	0	1	0	0	1	1	1	1	1	0	hsa-let-7b-5p	22	46509571	46509592	+	42.2451	271.464	133.53	366.409	299.06	617.332	182.774	447.685	395.815	1497.53	395.837	771.162	303.496	790.723	482.197	463.001	469.594	744.925	474.593
662	21	17684324	21644193	0	1	1	0	0	0	1	1	0	1	0	0	1	0	1	1	1	0	1	0	1	0	hsa-let-7c-5p	21	17912158	17912179	+	57.8699	151.448	11.0195	112.479	21.0042	154.333	12.557	163.512	18.9279	220.9	111.256	368.001	37.3977	172.368	102.632	180.683	85.982	135.441	32.2974
366	9	94720466	107684419	1	1	0	0	0	0	0	1	1	0	1	1	1	1	1	0	0	0	0	0	0	0	hsa-let-7d-3p	9	96941177	96941198	+	580.435	1750.23	446.612	1171.66	445.089	941.552	611.107	1018.29	504.929	1309.62	450.294	832.105	531.478	1002.87	431.168	1235.42	386.368	612.366	489.844
366	9	94720466	107684419	1	1	0	0	0	0	0	1	1	0	1	1	1	1	1	0	0	0	0	0	0	0	hsa-let-7d-5p	9	96941123	96941144	+	3977.98	1443.05	3510.67	639.085	3490.7	417.537	4134.04	1011.52	3172.09	1209.21	3325.97	782.882	3366.51	1183.67	4638.49	1420.62	4194.38	930.796	4843.72
631	19	48732517	52897490	1	1	1	0	1	0	0	0	0	1	0	1	1	1	0	0	1	1	0	0	0	0	hsa-let-7e-5p	19	52196046	52196067	+	75.8096	110.014	102.416	110.775	72.0144	46.6588	98.3631	103.746	226.021	220.9	92.5181	132.434	141.68	155.493	75.1104	60.9806	151.02	87.8925	128.293
366	9	94720466	107684419	1	1	0	0	0	0	0	1	1	0	1	1	1	1	1	0	0	0	0	0	0	0	hsa-let-7f-1-3p	9	96938691	96938712	+	70.0226	25.7177	67.4131	35.7888	64.0128	14.3566	66.9706	18.0427	76.8249	14.3442	68.5102	24.6116	50.343	26.5181	52.7493	22.5854	54.5655	25.9355	55.6233
134	3	41955714	53660030	0	0	0	1	0	0	1	1	0	0	0	0	0	1	0	1	1	1	0	1	0	0	hsa-let-7g-3p	3	52302296	52302316	-	30.0924	7.1438	42.1332	21.3028	32.0064	27.5168	30.6949	9.02137	34.5155	2.86883	42.7457	9.37583	35.9593	6.02685	33.8283	20.3269	33.07	18.7312	24.2231
134	3	41955714	53660030	0	0	0	1	0	0	1	1	0	0	0	0	0	1	0	1	1	1	0	1	0	0	hsa-let-7g-5p	3	52302352	52302373	-	16465.2	12321.6	16071.5	9527.48	14275.9	8564.89	14896.8	11592.5	14091.8	11623.1	16051.3	10595.9	15186.3	12733.5	21276.9	12792.4	20948.2	12647.9	19420.6
455	12	56235578	65943602	0	1	0	1	1	0	1	0	1	1	0	1	1	0	1	1	1	0	1	1	0	1	hsa-let-7i-3p	12	62997527	62997548	+	86.2262	130.017	88.1556	132.93	111.022	190.225	67.6682	293.194	87.9589	91.8026	97.2026	167.593	88.4598	212.145	96.8981	180.683	95.3519	181.549	65.492
455	12	56235578	65943602	0	1	0	1	1	0	1	0	1	1	0	1	1	0	1	1	1	0	1	1	0	1	hsa-let-7i-5p	12	62997471	62997492	+	9833.84	15803.5	9459.23	13822.1	10547.1	17826.1	8267.38	17696.5	8403.97	17279	10226.2	18645	9353.73	18616.9	13343.8	20936.7	12757.3	17862.4	12818.5
433	11	111318140	122692276	1	0	1	1	1	0	0	0	1	0	1	0	0	0	0	1	0	0	1	1	0	1	hsa-miR-100-5p	11	122022983	122023004	-	0.578699	47.1491	0	93.7325	0	47.8552	0	91.3414	0	63.1143	1.75667	58.599	0.719186	78.349	1.72008	20.3269	5.51167	21.6129	4.48575
292	7	89727016	101955975	1	0	0	0	0	1	0	0	1	1	1	1	0	0	0	0	0	0	0	1	0	0	hsa-miR-106b-3p	7	99691625	99691646	-	1366.89	2838.94	1197.23	1387.24	1594.32	1936.94	1312.9	2236.17	1135.12	2227.65	1252.51	1692.34	1177.31	2281.76	2048.62	2328.56	2116.48	1684.37	2351.43
292	7	89727016	101955975	1	0	0	0	0	1	0	0	1	1	1	1	0	0	0	0	0	0	0	1	0	0	hsa-miR-106b-5p	7	99691666	99691686	-	369.789	144.305	276.135	251.374	338.068	251.24	309.041	254.854	253.856	113.319	296.292	334.014	274.729	182.011	295.855	266.508	269.521	353.011	264.659
400	10	87991224	98488458	1	1	1	1	1	1	0	1	1	1	1	0	1	0	0	0	1	1	0	1	1	0	hsa-miR-107	10	91352513	91352535	-	1373.25	2830.37	1350.21	4425.03	1866.37	6030.95	1776.81	7880.17	1219.18	4419.43	1147.11	3786.66	1385.87	4118.75	1907.57	6161.3	1501.93	4486.84	1371.74
582	17	41515927	55605467	1	1	0	0	0	1	1	1	0	0	0	1	1	1	1	1	1	0	1	0	0	1	hsa-miR-10a-3p	17	46657226	46657247	-	18.5184	15.7164	20.0943	43.4578	16.0032	34.695	4.18566	7.8937	13.9176	20.0818	30.449	22.2676	24.4523	54.2416	19.4943	15.8098	18.1885	21.6129	7.1772
582	17	41515927	55605467	1	1	0	0	0	1	1	1	0	0	0	1	1	1	1	1	1	0	1	0	0	1	hsa-miR-10a-5p	17	46657266	46657288	-	19543.8	16033.5	14666.2	17361.8	12509.5	31862	4337.74	3616.44	10445.4	10350.7	31558.6	11159.6	23997.1	37195.3	37644	11274.6	25418.2	16407.1	11962.6
98	2	174926587	177258204	1	1	0	0	0	0	1	0	1	1	1	0	1	0	0	1	1	0	1	0	0	1	hsa-miR-10b-5p	2	177015057	177015079	+	11.574	3821.93	125.103	6095.17	140.028	7740.58	16.045	8763.13	33.4021	11158.3	26.9357	5884.51	38.836	9266.88	407.087	4478.69	698.328	6969.45	36.7832
608	18	45123561	59020775	0	1	0	1	0	1	0	0	0	1	0	1	1	1	0	1	1	1	0	1	0	1	hsa-miR-122-5p	18	56118320	56118341	+	0	11.4301	0	17.8944	0	22.7312	0	4.51068	0	8.60649	0.585558	4.68792	0	10.8483	0	15.8098	0.551167	10.086	0
134	3	41955714	53660030	0	0	0	1	0	0	1	1	0	0	0	0	0	1	0	1	1	1	0	1	0	0	hsa-miR-1226-5p	3	47891045	47891070	+	1.7361	11.4301	1.29641	10.2254	2.0004	4.78552	0	12.4044	0.556702	15.7786	0.585558	11.7198	4.31511	15.6698	0	9.03416	0.551167	8.64517	0
99	2	177258514	190783161	1	1	0	0	0	0	1	1	1	1	1	0	1	0	0	1	1	0	1	0	0	1	hsa-miR-1246	2	177465752	177465770	-	760.411	56321.7	318.268	20352.7	646.129	52737.7	839.923	79213.3	342.928	30134.2	543.983	31162.9	549.458	41867.3	578.522	43666.6	530.774	25974.4	164.179
162	3	181439470	189845963	1	1	1	1	1	1	0	1	0	1	1	0	0	0	1	0	1	0	1	1	0	0	hsa-miR-1248	3	186504464	186504490	+	6.94439	1.42876	14.9087	0	13.0026	2.39276	12.557	6.76603	3.34021	0	2.92779	3.51594	10.7878	3.61611	12.614	42.9123	6.06284	5.76345	3.5886
688	22	45497738	45666518	0	1	0	1	1	1	1	1	0	0	1	1	0	1	1	0	1	1	1	1	1	0	hsa-miR-1249	22	45596839	45596860	-	23.7267	17.1451	12.9641	5.11268	32.0064	3.58914	8.37132	2.25534	17.8145	11.4753	30.449	9.37583	18.6988	3.61611	17.7742	11.2927	25.9048	4.32258	41.2689
631	19	48732517	52897490	1	1	1	0	1	0	0	0	0	1	0	1	1	1	0	0	1	1	0	0	0	0	hsa-miR-125a-5p	19	52196521	52196544	+	92.5919	171.451	114.732	233.479	44.0088	209.367	87.8989	236.811	315.65	328.481	111.842	214.472	186.988	351.968	18.3476	153.581	84.3285	231.979	51.1376
662	21	17684324	21644193	0	1	1	0	0	0	1	1	0	1	0	0	1	0	1	1	1	0	1	0	1	0	hsa-miR-125b-2-3p	21	17962610	17962631	+	13.3101	48.5778	4.53742	34.9367	13.0026	116.049	2.79044	24.8088	3.34021	47.3357	50.9435	145.325	6.47267	37.3665	3.44017	45.1708	6.06284	54.7527	0
429	11	83770029	99296456	1	1	1	1	1	1	0	0	1	0	1	0	0	0	0	1	0	0	1	0	0	0	hsa-miR-1260b	11	96074611	96074629	+	157.406	21.4314	213.907	37.493	217.043	8.37466	200.912	21.4258	232.701	22.9506	254.718	44.5352	215.756	30.1342	208.704	24.8439	147.162	30.2581	271.837
379	9	139217089	140338713	0	0	0	0	1	0	0	1	0	1	0	1	1	0	0	1	1	1	1	1	0	1	hsa-miR-126-3p	9	139565105	139565126	+	6.36569	460.061	3.88922	805.247	5.001	571.87	2.79044	1216.76	1.1134	1144.66	2.92779	965.711	2.87674	949.831	3.44017	523.981	1.10233	927.915	0.89715
379	9	139217089	140338713	0	0	0	0	1	0	0	1	0	1	0	1	1	0	0	1	1	1	1	1	0	1	hsa-miR-126-5p	9	139565068	139565088	+	47.4533	1995.98	31.762	3123.85	6.0012	2743.3	9.76655	5411.69	15.5877	6074.75	32.7912	3375.3	15.1029	4307.99	9.17378	2328.56	11.5745	3250.58	12.5601
592	17	77884803	78233282	1	0	0	0	1	1	0	1	0	1	0	0	1	1	1	0	0	0	1	0	1	1	hsa-miR-1268b	17	78072630	78072649	+	35.3007	15.7164	54.4491	17.0423	45.009	10.7674	36.9734	6.76603	60.1238	20.0818	38.6468	23.4396	43.8703	39.7772	39.5619	11.2927	52.3609	14.4086	58.3148
19	1	47328011	54879671	1	1	1	1	1	1	1	0	1	1	0	1	1	1	1	1	0	1	1	0	1	0	hsa-miR-1273g-3p	1	53406042	53406062	+	68.2865	531.498	61.5793	141.451	128.026	171.082	43.9495	206.364	31.732	113.319	15.8101	71.4907	59.6924	579.783	76.8304	675.304	24.2513	269.441	27.8117
551	16	23295504	30575789	1	0	0	0	1	1	0	1	0	1	1	0	0	0	0	1	0	1	0	0	0	0	hsa-miR-1273h-3p	16	24214507	24214528	+	165.508	132.875	149.735	92.8804	181.036	114.853	132.546	129.682	139.732	114.753	176.253	130.09	138.803	122.948	241.959	121.961	209.443	86.4517	273.631
551	16	23295504	30575789	1	0	0	0	1	1	0	1	0	1	1	0	0	0	0	1	0	1	0	0	0	0	hsa-miR-1273h-5p	16	24214469	24214489	+	9.25919	15.7164	10.3713	12.7817	15.003	0	10.4642	14.6597	8.35053	8.60649	11.7112	10.5478	10.7878	9.64296	9.74715	2.25854	5.51167	8.64517	14.3544
513	14	99857836	102124387	1	0	0	0	0	1	1	0	0	0	0	1	1	1	1	0	0	0	0	1	1	0	hsa-miR-127-3p	14	101349372	101349393	+	1.7361	2028.84	4.53742	3018.19	3.0006	3986.34	2.79044	3767.55	2.78351	5591.35	15.8101	2397.87	2.15756	3952.41	3.44017	1610.34	28.1095	2759.25	4.48575
94	2	134839539	148375837	0	1	0	0	0	0	1	0	1	0	1	0	1	1	0	1	0	0	1	0	0	1	hsa-miR-128-1-5p	2	136422981	136423003	+	122.106	74.2955	141.956	77.5423	181.036	37.0878	117.199	39.4685	115.794	80.3273	131.75	31.6434	137.364	47.0094	202.397	49.6879	192.908	23.0538	262.865
453	12	31070020	55889277	0	1	0	1	1	0	1	0	1	0	0	1	1	0	1	1	1	1	1	1	0	1	hsa-miR-1291	12	49048277	49048300	-	31.8285	40.0053	22.0389	8.52114	3.0006	11.9638	7.67371	29.3194	8.35053	45.9013	3.51335	51.5671	208.564	32.545	4.01353	137.771	4.40934	15.8495	0.89715
395	10	59309581	69836401	1	1	1	0	1	1	0	0	1	1	1	1	1	0	0	1	1	1	0	1	0	1	hsa-miR-1296-5p	10	65132772	65132793	-	18.5184	15.7164	23.3353	0.852114	16.0032	10.7674	9.06894	7.8937	23.9382	2.86883	21.6656	2.34396	20.8564	4.82148	10.3205	11.2927	11.0233	4.32258	16.1487
74	2	19301822	30553672	0	1	1	0	1	1	1	0	1	1	0	1	1	1	1	0	1	1	1	1	1	0	hsa-miR-1301-3p	2	25551520	25551543	-	85.0688	47.1491	107.602	47.7184	63.0126	50.248	71.8539	58.6389	73.4847	58.811	60.898	48.0511	84.1447	85.5812	82.5641	45.1708	84.8797	44.6667	76.2578
401	10	98491593	112562562	1	1	1	1	1	1	0	1	1	1	1	0	1	0	0	0	0	1	0	1	1	0	hsa-miR-1307-3p	10	105154058	105154079	-	901.614	1021.56	888.038	878.529	845.169	782.433	904.801	1076.93	869.012	903.682	648.798	728.971	680.35	626.792	333.123	729.509	337.314	563.377	457.547
401	10	98491593	112562562	1	1	1	1	1	1	0	1	1	1	1	0	1	0	0	0	0	1	0	1	1	0	hsa-miR-1307-5p	10	105154098	105154118	-	3842.56	557.216	4069.42	2507.77	3427.68	2932.33	4207.99	1436.65	3091.37	694.257	2691.81	1787.27	2884.65	409.826	2430.48	1727.78	2977.4	2452.35	3842.5
421	11	34659688	68809691	0	0	1	1	0	1	1	1	1	1	0	0	0	0	0	1	0	1	1	0	0	0	hsa-miR-130a-3p	11	57408725	57408746	+	222.799	207.17	316.323	331.472	359.072	393.609	555.995	469.111	263.32	243.851	550.424	267.211	879.564	870.277	319.936	370.401	335.661	479.807	368.729
676	22	21315502	22764552	0	1	0	0	0	0	1	1	1	0	1	1	0	0	1	0	1	0	0	1	1	0	hsa-miR-130b-3p	22	22007643	22007664	+	2184.59	1734.51	1361.23	1094.97	2102.42	1144.94	2397.69	1504.31	1553.76	1355.52	1415.88	1201.28	1518.92	1295.77	1528.58	1858.78	1275.95	1096.5	1696.51
676	22	21315502	22764552	0	1	0	0	0	0	1	1	1	0	1	1	0	0	1	0	1	0	0	1	1	0	hsa-miR-130b-5p	22	22007605	22007625	+	228.008	638.655	183.441	170.423	212.042	211.759	234.397	372.131	201.526	308.399	163.371	282.447	184.112	255.538	180.609	483.328	158.185	184.43	206.345
570	17	699705	2849546	0	1	1	0	0	0	0	1	1	0	1	0	1	1	0	0	1	0	1	1	0	0	hsa-miR-132-3p	17	1953223	1953244	-	688.073	781.531	404.479	451.62	253.051	193.814	374.617	390.174	777.156	753.068	374.757	662.168	422.881	177.189	271.2	591.738	237.002	400.559	314.003
570	17	699705	2849546	0	1	1	0	0	0	0	1	1	0	1	0	1	1	0	0	1	0	1	1	0	0	hsa-miR-132-5p	17	1953259	1953280	-	42.2451	14.2876	31.1138	11.9296	19.0038	3.58914	13.9522	19.1704	54.5568	8.60649	18.1523	14.0638	25.8907	8.43759	35.5484	4.51708	21.4955	11.5269	21.5316
513	14	99857836	102124387	1	0	0	0	0	1	1	0	0	0	0	1	1	1	1	0	0	0	0	1	1	0	hsa-miR-136-3p	14	101351087	101351108	+	0	32.8615	0	151.676	0	200.992	0	166.895	0.556702	146.31	1.75667	142.981	0	100.046	0	70.0148	0	167.14	0
513	14	99857836	102124387	1	0	0	0	0	1	1	0	0	0	0	1	1	1	1	0	0	0	0	1	1	0	hsa-miR-136-5p	14	101351053	101351075	+	0	7.1438	0	46.0141	0	64.6046	0	39.4685	0	30.1227	0	36.3314	0	16.8752	0	27.1025	0	57.6345	0
134	3	41955714	53660030	0	0	0	1	0	0	1	1	0	0	0	0	0	1	0	1	1	1	0	1	0	0	hsa-miR-138-1-3p	3	44155766	44155787	+	5.20829	20.0026	42.1332	127.817	5.001	11.9638	2.79044	3.38301	34.5155	279.711	35.719	73.8347	5.75349	3.61611	13.1873	20.3269	20.3932	27.3764	26.0174
425	11	70806971	78676469	1	1	1	1	0	1	1	0	1	1	1	0	0	0	0	1	0	1	1	0	0	0	hsa-miR-139-5p	11	72326146	72326168	-	0.578699	60.0079	0	83.5071	0	83.7466	2.09283	102.618	2.22681	251.023	2.34223	87.8984	0	204.913	0.573361	47.4294	0.551167	103.742	0
559	16	63169289	79107499	0	0	0	1	1	1	0	0	1	0	1	1	0	0	1	1	0	1	0	0	0	0	hsa-miR-140-3p	16	69967045	69967065	+	2118.62	2638.92	1781.91	2103.02	2200.44	2383.19	2153.52	2823.69	1695.16	2722.52	1893.11	2239.65	1753.37	2622.88	2625.42	2159.16	2681.98	2927.83	2488.7
559	16	63169289	79107499	0	0	0	1	1	1	0	0	1	0	1	1	0	0	1	1	0	1	0	0	0	0	hsa-miR-140-5p	16	69967006	69967027	+	92.0132	37.1477	120.566	41.7536	89.0178	66.9973	90.6894	58.6389	100.206	43.0325	116.526	83.2105	82.7063	40.9826	66.5099	67.7562	98.6589	73.4839	90.6122
446	12	4417127	10751576	0	0	0	1	1	1	1	1	1	1	0	1	0	0	1	1	1	0	1	0	1	0	hsa-miR-141-3p	12	7073318	7073339	+	155.67	51.4353	287.154	457.585	389.078	474.963	203.005	279.662	213.774	172.13	296.292	314.09	248.119	254.333	263.173	352.332	318.574	497.097	305.928
584	17	55947996	68197000	1	1	0	0	0	0	1	1	0	1	0	1	1	1	1	1	1	0	1	0	0	1	hsa-miR-142-3p	17	56408606	56408628	-	14975	2716.07	15197.8	6250.25	15904.2	5234.17	14857	4453.17	14181.4	3240.34	16276.2	8548.42	15451.7	2983.29	13072.6	6147.75	14909.1	7315.25	11704.2
584	17	55947996	68197000	1	1	0	0	0	0	1	1	0	1	0	1	1	1	1	1	1	0	1	0	0	1	hsa-miR-142-5p	17	56408644	56408664	-	100325	39319.5	93524.7	93263	112629	55585	92867.3	58441.6	95329.1	43936.1	111736	90674.9	106357	58740.1	101935	72140	105691	92092.7	78969
232	5	139410945	172643118	0	0	0	0	0	0	0	0	1	1	0	1	1	0	1	0	1	0	0	1	0	0	hsa-miR-143-3p	5	148808541	148808561	+	155.091	2601.77	1303.54	7778.95	502.1	9054.21	336.946	6791.96	639.651	8103.01	1894.28	5327.82	157.502	6012.38	337.71	3893.72	1830.98	8197.06	291.574
578	17	25684920	29921341	1	1	0	0	0	1	1	1	0	0	1	0	1	0	1	0	1	0	1	0	0	1	hsa-miR-144-3p	17	27188566	27188585	-	1.1574	64.2942	0	407.31	1.0002	656.813	0	359.727	0	160.655	0	454.728	0	130.18	0	205.527	0	435.14	0
578	17	25684920	29921341	1	1	0	0	0	1	1	1	0	0	1	0	1	0	1	0	1	0	1	0	0	1	hsa-miR-144-5p	17	27188601	27188622	-	2.8935	200.026	0	401.346	0	678.348	1.39522	561.58	0	504.914	0	331.67	0	380.897	0.573361	264.249	0	543.205	0
232	5	139410945	172643118	0	0	0	0	0	0	0	0	1	1	0	1	1	0	1	0	1	0	0	1	0	0	hsa-miR-145-5p	5	148810224	148810246	+	0.578699	45.7203	3.88922	17.0423	2.0004	26.3204	2.09283	57.5112	0.556702	58.811	5.27002	32.8154	0	31.3396	2.86681	27.1025	14.3303	31.699	7.1772
232	5	139410945	172643118	0	0	0	0	0	0	0	0	1	1	0	1	1	0	1	0	1	0	0	1	0	0	hsa-miR-146a-5p	5	159912379	159912400	+	17918.8	29399.6	30335.9	190542	12816.6	36413	21549.9	35092	28855	52947.1	26056.7	36147.4	22484.6	111312	7573.53	30007	8840.72	62883.5	5704.98
401	10	98491593	112562562	1	1	1	1	1	1	0	1	1	1	1	0	1	0	0	0	0	1	0	1	1	0	hsa-miR-146b-3p	10	104196313	104196334	+	243.054	242.889	704.597	632.268	226.045	285.935	196.726	82.32	493.795	390.161	371.244	324.638	348.805	343.53	326.243	210.044	308.102	152.731	430.632
401	10	98491593	112562562	1	1	1	1	1	1	0	1	1	1	1	0	1	0	0	0	0	1	0	1	1	0	hsa-miR-146b-5p	10	104196277	104196298	+	4559.57	3694.77	9793.7	16302.6	3153.63	3857.13	4115.9	1697.14	8942.31	7469	6617.39	4850.82	5442.8	10227.6	2034.86	3202.61	1970.42	5080.48	2302.99
279	7	24389872	26916198	0	1	1	0	0	1	1	1	1	1	0	0	0	1	0	1	0	0	0	0	0	0	hsa-miR-148a-3p	7	25989542	25989563	-	36767.7	25736.2	91839.4	82819.5	126554	135979	117880	99383.9	64904.2	65790.9	71390.6	82101.8	96183.2	93710.3	170804	133005	215127	96412.4	121204
279	7	24389872	26916198	0	1	1	0	0	1	1	1	1	1	0	0	0	1	0	1	0	0	0	0	0	0	hsa-miR-148a-5p	7	25989580	25989601	-	923.604	358.619	2623.93	863.191	3978.79	1031.28	3241.1	851.392	1913.94	710.036	2003.78	700.844	2888.97	1359.66	5075.97	935.036	6774.94	1324.15	3812.89
453	12	31070020	55889277	0	1	0	1	1	0	1	0	1	0	0	1	1	0	1	1	1	1	1	1	0	1	hsa-miR-148b-3p	12	54731062	54731083	+	1752.88	932.98	1794.87	933.065	1634.33	1128.19	1712.63	973.18	1890.56	928.067	1603.26	1004.39	1710.94	902.822	1971.79	921.485	2135.77	1038.86	1979.11
453	12	31070020	55889277	0	1	0	1	1	0	1	0	1	0	0	1	1	0	1	1	1	1	1	1	0	1	hsa-miR-148b-5p	12	54731024	54731045	+	223.378	108.586	230.112	113.331	229.046	135.191	211.376	152.236	221.011	90.3682	189.135	152.357	243.804	150.671	246.545	119.703	243.616	187.312	194.682
631	19	48732517	52897490	1	1	1	0	1	0	0	0	0	1	0	1	1	1	0	0	1	1	0	0	0	0	hsa-miR-150-5p	19	50004089	50004110	-	848.373	2758.93	326.694	918.579	1170.23	849.43	704.586	5517.69	452.042	4369.23	1389.53	4164.04	547.3	1451.27	755.117	3311.02	342.275	2377.42	582.251
346	8	139838912	146303492	0	0	0	0	1	0	1	0	0	0	0	0	0	1	1	1	1	1	0	1	0	1	hsa-miR-151a-3p	8	141742686	141742706	-	2178.22	3797.64	1292.52	3352.22	222.044	1168.86	341.829	1391.55	2579.76	3771.08	2027.2	5582.14	1070.87	3232.8	570.495	928.26	358.81	988.431	1336.75
346	8	139838912	146303492	0	0	0	0	1	0	1	0	0	0	0	0	0	1	1	1	1	1	0	1	0	1	hsa-miR-151a-5p	8	141742722	141742742	-	1432.28	1937.4	899.706	1491.2	145.029	575.459	257.418	930.329	1741.92	1434.42	1328.63	2512.72	789.666	1439.21	314.775	530.757	260.151	632.538	934.831
582	17	41515927	55605467	1	1	0	0	0	1	1	1	0	0	0	1	1	1	1	1	1	0	1	0	0	1	hsa-miR-152-3p	17	46114540	46114560	-	194.443	150.02	63.5239	251.374	57.0114	297.899	75.3419	195.087	74.5981	88.9337	62.6547	160.561	107.159	203.707	75.1104	94.8587	107.478	164.258	67.2863
665	21	24126480	28390908	0	1	1	0	0	0	1	1	0	1	0	0	1	0	1	0	1	0	1	1	1	1	hsa-miR-155-3p	21	26946334	26946355	+	119.791	12.8588	180.2	34.9367	133.027	13.1602	138.824	21.4258	197.073	12.9097	161.028	19.9236	170.447	33.7504	109.512	11.2927	158.736	18.7312	122.012
665	21	24126480	28390908	0	1	1	0	0	0	1	1	0	1	0	0	1	0	1	0	1	0	1	1	1	1	hsa-miR-155-5p	21	26946295	26946317	+	145725	356124	220786	257122	152484	175692	186127	188974	189285	334004	183460	248558	203375	494269	134618	282659	182593	280945	118182
479	13	44901940	60136087	1	0	0	1	1	0	1	0	1	0	0	0	0	0	0	0	1	1	0	1	1	1	hsa-miR-15a-5p	13	50623303	50623324	-	1784.71	2300.3	1687.27	2878.44	2726.54	3674.08	1574.51	5276.37	1375.61	2201.83	1836.89	4737.14	1979.2	3522.09	2320.97	4620.97	2219.55	3400.43	1809.55
158	3	157142539	169054256	1	0	1	0	1	1	0	1	0	1	1	0	0	1	1	0	1	1	1	1	0	0	hsa-miR-15b-3p	3	160122433	160122454	+	244.211	68.5804	171.126	68.1691	291.058	94.5141	196.029	136.448	180.371	73.1552	194.405	108.994	189.146	90.4027	200.103	140.03	216.057	108.065	254.791
158	3	157142539	169054256	1	0	1	0	1	1	0	1	0	1	1	0	0	1	1	0	1	1	1	1	0	0	hsa-miR-15b-5p	3	160122395	160122416	+	1263.3	704.378	862.758	242	1198.24	407.966	1039.44	481.516	1037.69	479.095	1036.44	338.702	1030.59	427.906	1021.73	533.016	1055.48	396.237	1291.9
158	3	157142539	169054256	1	0	1	0	1	1	0	1	0	1	1	0	0	1	1	0	1	1	1	1	0	0	hsa-miR-16-2-3p	3	160122585	160122606	+	84.4901	112.872	91.3966	120.148	115.023	125.62	82.318	184.938	80.1651	114.753	97.7881	108.994	109.316	194.065	104.352	133.254	122.91	172.903	111.247
485	13	88560967	98431760	1	1	0	1	0	0	0	1	1	1	1	0	0	0	0	0	1	1	0	1	1	1	hsa-miR-17-3p	13	92002909	92002930	+	612.843	274.322	501.709	281.198	576.115	238.08	514.139	234.556	462.619	258.195	546.325	298.855	613.465	326.655	521.186	352.332	478.964	280.968	482.667
485	13	88560967	98431760	1	1	0	1	0	0	0	1	1	1	1	0	0	0	0	0	1	1	0	1	1	1	hsa-miR-17-5p	13	92002872	92002894	+	3943.26	1824.53	3009.61	1248.35	2667.53	1148.53	3019.96	1230.29	2867.57	1365.56	2895.58	1197.76	3183.12	1627.25	2840.43	1470.31	2787.8	1440.86	3245.89
374	9	127215167	128995933	0	0	0	0	0	0	0	1	1	1	0	1	1	0	1	1	0	0	0	1	0	1	hsa-miR-181a-2-3p	9	127454797	127454818	+	1096.06	1068.71	2452.8	1046.4	688.137	540.764	318.808	206.364	1256.48	1163.31	2132.6	757.099	1042.1	829.294	568.201	302.644	718.722	474.043	829.864
43	1	186969569	200261547	0	0	1	1	0	1	0	1	0	0	0	0	0	1	0	1	1	1	0	1	1	0	hsa-miR-181a-3p	1	198828198	198828219	-	1887.14	795.819	2119.62	882.79	2763.55	1007.35	1852.16	583.006	1354.46	513.521	2193.5	590.678	2045.36	1120.99	1075.63	463.001	1363.04	654.151	1158.22
43	1	186969569	200261547	0	0	1	1	0	1	0	1	0	0	0	0	0	1	0	1	1	1	0	1	1	0	hsa-miR-181b-3p	1	198828016	198828036	-	61.3421	15.7164	87.5074	42.6057	104.021	47.8552	71.8539	32.7025	57.897	10.0409	73.1947	17.5797	75.5145	32.545	84.8575	13.5512	74.4075	21.6129	79.8464
625	19	13723464	17784853	1	1	1	1	1	0	0	0	0	0	0	0	1	1	0	1	1	1	0	0	0	0	hsa-miR-181c-3p	19	13985577	13985598	+	601.847	407.196	340.955	387.712	178.036	160.315	212.074	93.5967	285.588	229.506	207.873	101.962	215.756	245.895	272.92	137.771	157.083	109.505	216.213
625	19	13723464	17784853	1	1	1	1	1	0	0	0	0	0	0	0	1	1	0	1	1	1	0	0	0	0	hsa-miR-181c-5p	19	13985539	13985560	+	3836.78	2201.72	2119.62	1628.39	1420.28	1256.2	1340.81	1000.24	1556.54	989.747	1436.96	645.761	1274.4	1184.88	2205.15	1194.77	1075.88	1054.71	1073.89
625	19	13723464	17784853	1	1	1	1	1	0	0	0	0	0	0	0	1	1	0	1	1	1	0	0	0	0	hsa-miR-181d-5p	19	13985724	13985746	+	424.765	672.946	239.187	305.909	135.027	279.953	149.289	163.512	193.732	278.277	137.02	106.65	143.118	233.842	149.074	216.82	74.4075	118.151	114.835
298	7	129185415	129931573	1	0	0	1	0	1	0	0	1	1	1	1	1	1	1	0	0	1	0	0	0	1	hsa-miR-182-5p	7	129410287	129410310	-	162.036	230.03	103.064	184.909	159.032	245.258	218.352	228.917	59.0104	68.8519	70.8525	162.905	89.8982	350.763	154.234	293.61	171.964	306.903	86.1264
298	7	129185415	129931573	1	0	0	1	0	1	0	0	1	1	1	1	1	1	1	0	0	1	0	0	0	1	hsa-miR-183-5p	7	129414807	129414828	-	24.3054	74.2955	21.3907	28.9719	21.0042	46.6588	36.9734	43.9792	19.4846	17.213	13.4678	49.2231	18.6988	144.644	33.255	33.8781	45.1957	57.6345	30.5031
675	22	18234529	21313640	1	1	0	0	0	0	1	1	1	0	1	1	0	0	1	0	1	0	0	1	1	0	hsa-miR-185-3p	22	20020711	20020732	+	10.4166	10.0013	16.2051	19.5986	12.0024	35.8914	6.9761	33.8301	12.8041	14.3442	12.8823	16.4077	12.9453	13.2591	8.60042	18.0683	9.36984	7.20431	9.86865
675	22	18234529	21313640	1	1	0	0	0	0	1	1	1	0	1	1	0	0	1	0	1	0	0	1	1	0	hsa-miR-185-5p	22	20020676	20020697	+	32.9859	10.0013	37.5958	23.0071	49.0098	17.9457	42.5542	25.9364	36.1856	12.9097	41.5746	14.0638	33.8017	19.2859	51.6025	24.8439	58.4237	12.9678	66.3891
25	1	65629240	82233986	1	1	1	0	1	1	0	0	1	0	0	0	1	1	1	0	0	1	1	1	1	0	hsa-miR-186-5p	1	71533364	71533385	-	11987.2	18042.4	10819.8	18815.5	11520.3	16250.4	12731.4	24886.6	10447.1	23392.4	10853.9	20154.5	11641.5	21198.8	11835.3	19387.3	10039	17349.4	8801.05
485	13	88560967	98431760	1	1	0	1	0	0	0	1	1	1	1	0	0	0	0	0	1	1	0	1	1	1	hsa-miR-18a-3p	13	92003051	92003073	+	128.471	244.318	119.918	82.655	136.027	89.7285	148.591	139.831	126.371	203.687	143.462	97.2743	144.556	107.278	162.261	201.01	139.996	82.1291	198.27
485	13	88560967	98431760	1	1	0	1	0	0	0	1	1	1	1	0	0	0	0	0	1	1	0	1	1	1	hsa-miR-18a-5p	13	92003010	92003032	+	251.156	81.4393	176.311	75.8381	229.046	114.853	199.517	78.937	165.341	83.1961	169.812	94.9303	202.091	72.3222	147.354	99.3758	158.185	138.323	191.99
524	15	61805310	63561301	1	1	0	0	1	1	1	1	0	0	0	1	0	1	0	0	1	1	0	0	1	0	hsa-miR-190a-5p	15	63116170	63116191	+	3.4722	2.85752	14.2605	3.40845	22.0044	8.37466	16.045	3.38301	16.1444	5.73766	12.8823	2.34396	17.2605	8.43759	21.7877	0	29.763	4.32258	8.9715
36	1	153333800	160650913	0	0	1	1	0	1	0	0	1	0	0	0	0	0	0	0	0	1	1	1	1	1	hsa-miR-190b	1	154166189	154166209	-	6.36569	10.0013	1.29641	20.4507	1.0002	20.3385	4.88327	16.9151	4.45362	10.0409	2.34223	43.3632	3.59593	16.8752	1.72008	13.5512	5.51167	20.1721	5.3829
134	3	41955714	53660030	0	0	0	1	0	0	1	1	0	0	0	0	0	1	0	1	1	1	0	1	0	0	hsa-miR-191-3p	3	49058064	49058085	-	72.9161	107.157	56.3937	57.0916	51.0102	41.8733	71.8539	84.5753	57.897	60.2454	46.8446	70.3188	72.6377	74.7329	55.0427	54.205	35.8258	54.7527	34.9889
134	3	41955714	53660030	0	0	0	1	0	0	1	1	0	0	0	0	0	1	0	1	1	1	0	1	0	0	hsa-miR-191-5p	3	49058105	49058127	-	65941.6	32921.5	49476.1	27057.2	40120	16508.9	52163.8	17571.4	56306.5	35856.1	48553.9	23705.6	46129.3	24833	38942.1	20466.9	38899.7	21236.9	44478.9
421	11	34659688	68809691	0	0	1	1	0	1	1	1	1	1	0	0	0	0	0	1	0	1	1	0	0	0	hsa-miR-192-5p	11	64658675	64658695	-	7830.38	5253.55	7405.07	4456.55	3560.71	4896.79	2489.07	1498.67	3023.45	2200.39	16208.2	3104.57	4822.14	4064.51	4050.8	2062.05	11135.2	4698.65	3004.56
550	16	11956118	23293279	1	0	0	0	1	1	0	0	0	1	1	0	0	0	0	1	0	1	0	0	0	0	hsa-miR-193b-3p	16	14397874	14397895	+	1260.41	595.793	2446.32	695.325	1943.39	606.565	2097.02	816.434	1869.41	913.722	2283.09	736.003	1779.27	706.347	2238.98	810.816	2611.98	1074.88	2548.8
550	16	11956118	23293279	1	0	0	0	1	1	0	0	0	1	1	0	0	0	0	1	0	1	0	0	0	0	hsa-miR-193b-5p	16	14397837	14397858	+	37.6155	232.888	101.12	542.796	64.0128	120.834	67.6682	292.067	69.0311	454.71	75.5369	309.403	61.85	257.949	107.219	212.303	111.887	97.9786	78.0521
573	17	3888404	7609071	0	1	0	0	0	0	0	1	0	0	1	0	1	1	1	0	1	0	1	1	0	0	hsa-miR-195-5p	17	6920986	6921006	-	80.4392	25.7177	30.4655	7.66902	23.0046	19.1421	15.3474	10.149	27.2784	12.9097	22.2512	10.5478	29.4866	13.2591	15.4808	20.3269	26.456	23.0538	17.0459
30	1	108525472	110326096	0	1	1	0	0	1	0	0	1	0	0	1	0	1	0	0	0	1	1	1	1	0	hsa-miR-197-3p	1	110141562	110141583	+	520.829	1327.32	510.784	602.444	542.108	897.285	650.87	654.049	645.218	1332.57	585.558	1182.53	610.589	1521.18	519.466	905.675	556.127	1079.21	586.736
15	1	21759020	36997362	1	0	1	1	1	1	1	0	1	1	1	1	1	1	1	1	0	0	1	1	1	0	hsa-miR-1976	1	26881065	26881084	+	13.3101	20.0026	16.2051	19.5986	10.002	14.3566	11.1618	14.6597	11.6907	28.6883	7.02669	9.37583	13.6645	18.0805	8.02706	6.77562	13.228	21.6129	11.663
375	9	129000638	137145237	0	0	0	0	0	0	0	1	1	1	0	1	1	0	1	1	0	1	0	1	0	1	hsa-miR-199b-3p	9	131007024	131007045	-	7.52309	121.445	17.5015	256.486	7.0014	248.847	2.79044	308.982	7.23713	285.449	3.51335	187.517	12.2262	222.993	5.16025	169.391	12.1257	337.162	9.86865
375	9	129000638	137145237	0	0	0	0	0	0	0	1	1	1	0	1	1	0	1	1	0	1	0	1	0	1	hsa-miR-199b-5p	9	131007062	131007084	-	3.4722	68.5804	5.18563	83.5071	9.0018	87.3358	2.79044	118.405	6.12372	111.884	2.92779	71.4907	11.507	77.1437	4.01353	33.8781	7.16517	73.4839	5.3829
485	13	88560967	98431760	1	1	0	1	0	0	0	1	1	1	1	0	0	0	0	0	1	1	0	1	1	1	hsa-miR-19a-3p	13	92003193	92003215	+	1159.13	470.062	810.254	956.072	983.196	1456	910.382	604.432	853.424	370.079	968.512	1176.67	1039.94	644.873	1067.6	907.933	1074.78	2095.01	1083.76
485	13	88560967	98431760	1	1	0	1	0	0	0	1	1	1	1	0	0	0	0	0	1	1	0	1	1	1	hsa-miR-19a-5p	13	92003158	92003179	+	29.5137	5.71504	29.1691	19.5986	37.0074	15.5529	25.8116	13.5321	20.0413	5.73766	20.4945	24.6116	30.2058	4.82148	27.5214	11.2927	25.3537	15.8495	32.2974
1	1	767780	1516396	1	1	1	0	0	0	0	1	1	1	1	0	0	1	0	0	0	1	1	1	0	1	hsa-miR-200b-3p	1	1102540	1102561	+	32.9859	22.8601	16.2051	11.9296	24.0048	8.37466	28.602	5.63836	23.9382	30.1227	22.8367	15.2357	34.5209	18.0805	21.7877	11.2927	17.6373	21.6129	23.3259
446	12	4417127	10751576	0	0	0	1	1	1	1	1	1	1	0	1	0	0	1	1	1	0	1	0	1	0	hsa-miR-200c-3p	12	7072905	7072927	+	34.1433	15.7164	58.9865	20.4507	67.0134	23.9276	41.8566	31.5748	69.0311	32.9916	62.0691	30.4715	50.343	40.9826	63.0698	13.5512	57.8725	38.9033	91.5093
360	9	71959166	76202111	1	1	1	0	1	0	1	0	1	0	1	1	1	1	1	0	0	0	0	1	1	0	hsa-miR-204-5p	9	73424947	73424968	-	0	41.434	0.648203	17.8944	0	50.248	0.69761	55.2559	0	68.8519	1.17112	32.8154	0.719186	54.2416	0	13.5512	0	30.2581	0
48	1	208809503	210057428	0	1	1	0	0	0	0	1	0	1	0	0	0	0	1	1	1	1	0	1	1	0	hsa-miR-205-5p	1	209605511	209605532	+	0	20.0026	0.648203	13.6338	7.0014	1326.79	0.69761	6.76603	1.1134	18.6474	4.68446	120.714	0	12.0537	4.01353	76.7904	29.2118	118.151	0
485	13	88560967	98431760	1	1	0	1	0	0	0	1	1	1	1	0	0	0	0	0	1	1	0	1	1	1	hsa-miR-20a-3p	13	92003362	92003383	+	37.6155	10.0013	29.8173	10.2254	18.0036	5.9819	19.5331	7.8937	21.1547	18.6474	24.0079	17.5797	25.1715	10.8483	17.2008	13.5512	27.0072	12.9678	23.3259
485	13	88560967	98431760	1	1	0	1	0	0	0	1	1	1	1	0	0	0	0	0	1	1	0	1	1	1	hsa-miR-20a-5p	13	92003326	92003348	+	6281.2	1424.47	5398.88	1357.42	4245.85	1470.35	4720.73	1403.95	4817.14	1085.85	5199.17	1491.93	5309.03	1360.86	5574.22	1657.77	6229.29	1831.33	6015.39
523	15	58717022	61803892	1	1	0	0	1	1	1	1	0	1	0	1	0	1	0	0	1	1	0	0	1	0	hsa-miR-2116-3p	15	59463391	59463411	-	20.8332	22.8601	20.0943	17.8944	12.0024	8.37466	28.602	21.4258	24.4949	24.3851	28.6923	23.4396	20.8564	14.4644	26.948	36.1367	13.228	17.2903	26.0174
523	15	58717022	61803892	1	1	0	0	1	1	1	1	0	1	0	1	0	1	0	0	1	1	0	0	1	0	hsa-miR-2116-5p	15	59463428	59463448	-	16.2036	20.0026	13.6123	11.0775	5.001	2.39276	9.76655	9.02137	10.0206	7.17208	8.19781	3.51594	8.63023	3.61611	12.614	22.5854	7.71634	8.64517	13.4573
570	17	699705	2849546	0	1	1	0	0	0	0	1	1	0	1	0	1	1	0	0	1	0	1	1	0	0	hsa-miR-212-3p	17	1953584	1953604	-	87.9623	77.153	50.5598	57.9437	36.0072	26.3204	50.9256	49.6175	87.4022	74.5896	38.0612	97.2743	42.432	36.1611	55.0427	76.7904	42.4399	72.0431	52.9319
570	17	699705	2849546	0	1	1	0	0	0	0	1	1	0	1	0	1	1	0	0	1	0	1	1	0	0	hsa-miR-212-5p	17	1953622	1953644	-	19.6758	2.85752	10.3713	6.81691	4.0008	2.39276	7.67371	5.63836	22.8248	7.17208	8.78336	10.5478	10.0686	0	28.0947	6.77562	17.6373	4.32258	31.4003
584	17	55947996	68197000	1	1	0	0	0	0	1	1	0	1	0	1	1	1	1	1	1	0	1	0	0	1	hsa-miR-21-3p	17	57918672	57918692	+	15675.2	4051.96	12605.6	12579.8	18585.7	14317.1	21692.9	7122.37	12208.5	5069.22	15690.6	7006.09	15896.9	9043.89	16725	9582.99	16256.1	10224.4	14050.3
52	1	216248392	222095391	0	1	0	0	1	0	0	0	0	1	0	0	0	0	1	0	1	1	0	1	1	1	hsa-miR-215-5p	1	220291258	220291278	-	30.6711	24.2889	24.6317	51.1268	26.0052	38.2842	21.6259	31.5748	19.4846	22.9506	31.6201	36.3314	27.3291	15.6698	33.255	15.8098	29.763	44.6667	24.2231
584	17	55947996	68197000	1	1	0	0	0	0	1	1	0	1	0	1	1	1	1	1	1	0	1	0	0	1	hsa-miR-21-5p	17	57918634	57918655	+	163202	118473	120129	148941	150294	149150	197380	126389	113487	87890.9	148685	118320	148406	129425	176510	142514	171191	163518	137811
570	17	699705	2849546	0	1	1	0	0	0	0	1	1	0	1	0	1	1	0	0	1	0	1	1	0	0	hsa-miR-22-3p	17	1617208	1617229	-	6846.59	13698.9	16084.5	48471.6	17469.5	48830.3	10176.7	35870.1	13040.2	32024.8	13735.4	60129.6	14098.9	36134.6	11331.9	35093.2	15016.5	32132.7	9551.06
570	17	699705	2849546	0	1	1	0	0	0	0	1	1	0	1	0	1	1	0	0	1	0	1	1	0	0	hsa-miR-22-5p	17	1617246	1617267	-	10.4166	15.7164	25.9281	34.9367	26.0052	22.7312	7.67371	39.4685	21.1547	7.17208	18.7378	42.1913	20.1372	31.3396	21.2144	18.0683	29.763	46.1076	8.9715
105	2	206271954	215622230	1	1	0	0	0	1	1	1	1	1	1	1	1	0	0	0	1	1	1	1	0	0	hsa-miR-2355-5p	2	207974767	207974787	-	15.0462	11.4301	11.0195	5.11268	7.0014	5.9819	13.2546	6.76603	10.5773	2.86883	8.78336	17.5797	11.507	6.02685	4.58689	0	9.36984	2.88172	11.663
625	19	13723464	17784853	1	1	1	1	1	0	0	0	0	0	0	0	1	1	0	1	1	1	0	0	0	0	hsa-miR-23a-3p	19	13947409	13947429	-	784.138	1088.71	663.76	1454.56	489.098	869.769	1084.09	1350.95	674.166	1093.02	591.999	836.793	622.096	1028.18	730.463	1398.04	627.228	1577.74	548.159
625	19	13723464	17784853	1	1	1	1	1	0	0	0	0	0	0	0	1	1	0	1	1	1	0	0	0	0	hsa-miR-23a-5p	19	13947444	13947465	-	37.0368	4.28628	68.0613	2.55634	40.008	0	69.0634	0	66.8042	0	45.0879	0	43.1511	0	64.7898	6.77562	57.8725	5.76345	45.7547
366	9	94720466	107684419	1	1	0	0	0	0	0	1	1	0	1	1	1	1	1	0	0	0	0	0	0	0	hsa-miR-23b-3p	9	97847547	97847567	+	270.253	288.609	284.561	471.219	217.043	307.47	295.787	479.26	298.392	411.677	258.231	366.829	258.907	327.861	238.518	397.503	249.679	474.043	153.413
625	19	13723464	17784853	1	1	1	1	1	0	0	0	0	0	0	0	1	1	0	1	1	1	0	0	0	0	hsa-miR-24-2-5p	19	13947140	13947161	-	79.2818	14.2876	73.8952	35.7888	82.0164	21.5349	124.872	33.8301	69.0311	12.9097	52.1146	30.4715	56.8157	28.9289	40.1353	29.361	39.684	28.8172	35.886
114	2	236836481	240849841	0	0	0	0	0	0	0	0	1	1	1	1	1	1	1	0	1	0	0	1	0	0	hsa-miR-2467-5p	2	240273466	240273488	-	51.5042	2.85752	18.1497	3.40845	28.0056	5.9819	26.5092	1.12767	19.4846	4.30325	18.7378	8.20385	33.0825	4.82148	30.3882	6.77562	14.8815	10.086	28.7088
292	7	89727016	101955975	1	0	0	0	0	1	0	0	1	1	1	1	0	0	0	0	0	0	0	1	0	0	hsa-miR-25-3p	7	99691194	99691215	-	11681	28516.6	8584.8	16238.7	11310.3	32643.2	10181.6	24557.3	9372.08	32754.9	9437.43	19879.1	9308.42	28807.1	11145	20058.1	11430.7	22938.5	13287.7
292	7	89727016	101955975	1	0	0	0	0	1	0	0	1	1	1	1	0	0	0	0	0	0	0	1	0	0	hsa-miR-25-5p	7	99691233	99691253	-	97.8002	74.2955	97.2305	57.0916	133.027	40.6769	105.339	50.7452	90.1857	70.2863	88.4192	41.0193	112.912	106.073	86.0042	42.9123	112.438	33.1398	110.35
455	12	56235578	65943602	0	1	0	1	1	0	1	0	1	1	0	1	1	0	1	1	1	0	1	1	0	1	hsa-miR-26a-2-3p	12	58218403	58218424	-	38.7729	10.0013	38.8922	10.2254	31.0062	14.3566	25.8116	14.6597	30.6186	5.73766	46.2591	7.03188	43.1511	10.8483	24.0812	13.5512	21.4955	25.9355	20.6345
107	2	217147196	219682257	1	0	0	0	0	1	1	1	1	1	1	1	1	0	0	0	1	1	0	1	0	0	hsa-miR-26b-3p	2	219267415	219267436	+	104.166	365.762	92.0448	325.507	90.018	248.847	96.2702	271.769	84.6187	299.793	89.5903	300.027	102.124	382.102	80.2706	182.942	93.6984	217.57	96.8922
107	2	217147196	219682257	1	0	0	0	0	1	1	1	1	1	1	1	1	0	0	0	1	1	0	1	0	0	hsa-miR-26b-5p	2	219267380	219267400	+	6414.3	4640.61	5320.45	3855.81	4909.98	4186.14	5229.29	5596.63	4783.18	5394.84	5178.09	5139.13	4571.14	4468.31	5071.96	4368.02	4493.66	4455.14	4701.07
625	19	13723464	17784853	1	1	1	1	1	0	0	0	0	0	0	0	1	1	0	1	1	1	0	0	0	0	hsa-miR-27a-3p	19	13947261	13947281	-	5399.26	3511.89	5811.79	9257.36	4222.84	5113.33	7094	4476.85	5211.29	4466.77	5048.68	4453.52	4794.81	4166.96	4571.41	6671.73	4793.5	7038.61	3533.88
625	19	13723464	17784853	1	1	1	1	1	0	0	0	0	0	0	0	1	1	0	1	1	1	0	0	0	0	hsa-miR-27a-5p	19	13947301	13947322	-	102.43	100.013	121.862	345.958	122.024	222.527	149.986	108.256	129.155	129.097	93.6892	92.5864	120.104	257.949	212.717	67.7562	184.641	103.742	174.047
366	9	94720466	107684419	1	1	0	0	0	0	0	1	1	0	1	1	1	1	1	0	0	0	0	0	0	0	hsa-miR-27b-3p	9	97847787	97847807	+	11111.6	10444.2	13673.2	18780.6	8928.78	15651.1	8093.68	9451.01	12270.3	15414.2	12606.5	15309.6	9972.95	13966.6	9594.06	10384.8	12997.1	14274.6	8990.34
366	9	94720466	107684419	1	1	0	0	0	0	0	1	1	0	1	1	1	1	1	0	0	0	0	0	0	0	hsa-miR-27b-5p	9	97847745	97847766	+	45.7172	34.2902	75.1916	35.7888	67.0134	20.3385	44.6471	20.2981	74.0414	12.9097	69.6814	29.2995	65.4459	36.1611	59.6296	11.2927	87.6355	24.4946	55.6233
162	3	181439470	189845963	1	1	1	1	1	1	0	1	0	1	1	0	0	0	1	0	1	0	1	1	0	0	hsa-miR-28-3p	3	188406622	188406643	+	178.818	264.32	276.135	366.409	251.05	160.315	205.795	341.684	251.073	737.289	127.652	65.6308	99.9668	162.725	581.389	600.772	492.743	393.355	653.126
162	3	181439470	189845963	1	1	1	1	1	1	0	1	0	1	1	0	0	0	1	0	1	0	1	1	0	0	hsa-miR-28-5p	3	188406582	188406603	+	20.2545	51.4353	23.3353	80.9508	33.0066	25.124	20.2307	82.32	20.598	109.016	9.36892	63.2869	5.75349	53.0363	27.5214	90.3416	28.1095	48.9893	16.1487
654	20	55225602	58018106	0	1	0	1	0	0	0	1	1	0	0	0	0	1	1	1	1	1	0	1	1	0	hsa-miR-296-3p	20	57392681	57392702	-	35.3007	70.0092	29.1691	90.3241	49.0098	34.695	23.0211	43.9792	35.0722	70.2863	33.3768	53.911	33.8017	107.278	22.3611	38.3952	26.456	36.0215	45.7547
654	20	55225602	58018106	0	1	0	1	0	0	0	1	1	0	0	0	0	1	1	1	1	1	0	1	1	0	hsa-miR-296-5p	20	57392716	57392736	-	31.2498	10.0013	35.6512	1.70423	34.0068	9.57104	37.671	14.6597	41.196	8.60649	40.989	30.4715	42.432	10.8483	30.9615	15.8098	40.7864	14.4086	39.4746
513	14	99857836	102124387	1	0	0	0	0	1	1	0	0	0	0	1	1	1	1	0	0	0	0	1	1	0	hsa-miR-299-5p	14	101490137	101490158	+	0	1.42876	0	28.9719	0	29.9095	0	33.8301	0	22.9506	0	25.7835	0	14.4644	0	9.03416	0	25.9355	0
299	7	129932122	130675225	1	1	0	1	0	1	0	0	1	1	1	1	1	1	1	0	0	1	0	0	0	1	hsa-miR-29a-3p	7	130561507	130561528	-	4026.01	4703.48	5760.58	9345.13	6295.26	9923.98	5384.16	8764.26	4407.41	6307.12	4964.94	9811.81	5594.55	8536.43	4647.09	9140.31	5169.39	9260.42	3087.09
299	7	129932122	130675225	1	1	0	1	0	1	0	0	1	1	1	1	1	1	1	0	0	1	0	0	0	1	hsa-miR-29a-5p	7	130561545	130561566	-	21.4119	17.1451	42.7814	15.338	45.009	8.37466	36.9734	30.4471	30.6186	17.213	33.9623	24.6116	35.9593	28.9289	28.6681	22.5854	30.3142	20.1721	32.2974
299	7	129932122	130675225	1	1	0	1	0	1	0	0	1	1	1	1	1	1	1	0	0	1	0	0	0	1	hsa-miR-29b-1-5p	7	130562266	130562289	-	16.7823	8.57256	46.6706	7.66902	31.0062	15.5529	23.0211	5.63836	26.165	7.17208	19.909	12.8918	23.7331	13.2591	41.8554	6.77562	35.2747	4.32258	38.5775
584	17	55947996	68197000	1	1	0	0	0	0	1	1	0	1	0	1	1	1	1	1	1	0	1	0	0	1	hsa-miR-301a-3p	17	57228510	57228532	-	1559.59	314.327	1025.46	529.163	831.166	677.151	1643.57	564.963	1047.16	481.964	848.473	487.543	945.729	361.611	1041.22	688.855	758.406	628.216	1148.35
676	22	21315502	22764552	0	1	0	0	0	0	1	1	1	0	1	1	0	0	1	0	1	0	0	1	1	0	hsa-miR-301b	22	22007314	22007336	+	614.579	191.454	252.151	149.12	269.054	147.155	662.032	204.108	305.629	146.31	209.63	111.338	287.674	145.85	225.904	182.942	162.043	180.108	200.065
366	9	94720466	107684419	1	1	0	0	0	0	0	1	1	0	1	1	1	1	1	0	0	0	0	0	0	0	hsa-miR-3074-5p	9	97848345	97848365	-	75.2309	77.153	62.8757	228.366	30.006	147.155	94.875	165.768	48.4331	113.319	45.6735	79.6946	44.5895	192.859	35.5484	103.893	42.991	170.022	26.9145
254	6	67906488	90324849	1	1	0	1	0	0	0	0	1	1	0	0	1	1	1	0	0	1	0	0	0	0	hsa-miR-30a-3p	6	72113257	72113278	-	1.7361	42.8628	1.29641	27.2676	21.0042	114.853	2.79044	37.2131	2.22681	47.3357	15.8101	52.7391	2.87674	44.5987	1.72008	13.5512	3.85817	37.4624	6.28005
254	6	67906488	90324849	1	1	0	1	0	0	0	0	1	1	0	0	1	1	1	0	0	1	0	0	0	0	hsa-miR-30a-5p	6	72113298	72113319	-	15.6249	317.185	29.1691	750.712	765.153	3133.32	122.779	888.605	59.0104	1091.59	777.621	793.43	38.1168	814.83	118.112	494.62	204.483	999.958	651.331
345	8	135409278	139835605	0	0	0	0	1	0	1	1	0	0	0	0	0	1	1	1	1	1	0	1	0	1	hsa-miR-30b-3p	8	135812775	135812796	-	8.68049	0	18.1497	0	29.0058	0	47.4375	1.12767	21.7114	1.43442	52.7002	3.51594	18.6988	1.20537	42.4288	0	51.8097	0	58.3148
345	8	135409278	139835605	0	0	0	0	1	0	1	1	0	0	0	0	0	1	1	1	1	1	0	1	0	1	hsa-miR-30b-5p	8	135812813	135812834	-	1079.85	551.501	2387.33	407.31	3296.66	735.774	4303.56	1749.02	2295.28	760.24	5955.71	1319.65	2758.8	870.277	3521.01	1791.02	3893.99	1265.08	3928.62
17	1	40093331	43487661	1	0	1	1	1	1	1	0	1	1	0	1	1	1	1	1	0	1	1	1	1	0	hsa-miR-30c-1-3p	1	41223011	41223032	+	133.68	44.2915	162.699	57.0916	127.025	5.9819	106.037	27.0641	123.031	31.5571	125.895	21.0956	122.262	45.804	117.539	31.6196	99.21	17.2903	143.544
345	8	135409278	139835605	0	0	0	0	1	0	1	1	0	0	0	0	0	1	1	1	1	1	0	1	0	1	hsa-miR-30d-3p	8	135817122	135817143	-	85.6475	12.8588	199.647	66.4649	363.073	137.584	376.012	95.852	194.846	54.5078	533.443	75.0067	256.03	97.6349	353.191	119.703	373.14	165.699	389.363
345	8	135409278	139835605	0	0	0	0	1	0	1	1	0	0	0	0	0	1	1	1	1	1	0	1	0	1	hsa-miR-30d-5p	8	135817162	135817183	-	5506.32	5672.17	11259.3	6816.91	16598.3	11469.7	22711.4	14927	11647.9	11277.4	27643	9871.58	13762.3	15138.2	16952	17404.3	16387.3	13699.7	18744.2
17	1	40093331	43487661	1	0	1	1	1	1	1	0	1	1	0	1	1	1	1	1	0	1	1	1	1	0	hsa-miR-30e-3p	1	41220085	41220106	+	1284.13	1775.95	1687.92	2090.23	1178.24	1488.3	1050.6	1093.84	1327.18	1813.1	1399.48	1346.6	1222.62	1712.83	309.042	795.006	411.722	1125.31	390.26
17	1	40093331	43487661	1	0	1	1	1	1	1	0	1	1	0	1	1	1	1	1	0	1	1	1	1	0	hsa-miR-30e-5p	1	41220043	41220064	+	29746.9	9322.65	30652.2	24288.6	25337.1	22905.9	24276.8	12527.3	24414.2	11716.3	29967.7	18931	27261.5	13999.2	17352.8	17171.7	20490.7	23271.4	17247.7
247	6	21601917	32524684	0	1	0	1	1	0	0	0	1	0	0	0	1	1	1	1	0	1	0	1	0	0	hsa-miR-3143	6	27115408	27115432	+	12.1527	17.1451	5.83383	19.5986	12.0024	5.9819	11.8594	22.5534	6.68042	10.0409	9.95448	16.4077	7.19186	19.2859	10.8939	27.1025	6.06284	11.5269	5.3829
332	8	94303110	97060639	0	0	0	1	0	0	0	0	0	1	0	1	0	0	1	1	0	0	1	1	1	1	hsa-miR-3150b-3p	8	96085152	96085172	-	8.68049	8.57256	5.83383	19.5986	6.0012	17.9457	6.9761	18.0427	12.2474	12.9097	14.0534	14.0638	3.59593	6.02685	1.72008	20.3269	2.20467	8.64517	7.1772
541	16	60013	930180	0	1	0	0	1	1	0	0	1	0	0	0	0	0	1	0	0	1	1	0	1	0	hsa-miR-3176	16	593336	593354	+	87.3836	77.153	75.8398	60.5001	92.0184	78.9611	76.0395	43.9792	68.4744	45.9013	63.2402	31.6434	70.4802	50.6255	42.4288	72.2733	50.7074	43.2258	84.3321
578	17	25684920	29921341	1	1	0	0	0	1	1	1	0	0	1	0	1	0	1	0	1	0	1	0	0	1	hsa-miR-3184-3p	17	28444113	28444135	-	1766.77	3007.54	1531.06	2938.94	1844.37	1095.88	2076.79	2895.86	1711.86	2838.71	1705.73	2612.34	2112.97	2989.32	2230.95	1962.67	2347.42	1057.59	2342.46
578	17	25684920	29921341	1	1	0	0	0	1	1	1	0	0	1	0	1	0	1	0	1	0	1	0	0	1	hsa-miR-3184-5p	17	28444146	28444169	-	1411.45	2101.7	1533	1807.33	1574.31	2844.99	1475.45	2396.3	1391.2	2039.74	1480.29	1487.24	1484.4	1468.14	856.602	1908.47	854.86	1644.02	1018.27
321	8	21141988	24650494	1	1	0	1	0	1	0	1	0	1	0	1	0	0	1	1	0	0	0	1	0	1	hsa-miR-320a	8	22102488	22102509	-	1947.32	9014.04	1884.33	7121.97	1859.37	3976.77	1652.64	5755.63	1983.53	7687.03	2204.04	6646.29	2225.88	8791.97	2479.22	7823.58	2361.2	6557.36	1708.17
368	9	110233132	116416305	1	0	0	0	0	0	0	1	1	0	1	1	1	1	1	1	0	0	0	0	0	0	hsa-miR-32-3p	9	111808511	111808532	-	29.5137	10.0013	36.2994	5.9648	30.006	11.9638	21.6259	4.51068	32.8454	1.43442	21.6656	15.2357	25.8907	8.43759	25.2279	20.3269	27.5583	11.5269	52.9319
573	17	3888404	7609071	0	1	0	0	0	0	0	1	0	0	1	0	1	1	1	0	1	0	1	1	0	0	hsa-miR-324-3p	17	7126627	7126646	-	37.0368	30.0039	31.1138	20.4507	29.0058	23.9276	39.7638	37.2131	25.6083	28.6883	22.8367	38.6753	36.6785	26.5181	30.3882	42.9123	29.2118	31.699	35.886
573	17	3888404	7609071	0	1	0	0	0	0	0	1	0	0	1	0	1	1	1	0	1	0	1	1	0	0	hsa-miR-324-5p	17	7126661	7126683	-	94.9067	37.1477	78.4326	18.7465	69.0138	44.2661	110.92	34.9578	71.2579	37.2948	64.4113	41.0193	70.4802	36.1611	79.6972	42.9123	60.0772	28.8172	67.2863
368	9	110233132	116416305	1	0	0	0	0	0	0	1	1	0	1	1	1	1	1	1	0	0	0	0	0	0	hsa-miR-32-5p	9	111808552	111808573	-	225.693	208.599	168.533	453.325	265.053	362.503	198.121	460.09	155.877	185.04	193.234	465.276	182.673	249.512	200.103	374.918	171.413	448.108	137.264
425	11	70806971	78676469	1	1	1	1	0	1	1	0	1	1	1	0	0	0	0	1	0	1	1	0	0	0	hsa-miR-326	11	75046152	75046171	-	4.62959	7.1438	18.7979	5.9648	6.0012	9.57104	6.27849	11.2767	13.9176	22.9506	28.6923	14.0638	5.75349	8.43759	4.58689	9.03416	8.2675	27.3764	23.3259
559	16	63169289	79107499	0	0	0	1	1	1	0	0	1	0	1	1	0	0	1	1	0	1	0	0	0	0	hsa-miR-328-3p	16	67236230	67236251	-	83.3327	38.5765	68.0613	12.7817	42.0084	37.0878	66.273	51.8729	60.1238	48.7701	57.9702	25.7835	80.5488	22.902	49.8825	45.1708	50.7074	40.3441	47.549
629	19	39883955	47621316	1	0	1	0	1	0	0	0	0	0	0	1	1	1	0	0	1	1	0	0	0	0	hsa-miR-330-3p	19	46142267	46142289	-	60.7634	85.7256	60.2829	61.3522	55.011	63.4082	82.318	69.9156	62.3506	68.8519	43.9168	45.7072	60.4116	81.9651	72.8169	81.3075	84.8797	73.4839	81.6407
629	19	39883955	47621316	1	0	1	0	1	0	0	0	0	0	0	1	1	1	0	0	1	1	0	0	0	0	hsa-miR-330-5p	19	46142307	46142328	-	336.803	108.586	295.581	62.2043	252.05	86.1394	363.455	99.2351	246.062	86.0649	199.675	101.962	250.996	119.332	207.557	178.425	207.239	106.624	252.099
459	12	95268010	98215364	0	0	0	1	1	0	1	1	1	1	0	1	1	1	1	1	1	0	1	0	0	1	hsa-miR-331-3p	12	95702256	95702276	+	315.391	147.162	575.604	82.655	493.098	94.5141	542.741	124.044	570.62	228.072	572.09	232.052	469.628	144.644	548.707	243.922	561.088	144.086	580.456
459	12	95268010	98215364	0	0	0	1	1	0	1	1	1	1	0	1	1	1	1	1	1	0	1	0	0	1	hsa-miR-331-5p	12	95702221	95702242	+	22.5693	52.8641	31.762	131.226	43.0086	95.7104	42.5542	95.852	32.8454	83.1961	33.3768	65.6308	31.6442	109.689	29.8148	49.6879	38.0305	59.0753	25.1202
299	7	129932122	130675225	1	1	0	1	0	1	0	0	1	1	1	1	1	1	1	0	0	1	0	0	0	1	hsa-miR-335-3p	7	130136003	130136024	+	24.8841	47.1491	117.325	167.866	1282.26	446.25	413.683	421.749	47.8764	55.9422	28.1068	17.5797	36.6785	78.349	17.7742	63.2391	1004.78	959.614	1339.45
299	7	129932122	130675225	1	1	0	1	0	1	0	0	1	1	1	1	1	1	1	0	0	1	0	0	0	1	hsa-miR-335-5p	7	130135967	130135989	+	14.4675	42.8628	64.1721	348.515	494.099	334.987	209.283	294.322	27.8351	65.9831	9.36892	65.6308	20.8564	55.447	12.614	65.4977	422.194	563.377	455.752
272	7	16487	4202004	0	0	1	0	0	1	0	1	1	1	0	0	1	1	1	1	1	1	1	0	0	0	hsa-miR-339-3p	7	1062591	1062613	-	2398.71	1934.54	1050.09	672.318	1898.38	1129.38	1166.4	1385.91	1125.09	1488.92	1736.76	1012.59	1471.45	1430.77	1352.56	1709.72	954.621	868.839	1247.94
272	7	16487	4202004	0	0	1	0	0	1	0	1	1	1	0	0	1	1	1	1	1	1	1	0	0	0	hsa-miR-339-5p	7	1062626	1062648	-	988.997	1247.31	362.994	522.346	600.12	920.017	520.417	796.136	398.042	1084.42	648.798	561.378	542.985	765.41	663.953	788.231	503.215	605.162	622.622
686	22	38669888	44521438	0	0	0	1	0	1	1	1	0	0	1	1	0	1	1	0	1	1	1	1	1	0	hsa-miR-33a-3p	22	42296993	42297014	+	59.0273	17.1451	56.3937	25.5634	50.01	25.124	44.6471	23.6811	66.2475	12.9097	66.168	69.1468	61.1308	21.6967	29.2414	22.5854	37.4793	34.5807	39.4746
686	22	38669888	44521438	0	0	0	1	0	1	1	1	0	0	1	1	0	1	1	0	1	1	1	1	1	0	hsa-miR-33a-5p	22	42296953	42296973	+	91.4345	10.0013	81.0254	16.1902	111.022	46.6588	123.477	11.2767	73.4847	7.17208	91.347	24.6116	118.666	9.64296	100.912	15.8098	113.54	27.3764	113.938
238	5	175205621	179808262	0	1	0	0	0	0	0	0	0	0	0	1	0	0	1	0	0	1	0	1	0	0	hsa-miR-340-5p	5	179442361	179442382	-	4.0509	14.2876	3.24102	92.0283	3.0006	123.227	2.09283	95.852	17.2578	61.6799	81.3925	206.268	25.8907	27.7235	8.02706	101.634	28.6607	125.355	2.69145
513	14	99857836	102124387	1	0	0	0	0	1	1	0	0	0	0	1	1	1	1	0	0	0	0	1	1	0	hsa-miR-342-3p	14	100576052	100576074	+	2114.57	1610.21	1066.94	791.614	976.195	722.614	1520.09	1937.34	1452.99	1903.47	1425.83	1438.02	1210.39	1090.86	1490.17	1465.79	1084.7	1204.56	1217.43
513	14	99857836	102124387	1	0	0	0	0	1	1	0	0	0	0	1	1	1	1	0	0	0	0	1	1	0	hsa-miR-342-5p	14	100576010	100576030	+	135.994	162.879	87.5074	57.0916	69.0138	55.0335	92.0846	83.4477	95.1961	268.236	100.716	103.134	74.7953	83.1705	88.871	117.444	65.0377	38.9033	68.1834
513	14	99857836	102124387	1	0	0	0	0	1	1	0	0	0	0	1	1	1	1	0	0	0	0	1	1	0	hsa-miR-345-5p	14	100774213	100774234	+	720.481	1265.88	326.046	346.81	330.066	577.852	258.116	359.727	236.598	324.178	348.407	213.3	261.784	462.862	302.735	300.386	187.948	282.409	331.946
6	1	9136139	10653628	1	1	1	0	0	0	1	0	1	1	1	1	1	1	1	0	0	1	1	1	0	1	hsa-miR-34a-3p	1	9211752	9211773	-	20.2545	17.1451	39.5404	25.5634	18.0036	17.9457	25.8116	1.12767	30.6186	5.73766	28.6923	10.5478	32.3634	12.0537	21.2144	13.5512	20.9443	11.5269	15.2516
6	1	9136139	10653628	1	1	1	0	0	0	1	0	1	1	1	1	1	1	1	0	0	1	1	1	0	1	hsa-miR-34a-5p	1	9211794	9211815	-	1212.38	358.619	2271.95	1137.57	949.19	1940.53	1331.04	496.175	1532.6	550.815	1571.64	911.8	1233.4	597.863	1036.64	621.099	1431.93	955.291	867.544
433	11	111318140	122692276	1	0	1	1	1	0	0	0	1	0	1	0	0	0	0	1	0	0	1	1	0	1	hsa-miR-34c-5p	11	111384176	111384198	+	3.4722	11.4301	95.2859	80.9508	8.0016	31.1059	9.06894	13.5321	28.3918	7.17208	4.68446	11.7198	7.19186	8.43759	5.16025	4.51708	20.9443	47.5484	4.48575
534	15	88908989	89722085	1	0	0	1	1	1	0	0	1	0	1	0	1	1	0	1	1	0	0	0	1	0	hsa-miR-3529-3p	15	89155087	89155110	-	36.4581	2.85752	57.0419	5.9648	80.016	9.57104	59.9945	14.6597	69.0311	0	56.2135	2.34396	59.6924	10.8483	52.1759	4.51708	65.5889	12.9678	82.5378
15	1	21759020	36997362	1	0	1	1	1	1	1	0	1	1	1	1	1	1	1	1	0	0	1	1	1	0	hsa-miR-3605-3p	1	33798006	33798028	-	6.94439	21.4314	3.88922	7.66902	2.0004	7.17828	8.37132	15.7874	6.68042	4.30325	2.34223	4.68792	2.87674	10.8483	3.44017	33.8781	3.85817	2.88172	6.28005
222	5	79393103	86214425	0	1	0	0	1	1	0	0	0	1	1	1	0	1	0	1	1	0	0	1	1	1	hsa-miR-3607-3p	5	85916364	85916383	+	181.712	1.42876	254.744	1.70423	213.043	3.58914	128.36	0	165.897	0	151.074	0	161.817	0	338.857	0	338.968	0	187.504
222	5	79393103	86214425	0	1	0	0	1	1	0	0	0	1	1	1	0	1	0	1	1	0	0	1	1	1	hsa-miR-3607-5p	5	85916325	85916346	+	1118.63	0	834.237	0	520.104	0	137.429	0	121.918	0	178.01	2.34396	266.099	0	201.25	2.25854	127.32	1.44086	45.7547
292	7	89727016	101955975	1	0	0	0	0	1	0	0	1	1	1	1	0	0	0	0	0	0	0	1	0	0	hsa-miR-3609	7	98479323	98479346	+	15.0462	1.42876	10.3713	1.70423	17.0034	1.19638	11.8594	1.12767	7.79383	2.86883	6.44113	3.51594	12.2262	7.23222	13.7607	4.51708	11.0233	1.44086	5.3829
479	13	44901940	60136087	1	0	0	1	1	0	1	0	1	0	0	0	0	0	0	0	1	1	0	1	1	1	hsa-miR-3613-5p	13	50570601	50570622	-	41.0877	10.0013	25.9281	11.9296	40.008	3.58914	34.1829	16.9151	32.8454	1.43442	42.7457	9.37583	39.5552	10.8483	30.9615	9.03416	34.7235	23.0538	26.9145
582	17	41515927	55605467	1	1	0	0	0	1	1	1	0	0	0	1	1	1	1	1	1	0	1	0	0	1	hsa-miR-3614-5p	17	54968680	54968702	-	4.62959	12.8588	12.3159	15.338	29.0058	10.7674	6.9761	32.7025	2.78351	7.17208	7.61225	4.68792	8.63023	13.2591	5.73361	15.8098	4.9605	10.086	3.5886
588	17	72366981	75661063	1	1	0	0	0	1	0	1	0	1	0	0	1	1	1	0	1	0	1	0	0	1	hsa-miR-3615	17	72744802	72744822	+	206.596	170.022	180.2	5.9648	221.044	167.493	148.591	205.236	151.98	127.663	172.154	266.039	239.489	62.6792	74.537	302.644	90.9425	155.613	132.778
366	9	94720466	107684419	1	1	0	0	0	0	0	1	1	0	1	1	1	1	1	0	0	0	0	0	0	0	hsa-miR-3651	9	95054743	95054766	-	10.4166	7.1438	15.5569	0.852114	12.0024	4.78552	12.557	4.51068	19.4846	7.17208	13.4678	2.34396	15.1029	2.41074	13.7607	6.77562	19.842	8.64517	17.943
682	22	27486978	35549193	0	0	0	1	0	1	1	1	1	1	1	1	0	0	1	0	1	0	1	1	1	0	hsa-miR-3653	22	29729165	29729182	-	13.8888	14.2876	10.3713	28.1198	10.002	20.3385	11.1618	20.2981	7.23713	15.7786	8.19781	16.4077	11.507	21.6967	13.1873	9.03416	12.1257	11.5269	8.9715
550	16	11956118	23293279	1	0	0	0	1	1	0	0	0	1	1	0	0	0	0	1	0	1	0	0	0	0	hsa-miR-365a-3p	16	14403197	14403218	+	78.1244	68.5804	117.973	116.74	92.0184	129.209	126.267	160.129	133.608	169.261	125.895	107.822	105.001	96.4296	144.487	97.1172	138.343	161.376	139.955
550	16	11956118	23293279	1	0	0	0	1	1	0	0	0	1	1	0	0	0	0	1	0	1	0	0	0	0	hsa-miR-365a-5p	16	14403157	14403179	+	14.4675	31.4327	36.9476	52.8311	29.0058	27.5168	27.9044	42.8515	26.7217	31.5571	32.2057	25.7835	17.2605	37.3665	22.9345	13.5512	19.842	18.7312	17.0459
578	17	25684920	29921341	1	1	0	0	0	1	1	1	0	0	1	0	1	0	1	0	1	0	1	0	0	1	hsa-miR-365b-3p	17	29902497	29902518	+	86.2262	74.2955	178.256	95.4367	135.027	111.263	179.286	107.129	159.773	156.351	173.911	91.4144	135.207	98.8403	190.929	94.8587	181.334	128.237	167.767
72	2	12013065	13115688	0	1	1	0	1	1	1	0	0	1	0	1	1	1	1	0	1	1	1	0	0	0	hsa-miR-3681-5p	2	12339264	12339285	+	481.478	148.591	177.608	61.3522	45.009	15.5529	200.214	36.0855	264.99	182.171	61.4836	43.3632	120.104	65.09	76.2571	31.6196	27.0072	14.4086	233.259
242	6	4658893	9020700	0	0	0	1	1	0	0	1	1	0	0	0	1	1	1	0	1	1	1	1	0	0	hsa-miR-3691-5p	6	5148520	5148542	-	4.62959	20.0026	2.59281	6.81691	4.0008	5.9819	4.18566	11.2767	2.78351	11.4753	5.85558	7.03188	2.87674	13.2591	10.3205	15.8098	6.06284	5.76345	8.9715
513	14	99857836	102124387	1	0	0	0	0	1	1	0	0	0	0	1	1	1	1	0	0	0	0	1	1	0	hsa-miR-369-3p	14	101531978	101531998	+	0	35.719	1.94461	195.986	3.0006	175.868	1.39522	184.938	2.22681	136.269	1.17112	184.001	1.43837	43.3933	0.573361	90.3416	0.551167	121.032	0
513	14	99857836	102124387	1	0	0	0	0	1	1	0	0	0	0	1	1	1	1	0	0	0	0	1	1	0	hsa-miR-369-5p	14	101531943	101531964	+	0	1.42876	0	17.8944	0	9.57104	0	38.3408	0	30.1227	0	18.7517	0	20.4913	0	11.2927	0	12.9678	0
108	2	219684263	220598915	1	0	0	0	0	1	1	0	1	1	1	1	1	0	0	0	1	1	0	1	0	0	hsa-miR-375	2	219866370	219866391	-	12.1527	14.2876	25.2799	16.1902	33.0066	69.3901	14.6498	42.8515	25.0516	25.8195	11.7112	42.1913	10.0686	20.4913	2.86681	13.5512	3.85817	24.4946	0.89715
513	14	99857836	102124387	1	0	0	0	0	1	1	0	0	0	0	1	1	1	1	0	0	0	0	1	1	0	hsa-miR-376a-5p	14	101507125	101507146	+	0	28.5752	0	19.5986	0	52.6407	0	82.32	0	54.5078	0	50.3951	0	26.5181	0	58.7221	0	53.3119	0.89715
232	5	139410945	172643118	0	0	0	0	0	0	0	0	1	1	0	1	1	0	1	0	1	0	0	1	0	0	hsa-miR-378a-3p	5	149112430	149112450	+	15087.3	27156.4	18272.8	41757	14348.9	43410.7	13973.8	15682.5	15447.9	34517.8	15400.8	25685.1	11367.4	21930.5	13201.1	20426.2	15256.9	17970.4	19055.5
232	5	139410945	172643118	0	0	0	0	0	0	0	0	1	1	0	1	1	0	1	0	1	0	0	1	0	0	hsa-miR-378a-5p	5	149112392	149112413	+	65.393	58.5791	68.0613	29.824	61.0122	40.6769	52.3208	10.149	60.1238	24.3851	64.4113	33.9874	46.0279	28.9289	46.4423	42.9123	46.8492	38.9033	69.9777
123	3	6826053	14531786	1	1	0	0	0	1	1	1	0	1	1	0	1	1	1	1	1	1	0	0	1	1	hsa-miR-378b	3	10371946	10371964	+	11.574	14.2876	9.72305	18.7465	8.0016	16.7493	5.58088	9.02137	12.2474	15.7786	9.36892	8.20385	4.31511	13.2591	6.88034	6.77562	11.5745	11.5269	10.7658
411	10	131749614	134875860	1	1	1	0	0	0	1	0	1	0	1	0	1	1	0	1	0	0	1	0	1	0	hsa-miR-378c	10	132760897	132760921	-	517.936	864.399	475.781	2328.83	562.112	3305.6	450.656	1329.52	457.609	1293.84	537.542	1591.55	422.162	1014.92	497.104	1149.6	539.592	1265.08	448.575
232	5	139410945	172643118	0	0	0	0	0	0	0	0	1	1	0	1	1	0	1	0	1	0	0	1	0	0	hsa-miR-378e	5	169455549	169455567	+	9.25919	10.0013	9.07484	22.155	9.0018	20.3385	6.27849	4.51068	10.5773	21.5162	15.8101	19.9236	5.0343	13.2591	9.74715	15.8098	12.1257	10.086	10.7658
28	1	92122248	102039858	1	1	1	0	0	1	0	0	1	0	0	1	1	1	0	0	0	1	1	1	1	0	hsa-miR-378g	1	95211436	95211455	-	9.83789	41.434	16.8533	74.1339	7.0014	65.8009	9.06894	25.9364	14.4743	67.4175	10.54	42.1913	8.63023	44.5987	12.614	27.1025	11.0233	37.4624	10.7658
513	14	99857836	102124387	1	0	0	0	0	1	1	0	0	0	0	1	1	1	1	0	0	0	0	1	1	0	hsa-miR-379-3p	14	101488446	101488467	+	0	7.1438	0	11.0775	0	5.9819	0	14.6597	0	17.213	0	8.20385	0	9.64296	0	2.25854	0	15.8495	0
513	14	99857836	102124387	1	0	0	0	0	1	1	0	0	0	0	1	1	1	1	0	0	0	0	1	1	0	hsa-miR-379-5p	14	101488408	101488428	+	0	8.57256	0	17.8944	0	15.5529	0	19.1704	0	25.8195	0.585558	16.4077	0.719186	27.7235	0	4.51708	0	20.1721	0
513	14	99857836	102124387	1	0	0	0	0	1	1	0	0	0	0	1	1	1	1	0	0	0	0	1	1	0	hsa-miR-381-3p	14	101512305	101512326	+	1.1574	75.7242	0	74.986	0	294.31	0	228.917	0	169.261	4.0989	174.625	0.719186	107.278	0	121.961	5.51167	200.28	0
513	14	99857836	102124387	1	0	0	0	0	1	1	0	0	0	0	1	1	1	1	0	0	0	0	1	1	0	hsa-miR-382-5p	14	101520653	101520674	+	0	8.57256	0.648203	10.2254	0	11.9638	0	20.2981	0	17.213	0.585558	11.7198	0	18.0805	0	4.51708	0	17.2903	0
232	5	139410945	172643118	0	0	0	0	0	0	0	0	1	1	0	1	1	0	1	0	1	0	0	1	0	0	hsa-miR-3912-3p	5	170813682	170813702	-	21.4119	8.57256	17.5015	7.66902	24.0048	16.7493	16.045	16.9151	13.9176	18.6474	23.4223	14.0638	20.8564	14.4644	24.0812	18.0683	22.5978	20.1721	23.3259
682	22	27486978	35549193	0	0	0	1	0	1	1	1	1	1	1	1	0	0	1	0	1	0	1	1	1	0	hsa-miR-3928-3p	22	31556048	31556069	-	16.2036	40.0053	23.3353	44.3099	14.0028	20.3385	15.3474	19.1704	18.3712	17.213	18.7378	26.9555	15.8221	31.3396	13.7607	24.8439	21.4955	24.4946	21.5316
248	6	32547988	39724159	0	1	0	1	1	0	0	0	1	0	0	0	1	1	1	1	0	1	0	1	0	0	hsa-miR-3934-5p	6	33665929	33665950	+	10.9953	34.2902	5.83383	8.52114	11.0022	25.124	6.27849	27.0641	7.23713	18.6474	5.27002	8.20385	9.34941	32.545	12.614	20.3269	5.51167	12.9678	7.1772
622	19	3404143	7614677	1	1	1	1	0	0	0	0	0	0	1	0	1	1	0	1	1	1	0	1	0	0	hsa-miR-3940-3p	19	6416445	6416466	-	11.574	8.57256	16.2051	8.52114	22.0044	3.58914	14.6498	2.25534	14.4743	0	16.3956	9.37583	11.507	8.43759	10.3205	4.51708	11.0233	10.086	8.9715
622	19	3404143	7614677	1	1	1	1	0	0	0	0	0	0	1	0	1	1	0	1	1	1	0	1	0	0	hsa-miR-3940-5p	19	6416481	6416500	-	1.1574	15.7164	3.88922	17.0423	1.0002	2.39276	2.79044	9.02137	1.67011	8.60649	3.51335	15.2357	0	10.8483	1.14672	6.77562	1.10233	12.9678	1.7943
513	14	99857836	102124387	1	0	0	0	0	1	1	0	0	0	0	1	1	1	1	0	0	0	0	1	1	0	hsa-miR-409-3p	14	101531683	101531704	+	0	241.46	0.648203	312.726	3.0006	430.697	0.69761	443.175	2.78351	636.88	0.585558	298.855	0.719186	432.728	0	239.405	3.307	292.495	0
513	14	99857836	102124387	1	0	0	0	0	1	1	0	0	0	0	1	1	1	1	0	0	0	0	1	1	0	hsa-miR-410-3p	14	101532298	101532318	+	1.7361	252.89	0	455.881	3.0006	458.214	0	412.728	2.22681	516.389	0.585558	349.25	0.719186	394.156	2.86681	237.147	4.40934	391.914	0
513	14	99857836	102124387	1	0	0	0	0	1	1	0	0	0	0	1	1	1	1	0	0	0	0	1	1	0	hsa-miR-411-3p	14	101489712	101489733	+	0	17.1451	0	18.7465	0	16.7493	0	11.2767	0	20.0818	0	5.8599	0	10.8483	0	13.5512	0	5.76345	0
513	14	99857836	102124387	1	0	0	0	0	1	1	0	0	0	0	1	1	1	1	0	0	0	0	1	1	0	hsa-miR-411-5p	14	101489677	101489697	+	2.8935	592.935	2.59281	1190.4	0	1447.62	0.69761	1290.06	2.22681	1696.91	4.0989	955.163	2.15756	1216.22	0.573361	756.611	8.2675	1129.64	0
513	14	99857836	102124387	1	0	0	0	0	1	1	0	0	0	0	1	1	1	1	0	0	0	0	1	1	0	hsa-miR-412-5p	14	101531802	101531824	+	0	12.8588	0	30.6761	1.0002	37.0878	0	13.5321	0	34.426	0	14.0638	0	24.1074	0	4.51708	0	14.4086	0
578	17	25684920	29921341	1	1	0	0	0	1	1	1	0	0	1	0	1	0	1	0	1	0	1	0	0	1	hsa-miR-423-3p	17	28444149	28444171	+	4148.12	6476.57	4046.08	2208.68	3835.77	4506.77	4461.22	4761.03	4205.33	4498.33	4002.29	3685.87	4809.19	3073.69	2827.82	6917.91	2571.74	5142.43	3047.62
578	17	25684920	29921341	1	1	0	0	0	1	1	1	0	0	1	0	1	0	1	0	1	0	1	0	0	1	hsa-miR-423-5p	17	28444113	28444135	+	1592.58	2858.95	1412.43	2769.37	1663.33	946.337	2060.04	2825.94	1606.64	2927.64	1492	2550.23	1915.91	2909.76	2033.14	1989.77	2159.47	1017.25	2111.89
134	3	41955714	53660030	0	0	0	1	0	0	1	1	0	0	0	0	0	1	0	1	1	1	0	1	0	0	hsa-miR-425-3p	3	49057592	49057613	-	160.878	57.1504	116.028	119.296	105.021	84.943	137.429	74.4263	145.299	64.5487	148.146	96.1023	128.015	102.456	76.8304	74.5318	82.1239	86.4517	69.9777
134	3	41955714	53660030	0	0	0	1	0	0	1	1	0	0	0	0	0	1	0	1	1	1	0	1	0	0	hsa-miR-425-5p	3	49057632	49057654	-	3926.47	5219.26	2330.29	2996.88	2276.45	1904.64	3051.35	3236.42	2423.88	3114.12	2438.26	2842.05	2409.27	2358.91	2084.74	3161.96	1716.33	2468.2	1701
513	14	99857836	102124387	1	0	0	0	0	1	1	0	0	0	0	1	1	1	1	0	0	0	0	1	1	0	hsa-miR-431-5p	14	101347363	101347383	+	0	15.7164	0	18.7465	0	40.6769	0	19.1704	0	24.3851	0.585558	17.5797	0	27.7235	0	9.03416	0	23.0538	0
513	14	99857836	102124387	1	0	0	0	0	1	1	0	0	0	0	1	1	1	1	0	0	0	0	1	1	0	hsa-miR-432-5p	14	101350833	101350855	+	0	144.305	0	195.986	0	192.617	0	308.982	0	354.301	0	167.593	0	183.216	0	90.3416	0.551167	134	0
659	20	59748639	62965185	0	1	0	1	0	1	0	1	0	0	1	0	0	0	1	1	1	1	1	1	1	0	hsa-miR-4326	20	61918170	61918189	+	12.7314	22.8601	12.9641	6.81691	30.006	20.3385	21.6259	19.1704	17.2578	17.213	23.4223	18.7517	15.1029	4.82148	49.3091	24.8439	46.298	23.0538	69.9777
513	14	99857836	102124387	1	0	0	0	0	1	1	0	0	0	0	1	1	1	1	0	0	0	0	1	1	0	hsa-miR-433-3p	14	101348286	101348307	+	0	11.4301	0	6.81691	0	21.5349	0	16.9151	0	43.0325	0	10.5478	0	14.4644	0	4.51708	0	11.5269	0
15	1	21759020	36997362	1	0	1	1	1	1	1	0	1	1	1	1	1	1	1	1	0	0	1	1	1	0	hsa-miR-4420	1	31212005	31212026	-	19.0971	0	37.5958	0	51.0102	1.19638	43.9495	0	50.1032	0	28.1068	0	20.1372	0	36.6951	0	37.4793	0	50.2404
148	3	110520698	116599851	0	0	1	0	1	0	0	1	1	0	0	0	0	1	1	1	0	0	0	1	0	1	hsa-miR-4446-3p	3	113313765	113313786	+	36.4581	110.014	55.0973	114.183	37.0074	90.9249	26.5092	163.512	32.2887	160.655	30.449	82.0385	40.9936	100.046	35.5484	101.634	25.9048	74.9248	43.9604
162	3	181439470	189845963	1	1	1	1	1	1	0	1	0	1	1	0	0	0	1	0	1	0	1	1	0	0	hsa-miR-4448	3	183604648	183604667	+	1.1574	45.7203	0	51.9789	3.0006	50.248	1.39522	333.791	3.34021	34.426	1.17112	85.5545	0.719186	178.395	2.29345	182.942	0.551167	263.678	0.89715
191	4	163396962	167645237	0	0	1	1	0	1	1	0	0	0	1	1	1	0	1	1	1	0	0	0	0	1	hsa-miR-4454	4	164014759	164014778	-	10.9953	41.434	16.8533	77.5423	11.0022	17.9457	13.9522	38.3408	15.031	78.8928	13.4678	77.3506	20.8564	114.51	10.3205	47.4294	10.4722	51.871	15.2516
266	6	148048637	161312344	0	0	0	1	1	0	1	1	1	0	0	0	0	1	1	0	0	0	1	1	0	0	hsa-miR-4466	6	157100844	157100861	-	10.4166	51.4353	17.5015	74.1339	21.0042	33.4987	13.9522	27.0641	12.8041	41.598	5.85558	42.1913	18.6988	44.5987	7.4537	36.1367	9.921	41.785	8.07435
417	11	8743579	15126792	0	0	1	0	0	0	1	1	1	0	0	0	0	0	0	0	0	1	1	0	0	0	hsa-miR-4485	11	10529824	10529843	-	1.7361	132.875	5.18563	95.4367	15.003	124.424	7.67371	45.1068	5.56702	48.7701	2.92779	59.7709	8.63023	56.6524	6.88034	36.1367	10.4722	48.9893	4.48575
421	11	34659688	68809691	0	0	1	1	0	1	1	1	1	1	0	0	0	0	0	1	0	1	1	0	0	0	hsa-miR-4488	11	61276071	61276088	+	30.6711	540.071	7.13023	30.6761	3.0006	44.2661	16.7426	27.0641	8.90723	54.5078	1.75667	41.0193	14.3837	154.287	5.73361	203.269	5.51167	890.452	0.89715
551	16	23295504	30575789	1	0	0	0	1	1	0	1	0	1	1	0	0	0	0	1	0	1	0	0	0	0	hsa-miR-4517	16	28969908	28969932	+	11.574	0	15.5569	0.852114	23.0046	2.39276	18.1379	0	18.3712	2.86883	22.8367	3.51594	15.1029	0	14.334	0	12.6768	1.44086	15.2516
551	16	23295504	30575789	1	0	0	0	1	1	0	1	0	1	1	0	0	0	0	1	0	1	0	0	0	0	hsa-miR-4518	16	30515289	30515314	+	16.2036	0	12.3159	0.852114	13.0026	0	9.06894	0	10.0206	1.43442	11.7112	2.34396	10.0686	0	17.7742	0	14.3303	0	11.663
578	17	25684920	29921341	1	1	0	0	0	1	1	1	0	0	1	0	1	0	1	0	1	0	1	0	0	1	hsa-miR-451a	17	27188421	27188442	-	2.3148	1335.89	0	2688.42	3.0006	4268.69	0.69761	3898.36	1.1134	3200.18	0	2845.57	0.719186	3044.76	0	1879.11	0	5540.11	0
576	17	8009102	10010287	0	1	0	0	0	1	1	1	0	0	1	0	1	1	1	0	1	0	1	1	0	1	hsa-miR-4521	17	8090266	8090287	+	9.83789	0	11.0195	1.70423	19.0038	1.19638	22.3235	1.12767	12.8041	0	13.4678	2.34396	15.8221	1.20537	17.2008	0	12.6768	1.44086	13.4573
584	17	55947996	68197000	1	1	0	0	0	0	1	1	0	1	0	1	1	1	1	1	1	0	1	0	0	1	hsa-miR-454-3p	17	57215148	57215170	-	701.384	607.223	587.272	318.691	684.137	336.183	706.679	655.177	617.383	459.013	590.828	564.894	578.225	452.014	658.792	542.05	613.449	530.237	687.217
584	17	55947996	68197000	1	1	0	0	0	0	1	1	0	1	0	1	1	1	1	1	1	0	1	0	0	1	hsa-miR-454-5p	17	57215189	57215210	-	59.0273	94.2981	53.8009	62.2043	71.0142	81.3539	85.1085	96.9797	66.8042	64.5487	57.9702	59.7709	61.85	81.9651	117.539	72.2733	77.1634	33.1398	114.835
241	6	1590225	4657833	0	0	0	1	1	0	0	1	1	0	0	0	1	1	0	0	1	1	1	1	0	0	hsa-miR-4645-3p	6	2854274	2854295	-	13.3101	2.85752	12.9641	16.1902	35.007	23.9276	36.9734	30.4471	17.2578	1.43442	21.0801	22.2676	26.6099	20.4913	21.2144	9.03416	32.5188	24.4946	30.5031
61	1	242847666	249239878	0	1	0	0	1	1	0	0	1	1	1	0	1	0	1	1	0	1	1	1	0	1	hsa-miR-4677-3p	1	243509527	243509548	+	36.4581	15.7164	49.2634	18.7465	45.009	43.0697	41.8566	11.2767	43.4228	27.2539	50.358	39.8473	40.9936	28.9289	65.9366	40.6537	65.5889	18.7312	72.6692
622	19	3404143	7614677	1	1	1	1	0	0	0	0	0	0	1	0	1	1	0	1	1	1	0	1	0	0	hsa-miR-4746-5p	19	4445984	4446006	+	32.4072	24.2889	22.0389	7.66902	26.0052	14.3566	22.3235	12.4044	25.6083	11.4753	24.5934	8.20385	24.4523	13.2591	24.0812	13.5512	30.8653	10.086	56.5205
550	16	11956118	23293279	1	0	0	0	1	1	0	0	0	1	1	0	0	0	0	1	0	1	0	0	0	0	hsa-miR-484	16	15737158	15737179	+	1067.7	1120.15	679.317	467.81	937.187	726.203	618.083	1134.44	860.105	1091.59	876.58	736.003	870.215	864.25	818.76	824.367	776.043	844.345	1033.52
323	8	39981365	56116863	1	1	0	1	0	1	0	1	0	1	0	1	0	1	1	1	0	0	0	1	0	0	hsa-miR-486-3p	8	41517961	41517981	-	43.4024	284.323	252.799	801.839	179.036	1881.91	94.1774	524.367	151.98	973.968	413.989	685.608	143.837	843.759	373.832	765.645	388.021	760.775	297.854
323	8	39981365	56116863	1	1	0	1	0	1	0	1	0	1	0	1	0	1	1	1	0	0	0	1	0	0	hsa-miR-486-5p	8	41518002	41518023	-	2209.47	26016.3	9426.82	46901.2	8373.67	124113	4110.32	51076.7	5820.88	74417.5	15654.3	34692.9	5969.24	63298.8	25675.7	35513.3	20580.6	48268.9	16685.2
513	14	99857836	102124387	1	0	0	0	0	1	1	0	0	0	0	1	1	1	1	0	0	0	0	1	1	0	hsa-miR-487b-3p	14	101512842	101512863	+	0	50.0066	0	56.2395	0	66.9973	0	98.1074	0	101.843	1.17112	62.1149	0	65.09	0	33.8781	0	60.5162	0
513	14	99857836	102124387	1	0	0	0	0	1	1	0	0	0	0	1	1	1	1	0	0	0	0	1	1	0	hsa-miR-493-3p	14	101335453	101335474	+	0	12.8588	0	23.0071	0	35.8914	0	33.8301	0	27.2539	0.585558	9.37583	0.719186	25.3128	0	11.2927	1.10233	24.4946	0
513	14	99857836	102124387	1	0	0	0	0	1	1	0	0	0	0	1	1	1	1	0	0	0	0	1	1	0	hsa-miR-493-5p	14	101335412	101335433	+	0	31.4327	0	61.3522	0	83.7466	0	106.001	0	109.016	0	57.427	0	77.1437	0	45.1708	1.6535	63.3979	0
513	14	99857836	102124387	1	0	0	0	0	1	1	0	0	0	0	1	1	1	1	0	0	0	0	1	1	0	hsa-miR-494-3p	14	101496018	101496039	+	0	50.0066	0	133.782	0	57.4263	0	80.0646	0	73.1552	0	41.0193	0	86.7866	0	40.6537	0	36.0215	0
573	17	3888404	7609071	0	1	0	0	0	0	0	1	0	0	1	0	1	1	1	0	1	0	1	1	0	0	hsa-miR-497-5p	17	6921298	6921318	-	103.008	61.4367	30.4655	24.7113	27.0054	29.9095	13.9522	38.3408	37.299	47.3357	25.179	45.7072	46.7471	31.3396	18.3476	51.9464	8.81867	40.3441	13.4573
112	2	232546485	235479732	0	0	0	0	0	1	0	0	1	1	1	1	1	1	0	0	1	0	0	1	0	0	hsa-miR-5001-3p	2	233415203	233415224	-	12.7314	10.0013	11.6677	11.9296	11.0022	13.1602	10.4642	15.7874	3.89691	12.9097	12.8823	15.2357	14.3837	18.0805	12.614	4.51708	7.16517	8.64517	8.07435
581	17	34446376	41514542	1	1	0	0	0	1	1	1	0	0	1	1	1	1	1	1	1	0	1	0	0	1	hsa-miR-5010-3p	17	40666285	40666306	+	13.3101	17.1451	7.77844	9.37325	6.0012	8.37466	14.6498	12.4044	16.7011	25.8195	15.2245	22.2676	19.418	19.2859	11.4672	15.8098	6.614	1.44086	9.86865
179	4	76847151	82647939	0	1	0	1	0	0	1	1	0	1	0	1	1	0	0	1	1	0	0	1	0	0	hsa-miR-5096	4	79741918	79741938	+	2.3148	8.57256	0	10.2254	1.0002	16.7493	2.09283	13.5321	1.1134	14.3442	3.51335	5.8599	0	10.8483	1.72008	47.4294	2.20467	17.2903	1.7943
628	19	29892297	39880856	1	0	1	0	1	0	0	0	0	0	0	0	1	1	0	0	1	1	0	0	0	0	hsa-miR-5196-3p	19	35836484	35836504	+	30.6711	68.5804	10.3713	4.26057	14.0028	13.1602	7.67371	18.0427	8.90723	20.0818	8.19781	7.03188	11.507	16.8752	5.16025	33.8781	2.20467	14.4086	0.89715
513	14	99857836	102124387	1	0	0	0	0	1	1	0	0	0	0	1	1	1	1	0	0	0	0	1	1	0	hsa-miR-539-3p	14	101513706	101513727	+	0	2.85752	0.648203	11.9296	0	11.9638	0	13.5321	0	7.17208	0	11.7198	0	12.0537	0	0	0	11.5269	0
513	14	99857836	102124387	1	0	0	0	0	1	1	0	0	0	0	1	1	1	1	0	0	0	0	1	1	0	hsa-miR-541-5p	14	101530841	101530865	+	0	22.8601	0	40.0493	0	49.0516	0	45.1068	0	45.9013	0	17.5797	0	22.902	0	29.361	0	11.5269	0
402	10	112562802	114217478	1	1	1	1	1	1	1	1	1	1	1	0	1	0	0	0	0	1	0	1	1	0	hsa-miR-548e-3p	10	112748736	112748757	+	61.3421	61.4367	60.2829	49.4226	86.0172	39.4806	63.4825	57.5112	49.5465	68.8519	65.5825	66.8028	61.85	47.0094	81.4173	90.3416	60.0772	57.6345	76.2578
402	10	112562802	114217478	1	1	1	1	1	1	1	1	1	1	1	0	1	0	0	0	0	1	0	1	1	0	hsa-miR-548e-5p	10	112748698	112748719	+	38.1942	28.5752	38.244	43.4578	56.0112	50.248	39.0662	60.8942	44.5362	28.6883	47.4302	48.0511	41.7128	44.5987	50.4558	58.7221	35.2747	38.9033	50.2404
394	10	54412481	59308297	1	1	1	0	1	1	0	0	1	0	1	1	1	0	0	1	1	1	0	1	0	1	hsa-miR-548f-5p	10	56367686	56367707	-	39.3516	28.5752	52.5045	42.6057	151.03	52.6407	123.477	63.1496	110.784	41.598	76.1225	97.2743	107.159	48.2148	172.582	151.322	148.264	70.6022	190.196
423	11	70110808	70305957	0	1	1	1	0	1	1	1	1	1	1	0	0	0	0	1	0	1	1	0	0	0	hsa-miR-548k	11	70130092	70130113	+	92.5919	45.7203	67.4131	37.493	73.0146	65.8009	72.5515	53.0005	75.7115	65.9831	60.898	32.8154	80.5488	44.5987	57.3361	72.2733	65.5889	41.785	80.7435
158	3	157142539	169054256	1	0	1	0	1	1	0	1	0	1	1	0	0	1	1	0	1	1	1	1	0	0	hsa-miR-551b-3p	3	168269702	168269722	+	42.8237	18.5739	2.59281	5.11268	30.006	22.7312	39.0662	6.76603	12.8041	2.86883	33.3768	36.3314	30.925	14.4644	34.4017	40.6537	34.1723	37.4624	2.69145
336	8	103041859	105668650	0	0	0	1	0	1	0	0	0	1	0	0	0	0	1	1	1	0	1	1	1	1	hsa-miR-5680	8	103137711	103137732	+	13.3101	15.7164	29.8173	17.8944	17.0034	7.17828	13.2546	5.63836	11.134	5.73766	26.3501	10.5478	16.5413	16.8752	13.7607	20.3269	13.7792	14.4086	4.48575
175	4	37628424	38980064	0	0	0	1	0	0	1	0	0	1	0	1	1	0	0	1	0	0	1	1	0	0	hsa-miR-574-3p	4	38869713	38869734	+	104.745	61.4367	107.602	46.0141	57.0114	25.124	62.0873	25.9364	107.443	37.2948	80.807	76.1786	69.0418	37.3665	59.0562	38.3952	71.1005	40.3441	40.3718
175	4	37628424	38980064	0	0	0	1	0	0	1	0	0	1	0	1	1	0	0	1	0	0	1	1	0	0	hsa-miR-574-5p	4	38869677	38869699	+	78.1244	107.157	125.751	84.3593	73.0146	75.372	48.8327	92.469	100.206	45.9013	64.4113	100.79	66.8843	110.894	84.8575	135.512	70.5494	61.957	43.9604
185	4	107046037	119909833	0	1	1	1	0	1	1	1	0	1	1	1	1	0	0	1	1	0	0	0	0	0	hsa-miR-576-3p	4	110409908	110409929	+	12.1527	7.1438	17.5015	11.9296	33.0066	8.37466	17.4403	11.2767	17.8145	14.3442	22.2512	4.68792	12.9453	13.2591	19.4943	22.5854	13.7792	10.086	15.2516
185	4	107046037	119909833	0	1	1	1	0	1	1	1	0	1	1	1	1	0	0	1	1	0	0	0	0	0	hsa-miR-576-5p	4	110409869	110409890	+	94.9067	154.306	101.12	67.317	118.024	57.4263	103.944	115.022	95.7528	107.581	107.157	124.23	99.2476	77.1437	116.966	146.805	127.32	108.065	108.555
217	5	35052896	50413703	0	0	0	0	1	1	0	1	0	0	1	0	0	1	0	1	0	1	0	1	1	1	hsa-miR-580-3p	5	36148009	36148030	-	12.7314	2.85752	13.6123	3.40845	10.002	3.58914	12.557	3.38301	10.5773	4.30325	15.2245	5.8599	17.2605	2.41074	9.17378	6.77562	11.0233	7.20431	8.07435
218	5	50414223	60935028	0	0	0	0	1	1	0	0	0	0	1	0	0	1	0	1	0	1	0	1	1	1	hsa-miR-582-3p	5	58999456	58999477	-	39.3516	2.85752	89.452	40.0493	54.0108	156.726	71.8539	7.8937	181.485	64.5487	86.6625	46.8792	133.049	14.4644	170.288	42.9123	250.23	44.6667	348.992
218	5	50414223	60935028	0	0	0	0	1	1	0	0	0	0	1	0	0	1	0	1	0	1	0	1	1	1	hsa-miR-582-5p	5	58999492	58999514	-	4.62959	4.28628	21.3907	11.0775	20.004	44.2661	20.9283	2.25534	37.299	14.3442	22.8367	24.6116	37.3977	3.61611	28.0947	11.2927	39.1329	25.9355	46.6518
274	7	4330143	7823031	0	0	1	0	0	1	0	1	1	1	0	0	1	1	1	1	0	1	0	0	0	0	hsa-miR-589-3p	7	5535465	5535488	-	110.532	72.8667	59.6347	29.824	59.0118	15.5529	100.456	25.9364	78.495	61.6799	69.0958	33.9874	56.0965	34.9557	54.4693	36.1367	55.1167	27.3764	101.378
274	7	4330143	7823031	0	0	1	0	0	1	0	1	1	1	0	0	1	1	1	1	0	1	0	0	0	0	hsa-miR-589-5p	7	5535504	5535525	-	253.47	352.904	182.145	270.972	195.039	246.454	187.657	206.364	167.011	252.457	224.854	276.587	141.68	207.324	162.261	230.371	200.074	193.075	272.734
288	7	70006287	87141814	0	0	1	0	0	1	0	1	0	1	1	1	0	0	0	0	0	0	0	1	0	0	hsa-miR-590-3p	7	73605583	73605603	+	118.055	37.1477	98.5269	47.7184	110.022	59.819	120.687	54.1282	98.5363	40.1636	108.328	82.0385	117.227	34.9557	98.6182	90.3416	104.171	76.3657	99.5837
313	8	7989800	11329248	1	1	0	1	0	1	1	0	1	0	0	1	0	0	1	1	0	0	0	1	0	1	hsa-miR-598-3p	8	10892731	10892752	-	110.532	70.0092	101.12	137.19	94.0188	110.067	88.5965	139.831	87.4022	152.048	105.4	106.65	89.8982	92.8135	56.7628	137.771	36.9282	129.678	64.5948
455	12	56235578	65943602	0	1	0	1	1	0	1	0	1	1	0	1	1	0	1	1	1	0	1	1	0	1	hsa-miR-616-5p	12	57913006	57913027	-	22.5693	32.8615	18.7979	22.155	23.0046	25.124	21.6259	27.0641	20.598	20.0818	18.7378	42.1913	17.2605	40.9826	24.0812	45.1708	18.7397	38.9033	11.663
457	12	70970463	90793033	0	0	0	1	1	0	1	0	1	1	0	1	1	0	1	1	1	0	1	0	0	1	hsa-miR-618	12	81329575	81329597	-	27.1989	27.1464	51.208	32.3803	23.0046	17.9457	20.9283	23.6811	27.2784	10.0409	46.8446	22.2676	39.5552	48.2148	38.4152	56.4635	24.8025	44.6667	18.8402
463	12	108693230	115466266	1	0	0	1	0	1	1	1	1	1	0	1	1	1	1	1	1	0	1	1	0	1	hsa-miR-619-5p	12	109230738	109230759	-	4.0509	8.57256	6.48203	8.52114	2.0004	33.4987	6.27849	19.1704	5.56702	17.213	6.44113	11.7198	5.0343	20.4913	4.01353	40.6537	4.9605	8.64517	3.5886
498	14	29230809	33037521	1	1	0	0	1	0	0	1	1	1	1	0	0	1	1	0	0	1	1	0	1	0	hsa-miR-624-5p	14	31483912	31483933	-	11.574	7.1438	9.07484	5.9648	12.0024	1.19638	6.9761	4.51068	15.031	2.86883	12.2967	7.03188	12.9453	10.8483	10.3205	6.77562	12.6768	2.88172	15.2516
503	14	56562714	67834066	0	1	0	0	0	0	0	1	1	1	1	1	1	1	1	0	0	1	0	0	1	0	hsa-miR-625-3p	14	65937871	65937892	+	166.665	342.902	154.921	362.148	276.055	291.917	290.904	350.706	231.031	265.367	161.614	268.383	216.475	278.44	509.718	404.279	532.978	347.248	487.153
503	14	56562714	67834066	0	1	0	0	0	0	0	1	1	1	1	1	1	1	1	0	0	1	0	0	1	0	hsa-miR-625-5p	14	65937834	65937854	+	124.42	155.735	113.436	146.564	211.042	195.01	219.747	182.683	140.846	169.261	112.427	198.064	172.605	222.993	263.746	257.474	286.056	242.065	228.773
522	15	42272711	58716647	0	1	0	0	1	1	1	1	0	1	0	1	0	1	0	0	1	1	0	0	1	0	hsa-miR-627-5p	15	42491828	42491849	-	26.6202	28.5752	21.3907	22.155	20.004	31.1059	24.4164	31.5748	23.3815	28.6883	28.6923	45.7072	34.5209	21.6967	15.4808	72.2733	13.228	18.7312	16.1487
522	15	42272711	58716647	0	1	0	0	1	1	1	1	0	1	0	1	0	1	0	0	1	1	0	0	1	0	hsa-miR-628-3p	15	55665152	55665172	-	11.574	20.0026	8.42664	6.81691	17.0034	8.37466	9.76655	36.0855	6.68042	15.7786	10.54	23.4396	12.2262	15.6698	14.334	15.8098	15.4327	18.7312	10.7658
522	15	42272711	58716647	0	1	0	0	1	1	1	1	0	1	0	1	0	1	0	0	1	1	0	0	1	0	hsa-miR-628-5p	15	55665189	55665210	-	23.7267	8.57256	22.6871	11.0775	21.0042	22.7312	15.3474	27.0641	17.2578	8.60649	20.4945	15.2357	17.9796	20.4913	14.334	31.6196	15.4327	21.6129	16.1487
528	15	70118329	80338050	1	0	0	0	1	1	1	0	1	0	1	1	0	1	0	0	1	1	0	0	1	0	hsa-miR-629-3p	15	70371726	70371747	-	8.10179	4.28628	14.9087	8.52114	11.0022	14.3566	9.06894	6.76603	10.5773	2.86883	17.5667	8.20385	9.34941	9.64296	10.8939	13.5512	18.7397	20.1721	11.663
528	15	70118329	80338050	1	0	0	0	1	1	1	0	1	0	1	1	0	1	0	0	1	1	0	0	1	0	hsa-miR-629-5p	15	70371766	70371786	-	44.5598	75.7242	55.0973	134.634	78.0156	147.155	63.4825	73.2986	54.0001	97.5402	79.0503	67.9748	80.5488	172.368	75.6837	79.0489	100.864	48.9893	86.1264
629	19	39883955	47621316	1	0	1	0	1	0	0	0	0	0	0	1	1	1	0	0	1	1	0	0	0	0	hsa-miR-641	19	40788510	40788533	-	34.722	18.5739	29.1691	13.6338	42.0084	5.9819	45.3447	13.5321	42.3094	11.4753	57.3847	16.4077	26.6099	18.0805	39.5619	18.0683	34.1723	11.5269	36.7832
629	19	39883955	47621316	1	0	1	0	1	0	0	0	0	0	0	1	1	1	0	0	1	1	0	0	0	0	hsa-miR-642a-5p	19	46178201	46178222	+	23.148	17.1451	14.9087	0.852114	17.0034	5.9819	16.7426	25.9364	16.1444	1.43442	29.2779	35.1594	26.6099	15.6698	19.4943	6.77562	18.1885	24.4946	13.4573
629	19	39883955	47621316	1	0	1	0	1	0	0	0	0	0	0	1	1	1	0	0	1	1	0	0	0	0	hsa-miR-642b-5p	19	46178236	46178257	-	13.3101	8.57256	9.72305	8.52114	11.0022	3.58914	8.37132	3.38301	15.5877	12.9097	17.5667	14.0638	28.7674	12.0537	8.60042	2.25854	13.7792	2.88172	16.1487
300	7	130676942	134993013	1	1	0	1	0	1	0	0	1	1	1	1	1	1	1	1	0	1	0	0	0	1	hsa-miR-6509-5p	7	134891796	134891816	-	3.4722	10.0013	2.59281	16.1902	3.0006	5.9819	2.09283	3.38301	2.22681	4.30325	4.0989	14.0638	2.87674	19.2859	4.58689	11.2927	1.6535	1.44086	0
513	14	99857836	102124387	1	0	0	0	0	1	1	0	0	0	0	1	1	1	1	0	0	0	0	1	1	0	hsa-miR-654-3p	14	101506606	101506627	+	0	2.85752	0	15.338	1.0002	19.1421	0	25.9364	0	18.6474	0.585558	3.51594	0.719186	20.4913	0	2.25854	1.6535	17.2903	0
685	22	37003456	38667183	0	0	0	1	0	1	1	1	1	0	1	1	0	1	1	0	1	1	1	1	1	0	hsa-miR-659-5p	22	38243739	38243760	-	20.8332	8.57256	31.762	17.0423	13.0026	10.7674	21.6259	4.51068	17.2578	2.86883	19.3234	15.2357	19.418	14.4644	25.2279	9.03416	27.5583	17.2903	15.2516
52	1	216248392	222095391	0	1	0	0	1	0	0	0	0	1	0	0	0	0	1	0	1	1	0	1	1	1	hsa-miR-664a-3p	1	220373891	220373913	-	49.1894	38.5765	93.9895	88.6198	58.0116	23.9276	87.2013	43.9792	92.4125	54.5078	90.7614	104.306	80.5488	110.894	42.4288	72.2733	51.8097	116.71	36.7832
306	7	150821495	152250104	1	1	0	1	0	1	1	0	1	0	1	0	1	1	1	1	1	1	0	0	1	0	hsa-miR-671-3p	7	150935574	150935594	+	222.799	130.017	307.897	64.7606	310.062	88.5322	256.023	56.3836	278.351	116.188	260.573	99.6182	315.722	132.591	251.132	124.22	327.393	63.3979	270.939
306	7	150821495	152250104	1	1	0	1	0	1	1	0	1	0	1	0	1	1	1	1	1	1	0	0	1	0	hsa-miR-671-5p	7	150935535	150935557	+	63.0782	15.7164	75.8398	16.1902	52.0104	44.2661	78.83	31.5748	72.928	20.0818	79.0503	48.0511	80.5488	28.9289	67.6567	51.9464	87.0844	53.3119	100.481
694	22	49658138	51244298	0	1	0	1	1	0	0	1	0	0	1	1	0	1	0	0	1	1	1	1	1	1	hsa-miR-6821-5p	22	50356514	50356536	+	0	10.0013	0	14.4859	1.0002	2.39276	1.39522	5.63836	0	17.213	0	16.4077	0	18.0805	0	4.51708	0	10.086	0
292	7	89727016	101955975	1	0	0	0	0	1	0	0	1	1	1	1	0	0	0	0	0	0	0	1	0	0	hsa-miR-6840-5p	7	99954279	99954302	+	0	4.28628	10.3713	15.338	15.003	4.78552	11.8594	25.9364	1.67011	4.30325	0.585558	0	9.34941	25.3128	14.334	40.6537	11.0233	15.8495	11.663
322	8	24653229	39979430	1	1	0	1	0	1	0	1	0	1	0	1	0	0	1	1	0	0	0	1	0	0	hsa-miR-6842-3p	8	27290930	27290951	+	194.443	54.2929	197.702	41.7536	83.0166	37.0878	184.867	50.7452	185.382	113.319	162.785	67.9748	158.221	62.6792	200.677	45.1708	194.562	54.7527	236.848
362	9	80663477	88743556	1	1	1	0	0	0	1	0	1	0	1	1	1	1	1	0	0	0	0	0	1	0	hsa-miR-7-1-3p	9	86584686	86584707	-	55.5551	22.8601	88.1556	61.3522	79.0158	49.0516	66.9706	22.5534	63.464	43.0325	70.2669	73.8347	76.9529	43.3933	69.3767	74.5318	69.447	46.1076	60.1091
577	17	10010990	15280354	0	1	0	0	0	1	1	1	0	0	1	0	1	0	1	0	1	0	1	1	0	1	hsa-miR-744-3p	17	11985283	11985304	+	15.6249	5.71504	9.07484	3.40845	13.0026	8.37466	14.6498	7.8937	8.90723	2.86883	9.95448	7.03188	12.9453	13.2591	13.1873	11.2927	9.36984	8.64517	14.3544
577	17	10010990	15280354	0	1	0	0	0	1	1	1	0	0	1	0	1	0	1	0	1	0	1	1	0	1	hsa-miR-744-5p	17	11985226	11985247	+	292.243	182.881	269.653	74.1339	262.052	74.1756	314.622	117.278	268.33	199.384	165.127	133.606	220.79	127.769	195.516	189.717	161.492	83.57	309.517
28	1	92122248	102039858	1	1	1	0	0	1	0	0	1	0	0	1	1	1	0	0	0	1	1	1	1	0	hsa-miR-760	1	94312436	94312455	+	2.8935	37.1477	0.648203	12.7817	3.0006	17.9457	6.27849	23.6811	1.67011	20.0818	1.75667	3.51594	2.15756	13.2591	3.44017	24.8439	3.85817	10.086	4.48575
431	11	100511618	109910409	1	1	1	1	1	0	0	0	1	0	1	0	0	0	0	1	0	0	1	0	0	1	hsa-miR-7641	11	104123325	104123343	+	22.5693	108.586	17.5015	39.1972	16.0032	72.9792	41.8566	100.363	10.0206	106.147	5.27002	46.8792	28.0482	173.573	9.74715	259.732	11.0233	226.215	6.28005
629	19	39883955	47621316	1	0	1	0	1	0	0	0	0	0	0	1	1	1	0	0	1	1	0	0	0	0	hsa-miR-769-5p	19	46522219	46522240	+	1317.12	705.807	1453.92	608.409	1518.3	876.947	1625.43	744.263	1566.56	905.116	1451.6	970.399	1377.96	770.231	2271.08	930.519	2909.61	940.883	2408.85
98	2	174926587	177258204	1	1	0	0	0	0	1	0	1	1	1	0	1	0	0	1	1	0	1	0	0	1	hsa-miR-7704	2	177053571	177053589	+	20.2545	70.0092	5.83383	10.2254	14.0028	34.695	13.9522	49.6175	10.0206	71.7208	8.78336	56.255	12.9453	98.8403	1.14672	108.41	4.40934	255.032	1.7943
531	15	81333143	86383763	1	0	0	1	1	1	1	0	1	0	1	0	1	1	0	0	1	1	0	0	1	0	hsa-miR-7706	15	85923870	85923893	+	212.383	237.174	215.852	192.578	248.05	205.777	241.373	254.854	256.64	288.317	234.223	150.013	258.907	303.753	274.067	176.166	342.826	175.785	308.62
624	19	9245640	13717130	1	1	1	1	1	0	0	0	0	0	1	0	1	1	0	1	1	1	0	0	0	0	hsa-miR-7974	19	11606359	11606382	-	412.034	0	567.826	5.9648	648.129	2.39276	355.781	3.38301	586.207	0	558.622	1.17198	455.964	1.20537	700.648	0	897.3	1.44086	1660.63
231	5	122420856	139410687	0	0	0	0	0	0	0	0	1	1	0	1	1	0	1	0	1	0	0	1	0	1	hsa-miR-874-3p	5	136983271	136983292	-	245.369	204.313	217.796	183.204	205.041	203.385	239.978	233.428	212.103	222.334	327.912	242.6	179.796	143.439	158.821	151.322	110.785	105.183	319.386
231	5	122420856	139410687	0	0	0	0	0	0	0	0	1	1	0	1	1	0	1	0	1	0	0	1	0	1	hsa-miR-874-5p	5	136983307	136983329	-	27.1989	10.0013	23.3353	7.66902	30.006	9.57104	34.8805	13.5321	21.7114	8.60649	34.5479	7.03188	20.1372	6.02685	22.3611	6.77562	13.7792	4.32258	43.9604
247	6	21601917	32524684	0	1	0	1	1	0	0	0	1	0	0	0	1	1	1	1	0	1	0	1	0	0	hsa-miR-877-5p	6	30552109	30552128	+	149.304	107.157	125.751	67.317	121.024	40.6769	197.424	125.171	130.825	107.581	97.2026	86.7265	128.015	60.2685	149.647	121.961	110.785	56.1936	183.916
214	5	14068729	30986203	0	0	0	1	1	1	0	0	0	0	1	0	0	1	0	1	0	1	0	0	1	0	hsa-miR-887-5p	5	15935300	15935320	+	0	51.4353	0	7.66902	0	19.1421	0	77.8093	0	73.1552	0	57.427	0	66.2953	0	74.5318	0	27.3764	0
485	13	88560967	98431760	1	1	0	1	0	0	0	1	1	1	1	0	0	0	0	0	1	1	0	1	1	1	hsa-miR-92a-1-5p	13	92003578	92003600	+	116.319	188.596	108.898	116.74	128.026	75.372	93.4798	95.852	90.1857	129.097	83.7347	86.7265	110.755	257.949	116.966	54.205	111.887	51.871	111.247
36	1	153333800	160650913	0	0	1	1	0	1	0	0	1	0	0	0	0	0	0	0	0	1	1	1	1	1	hsa-miR-92b-3p	1	155165028	155165049	+	1670.13	2360.31	1422.16	1982.02	1361.27	2206.13	2276.3	1688.12	1532.04	652.659	1136.57	1020.79	1185.94	945.01	744.797	1447.72	962.337	865.958	989.557
292	7	89727016	101955975	1	0	0	0	0	1	0	0	1	1	1	1	0	0	0	0	0	0	0	1	0	0	hsa-miR-93-3p	7	99691400	99691421	-	72.9161	62.8654	47.3188	20.4507	37.0074	21.5349	46.7399	34.9578	38.4124	44.4669	35.1335	26.9555	54.6581	21.6967	33.8283	36.1367	25.9048	34.5807	50.2404
292	7	89727016	101955975	1	0	0	0	0	1	0	0	1	1	1	1	0	0	0	0	0	0	0	1	0	0	hsa-miR-93-5p	7	99691438	99691460	-	6273.68	6525.14	4350.09	4432.7	4509.9	5533.26	4756.31	6228.13	3850.15	5231.31	3843.6	4573.06	4014.49	5502.51	5061.06	4532.89	4197.69	4965.21	5128.11
346	8	139838912	146303492	0	0	0	0	1	0	1	0	0	0	0	0	0	1	1	1	1	1	0	1	0	1	hsa-miR-937-3p	8	144895141	144895162	-	1.1574	20.0026	2.59281	5.9648	6.0012	11.9638	5.58088	16.9151	3.34021	2.86883	1.75667	9.37583	2.15756	13.2591	5.73361	20.3269	3.85817	2.88172	2.69145
162	3	181439470	189845963	1	1	1	1	1	1	0	1	0	1	1	0	0	0	1	0	1	0	1	1	0	0	hsa-miR-944	3	189547764	189547785	+	18.5184	18.5739	16.8533	39.1972	54.0108	69.3901	29.2996	15.7874	35.6289	40.1636	29.2779	50.3951	30.925	18.0805	58.4829	110.668	68.3447	129.678	25.1202
662	21	17684324	21644193	0	1	1	0	0	0	1	1	0	1	0	0	1	0	1	1	1	0	1	0	1	0	hsa-miR-99a-5p	21	17911421	17911442	+	20.2545	48.5778	3.88922	37.493	10.002	119.638	2.09283	42.8515	3.89691	63.1143	45.6735	137.122	7.91104	50.6255	44.1488	51.9464	32.5188	46.1076	8.9715
631	19	48732517	52897490	1	1	1	0	1	0	0	0	0	1	0	1	1	1	0	0	1	1	0	0	0	0	hsa-miR-99b-5p	19	52195871	52195892	+	47.4533	240.032	42.1332	524.902	26.0052	208.17	51.6232	361.982	163.67	602.454	39.2324	230.88	69.0418	361.611	64.2165	70.0148	252.986	122.473	193.784
[truncated: 14 more columns]

## Sheet: Table S3B
id.hap	chr.hap	pos1.hap	pos2.hap	NA12879p	NA12879m	NA12880p	NA12880m	NA12881p	NA12881m	NA12882p	NA12882m	NA12883p	NA12883m	NA12884p	NA12884m	NA12885p	NA12885m	NA12886p	NA12886m	NA12887p	NA12887m	NA12888p	NA12888m	NA12893p	NA12893m	id.gene	chr.gene	pos1.gene	pos2.gene	strand	NA12879cell	NA12879exosome	NA12880cell	NA12880exosome	NA12881cell	NA12881exosome	NA12882cell	NA12882exosome	NA12883cell	NA12883exosome	NA12884cell	NA12884exosome	NA12885cell	NA12885exosome	NA12886cell	NA12886exosome	NA12887cell	NA12887exosome	NA12888cell
396	10	69840947	71466637	1	1	1	0	1	1	0	0	1	1	1	1	1	0	0	0	1	1	0	1	1	1	hsa_piR_000045	10	70184970	70184999	+	650.37	5.77546	705.866	3.34356	531.202	3.61745	521.159	3.0744	677.584	5.58174	877.942	5.71339	560.218	5.27849	1115.66	4.66948	1265.12	5.38655	992.944
36	1	153333800	160650913	0	0	1	1	0	1	0	0	1	0	0	0	0	0	0	0	0	1	1	1	1	1	hsa_piR_000291	1	159760312	159760337	-	81.7405	120.13	105.748	156.59	88.8184	92.6067	65.6473	86.5957	120.157	132.367	124.957	127.123	80.7522	195.304	79.9758	64.0386	118.486	133.99	107.498
111	2	231862691	232545444	0	0	0	0	0	1	0	0	1	1	1	1	1	0	0	0	1	0	0	1	0	0	hsa_piR_000441	2	232033329	232033357	-	23.6929	0	38.3336	1.67178	17.0805	0	29.4743	1.0248	14.8647	2.39218	32.4563	0.714174	22.7115	0	54.6502	0	54.7837	0	36.7757
685	22	37003456	38667183	0	0	0	1	0	1	1	1	1	0	1	1	0	1	1	0	1	1	1	1	1	0	hsa_piR_000552	22	38045003	38045030	-	2427.34	7.5081	3678.7	2.22904	2555.24	5.78792	2339.19	4.0992	2989.05	8.77131	3810.37	7.85592	2267.37	1.7595	5818.24	13.3414	7197.04	4.03991	6902.51
231	5	122420856	139410687	0	0	0	0	0	0	0	0	1	1	0	1	1	0	1	0	1	0	0	1	0	1	hsa_piR_000586	5	137924634	137924661	-	382.64	2.88773	424.313	0	309.156	0	309.48	0	392.676	0	449.519	4.28505	367.17	1.31962	346.562	1.33414	424.255	2.01996	398.875
247	6	21601917	32524684	0	1	0	1	1	0	0	0	1	0	0	0	1	1	1	1	0	1	0	1	0	0	hsa_piR_000794	6	26664752	26664783	+	4802.55	4673.5	7987.92	4278.65	7850.18	6998.31	6106.54	4072.56	6250.62	3716.64	5168.66	2994.53	5580.73	5159.29	7858.96	3899.68	8358.97	3764.53	5773.78
587	17	70949409	72366695	1	1	0	0	0	0	0	1	0	1	0	0	1	1	1	0	1	0	1	0	0	1	hsa_piR_000801	17	72069314	72069345	+	35.5394	2.88773	43.621	1.11452	32.4529	1.44698	9.37819	2.562	11.1485	3.18957	9.73688	1.42835	21.4498	0	26.6586	1.33414	8.91827	1.34664	11.3156
429	11	83770029	99296456	1	1	1	1	1	1	0	0	1	0	1	0	0	0	0	1	0	0	1	0	0	0	hsa_piR_001042	11	93104320	93104349	-	579.292	12.706	758.74	33.4356	534.618	49.1973	542.595	40.992	608.215	35.8826	882.81	52.8489	555.171	16.2754	1105	24.0145	1354.3	24.9128	879.788
247	6	21601917	32524684	0	1	0	1	1	0	0	0	1	0	0	0	1	1	1	1	0	1	0	1	0	0	hsa_piR_001078	6	31616882	31616910	-	33.1701	0.577546	27.7588	0	13.6644	0.72349	14.7372	0.512401	3.71618	1.59478	14.6053	0	10.094	0.439875	14.6622	0	7.64423	0	5.6578
18	1	43489529	47326226	1	1	1	1	1	1	1	0	1	1	0	1	1	1	1	1	0	1	1	1	1	0	hsa_piR_001101	1	45016687	45016714	+	151.635	0	187.702	0.557261	150.308	0	160.769	2.562	167.228	3.18957	217.457	0	152.672	0.439875	199.94	3.33534	234.423	2.01996	214.996
105	2	206271954	215622230	1	1	0	0	0	1	1	1	1	1	1	1	1	0	0	0	1	1	1	1	0	0	hsa_piR_001152	2	206734890	206734919	+	381.456	2.88773	422.991	3.90083	321.113	5.06443	332.256	3.0744	423.645	0.797392	519.3	9.28427	363.385	4.83862	611.815	1.33414	746.587	2.01996	551.635
416	11	7716549	8738843	0	0	1	0	0	0	1	1	1	0	1	0	0	0	0	0	0	1	1	0	0	0	hsa_piR_001205	11	8662350	8662381	+	53.309	6.35301	48.9083	10.0307	37.577	8.68187	24.1153	4.61161	23.5358	9.5687	30.8335	3.57087	35.3291	2.63925	46.6526	8.00482	42.0433	12.1197	16.9734
567	16	85352698	88472301	0	0	0	0	0	1	1	1	1	1	0	1	0	0	1	1	0	1	0	1	0	1	hsa_piR_001207	16	88155360	88155385	+	2228.32	174.996	2081.91	298.692	1474.04	421.794	447.473	232.63	328.263	170.642	189.869	240.677	960.194	117.007	2879.13	87.386	284.111	107.731	834.525
285	7	40944385	49632867	0	0	1	0	0	1	1	1	1	1	1	1	0	0	0	0	0	0	0	1	0	0	hsa_piR_001318	7	48642914	48642944	+	16.585	82.5891	14.5403	91.3908	15.3724	72.349	24.1153	58.4137	16.1034	103.661	17.8509	71.4174	10.094	78.2977	10.6634	56.0338	22.9327	165.636	11.3156
429	11	83770029	99296456	1	1	1	1	1	1	0	0	1	0	1	0	0	0	0	1	0	0	1	0	0	0	hsa_piR_001356	11	84872755	84872780	+	20.139	19.6366	18.5059	20.6186	10.2483	53.5382	10.7179	30.744	8.67109	15.1504	9.73688	19.2827	11.3558	22.8735	13.3293	20.6791	6.37019	27.6061	2.8289
559	16	63169289	79107499	0	0	0	1	1	1	0	0	1	0	1	1	0	0	1	1	0	1	0	0	0	0	hsa_piR_002158	16	70349813	70349841	-	80.5559	2.31018	144.081	0	114.439	0.72349	105.84	0	113.963	0	139.562	0.714174	97.155	0.439875	153.287	2.00121	154.159	1.34664	141.445
231	5	122420856	139410687	0	0	0	0	0	0	0	0	1	1	0	1	1	0	1	0	1	0	0	1	0	1	hsa_piR_002811	5	134727663	134727691	-	0	6.35301	0	7.24439	0	18.8107	0	21.0084	0	12.7583	0	19.9969	0	5.71837	1.33293	16.6767	0	10.7731	0
5	1	6138556	9135406	1	1	1	0	0	0	1	0	1	1	1	0	1	1	1	0	0	1	1	1	0	1	hsa_piR_004150	1	7912969	7912995	-	82.9252	437.202	92.5293	460.297	83.6942	114.311	136.654	268.498	179.615	318.957	115.22	395.653	121.128	545.884	99.9698	399.574	133.774	349.453	45.2624
231	5	122420856	139410687	0	0	0	0	0	0	0	0	1	1	0	1	1	0	1	0	1	0	0	1	0	1	hsa_piR_004152	5	139120743	139120768	+	292.607	2024.88	360.864	1729.74	437.26	783.539	463.55	1154.95	521.504	1769.41	590.704	1296.94	526.151	2282.95	418.54	1102	544.014	1001.23	449.795
157	3	151986434	157142424	1	0	1	0	1	1	0	1	0	1	0	0	0	1	1	0	1	1	1	1	0	0	hsa_piR_004153	3	156861576	156861607	+	12591.6	74184.1	15761.7	57512.1	15292.1	23212.4	13885.1	40807.6	15433.3	59403.3	15587.1	49670.1	16281.7	56031.7	13647.9	43278.7	14494.7	30176.1	9813.45
81	2	46460647	56395145	0	0	1	1	1	1	1	0	1	0	1	1	1	0	1	0	0	1	1	1	1	0	hsa_piR_004309	2	47361402	47361433	-	600.615	571.193	805.005	429.091	555.115	328.464	622.98	582.087	714.745	319.754	955.837	531.346	673.776	334.305	573.16	505.638	789.904	447.084	879.788
74	2	19301822	30553672	0	1	1	0	1	1	1	0	1	1	0	1	1	1	1	0	1	1	1	1	1	0	hsa_piR_005019	2	27127216	27127243	+	231.006	158.825	321.209	268.042	386.018	164.956	316.179	180.877	386.483	426.605	459.256	235.678	320.485	259.086	322.569	79.3812	349.087	159.577	591.24
446	12	4417127	10751576	0	0	0	1	1	1	1	1	1	1	0	1	0	0	1	1	1	0	1	0	1	0	hsa_piR_005643	12	6148104	6148129	-	0	10.3958	0	2.22904	0	10.8523	0	6.14881	0	14.3531	0	17.8544	0	11.8766	0	2.66827	0	8.75315	0
504	14	67836954	74250407	0	1	0	0	0	1	0	1	1	1	1	1	1	1	1	0	0	1	0	0	1	0	hsa_piR_005660	14	73125289	73125316	-	1824.35	5743.12	1824.15	3301.21	2814.86	2268.86	3203.32	3778.44	3133.98	4836.98	1329.08	4054.37	3077.41	3906.97	2091.37	4295.92	2270.34	3036.67	1691.68
421	11	34659688	68809691	0	0	1	1	0	1	1	1	1	1	0	0	0	0	0	1	0	1	1	0	0	0	hsa_piR_007635	11	46740597	46740623	-	21.3236	1.15509	15.8622	4.45809	20.4965	2.17047	26.7948	4.0992	29.7294	1.59478	21.0966	7.14174	22.7115	3.519	18.661	2.00121	28.0288	1.34664	8.4867
465	12	116186490	128654121	1	0	0	1	0	1	1	0	1	0	0	1	1	1	1	1	1	0	1	1	0	1	hsa_piR_007979	12	126216907	126216935	-	145.711	19.6366	18.5059	25.0767	30.7448	34.004	18.7564	15.8844	2.47745	19.1374	3.24563	10.7126	16.4028	30.3513	19.994	22.0133	17.8365	65.9853	2.8289
366	9	94720466	107684419	1	1	0	0	0	0	0	1	1	0	1	1	1	1	1	0	0	0	0	0	0	0	hsa_piR_008112	9	95978456	95978487	+	71196	11229.8	70668.6	13724.8	46814.1	9418.39	62606.1	8132.82	66170.3	12840.4	93835.9	12875.8	60631	8633.42	104728	6486.58	106842	8644.74	128630
366	9	94720466	107684419	1	1	0	0	0	0	0	1	1	0	1	1	1	1	1	0	0	0	0	0	0	0	hsa_piR_008113	9	95978065	95978094	+	46844.4	5331.33	50840.9	5297.32	36205.4	3864.16	42365.3	4124.31	46877.1	6556.95	66692.8	5686.26	39355.3	4274.26	76500.9	2946.44	77360.9	4030.49	94290
661	21	14582419	17679187	0	0	1	0	0	0	1	1	0	1	0	0	1	0	1	1	1	0	1	0	1	0	hsa_piR_008114	21	16834029	16834060	+	125.572	69.8831	52.8739	70.7721	40.9931	98.3946	21.4359	81.9841	37.1618	153.099	322.94	254.246	76.9669	77.4179	258.589	48.696	222.957	85.5115	132.958
417	11	8743579	15126792	0	0	1	0	0	0	1	1	1	0	0	0	0	0	0	0	0	1	1	0	0	0	hsa_piR_009051	11	10487350	10487380	-	8337.53	314.763	3713.07	1361.39	4278.65	323.4	10317.3	163.456	4977.2	337.297	3479.31	215.681	7226.06	540.166	5263.74	358.883	2856.39	245.088	1510.63
222	5	79393103	86214425	0	1	0	0	1	1	0	0	0	1	1	1	0	1	0	1	1	0	0	1	1	1	hsa_piR_009265	5	85952114	85952139	+	110.172	0	152.012	0	112.731	0	88.4229	0	132.544	0	197.983	0	92.108	0	227.931	0.667069	266.274	0	257.43
523	15	58717022	61803892	1	1	0	0	1	1	1	1	0	1	0	1	0	1	0	0	1	1	0	0	1	0	hsa_piR_009511	15	60323956	60323987	+	4.73858	42.7384	2.64369	20.6186	39.285	151.933	8.03845	21.0084	2.47745	10.3661	1.62281	10.7126	11.3558	17.595	3.99879	38.69	7.64423	15.4863	5.6578
375	9	129000638	137145237	0	0	0	0	0	0	0	1	1	1	0	1	1	0	1	1	0	1	0	1	0	1	hsa_piR_010541	9	135207523	135207554	+	67.5248	0	80.6327	0	46.1172	0	16.0769	0	17.3422	0	19.4738	0	22.7115	0	19.994	0	19.1106	0	2.8289
523	15	58717022	61803892	1	1	0	0	1	1	1	1	0	1	0	1	0	1	0	0	1	1	0	0	1	0	hsa_piR_010624	15	60336639	60336667	+	1.18465	24.2569	0	10.588	5.12414	137.463	2.67948	45.0913	2.47745	16.7452	0	13.5693	1.26175	13.6361	3.99879	15.3426	2.54808	11.4464	2.8289
327	8	64038752	68677749	1	0	0	1	0	1	0	1	0	1	0	1	0	1	1	1	0	0	1	1	0	1	hsa_piR_010894	8	68660258	68660288	-	306.823	60.0648	354.255	43.4663	237.418	27.4926	493.025	8.19841	1259.79	19.9348	559.871	80.7017	526.151	32.1108	417.207	28.0169	468.846	45.7857	268.745
602	18	10398910	12022529	0	1	0	1	0	0	0	1	1	1	0	0	1	1	0	1	1	1	1	0	0	0	hsa_piR_011734	18	11651398	11651425	-	162.296	1.15509	222.07	4.45809	191.301	1.44698	162.109	0.512401	270.042	1.59478	306.712	6.42757	184.216	2.63925	267.919	0	347.813	0.673319	636.502
641	20	1490028	5866892	0	1	0	1	1	1	0	1	1	1	0	1	1	1	0	0	1	0	0	0	1	0	hsa_piR_012681	20	2585585	2585613	+	6036.95	28.2998	6572.22	35.6647	4550.23	72.349	4293.87	71.2237	5175.4	87.7131	8036.17	68.5607	5623.63	69.0603	6287.43	40.0241	7380.51	38.3792	4602.62
111	2	231862691	232545444	0	0	0	0	0	1	0	0	1	1	1	1	1	0	0	0	1	0	0	1	0	0	hsa_piR_012753	2	232029453	232029478	-	324.593	15.0162	292.128	21.7332	245.959	47.7503	207.66	22.0332	208.106	15.9478	277.501	19.2827	258.659	17.595	331.9	6.67069	193.654	5.38655	169.734
458	12	90793269	95266446	0	0	0	1	1	0	1	0	1	1	0	1	1	1	1	1	1	0	1	0	0	1	hsa_piR_013114	12	94016967	94016993	-	10.6618	9.81828	3.96554	12.2597	6.83218	31.8335	6.6987	13.8348	2.47745	11.1635	21.0966	10.7126	6.30876	8.79749	0	15.3426	2.54808	10.0998	14.1445
324	8	56119360	58198436	1	1	0	1	0	1	0	1	0	1	0	1	0	1	1	1	0	0	0	1	0	1	hsa_piR_013306	8	57148983	57149014	-	114.911	0	120.288	0	58.0735	0.72349	61.6281	0	107.769	0	121.711	0.714174	116.081	1.31962	118.631	0	95.5529	0.673319	53.7491
112	2	232546485	235479732	0	0	0	0	0	1	0	0	1	1	1	1	1	1	0	0	1	0	0	1	0	0	hsa_piR_013350	2	233862294	233862323	+	68.7094	2.31018	43.621	0	59.7816	2.17047	45.5512	3.5868	63.1751	4.78435	64.9125	0	47.9466	0	51.9843	0.667069	53.5096	0.673319	59.4069
463	12	108693230	115466266	1	0	0	1	0	1	1	1	1	1	0	1	1	1	1	1	1	0	1	1	0	1	hsa_piR_014172	12	109320372	109320398	+	7.10787	13.8611	2.64369	14.4888	15.3724	35.451	17.4166	31.7688	4.95491	16.7452	17.8509	12.141	2.52351	10.1171	11.9964	15.3426	5.09615	8.07983	19.8023
285	7	40944385	49632867	0	0	1	0	0	1	1	1	1	1	1	1	0	0	0	0	0	0	0	1	0	0	hsa_piR_014923	7	48642917	48642947	+	150.45	144.387	37.0117	183.339	52.9494	213.429	87.0832	215.721	35.9231	157.086	27.5878	151.405	58.0406	157.915	59.9819	146.088	75.1683	317.133	31.1179
104	2	205800578	206268832	1	1	0	0	0	1	1	1	1	1	1	0	1	0	0	0	1	1	1	1	0	0	hsa_piR_016677	2	205927199	205927228	+	3054.02	482.251	3822.78	263.027	2972	305.313	2020.33	324.35	2834.21	373.977	3026.55	394.224	2715.29	325.067	2777.83	304.183	2861.49	262.594	3448.43
241	6	1590225	4657833	0	0	0	1	1	0	0	1	1	0	0	0	1	1	0	0	1	1	1	1	0	0	hsa_piR_016735	6	4373286	4373316	+	51449.1	22797.5	10384.4	11247.8	9370.34	8784.61	29486.4	9084.86	12690.8	33500	10566.1	17950.1	17394.5	27693.6	16968.2	27391.2	20411.4	204847	13839
239	5	179812188	180904674	1	1	0	0	0	0	0	0	0	0	0	1	0	0	1	0	0	1	0	1	0	0	hsa_piR_016970	5	180548062	180548089	-	138.603	109.156	159.943	99.1924	119.563	97.6711	127.275	114.265	159.796	94.8896	194.738	121.41	142.578	73.4591	122.63	114.069	141.418	96.9579	172.563
634	19	54533804	54699904	1	1	0	0	0	0	0	0	0	1	0	1	1	1	0	0	1	1	0	0	1	0	hsa_piR_016975	19	54685976	54686003	+	239.298	1.73264	206.208	0.557261	107.607	3.61745	108.519	1.5372	165.989	1.59478	220.703	3.57087	210.713	1.31962	149.288	3.33534	175.817	3.36659	31.1179
646	20	17853114	32358906	0	0	0	1	1	1	0	1	1	1	0	1	0	1	0	1	1	0	0	1	1	1	hsa_piR_017033	20	17891355	17891384	-	2039.96	19.6366	2046.22	20.6186	1523.58	54.2617	1898.41	60.4633	1840.75	44.6539	2172.95	29.2811	1830.8	50.1457	2451.26	36.0217	2718.8	40.3991	1833.13
570	17	699705	2849546	0	1	1	0	0	0	0	1	1	0	1	0	1	1	0	0	1	0	1	1	0	0	hsa_piR_017061	17	2180331	2180362	-	226.267	0.577546	244.542	2.22904	133.228	3.61745	198.282	3.0744	187.048	2.39218	256.405	7.85592	229.639	3.519	199.94	1.33414	309.591	1.34664	203.681
262	6	130069291	135556450	1	1	0	1	1	0	1	0	1	0	1	0	0	1	1	0	0	0	1	1	0	0	hsa_piR_017104	6	133179659	133179687	+	445.427	1.15509	614.659	1.67178	435.552	2.17047	412.64	3.0744	419.928	0	553.379	0	518.58	0	623.812	0	408.966	3.36659	393.217
608	18	45123561	59020775	0	1	0	1	0	1	0	0	0	1	0	1	1	1	0	1	1	1	0	1	0	1	hsa_piR_017178	18	45271685	45271715	-	9974.71	44.471	8294.59	94.1771	3402.43	83.9248	3882.57	62.5129	5388.46	112.432	7372.44	85.7009	7440.56	36.9495	6032.84	62.7045	7659.52	34.3393	492.229
478	13	36403835	44899028	1	0	0	1	1	0	1	0	1	0	0	0	0	0	0	0	1	0	0	1	1	1	hsa_piR_017184	13	44809717	44809744	-	45.0165	5.77546	29.0806	5.01535	37.577	10.8523	41.532	14.8596	30.9682	18.34	29.2106	12.141	42.8996	3.95887	61.3148	9.33896	84.0865	10.7731	65.0647
608	18	45123561	59020775	0	1	0	1	0	1	0	0	0	1	0	1	1	1	0	1	1	1	0	1	0	1	hsa_piR_017194	18	45272066	45272097	-	10230.6	19.059	9337.53	11.1452	3976.33	2.17047	4583.25	19.9836	6488.45	15.1504	9021.22	9.28427	7786.28	11.4367	4971.83	46.0277	6483.58	13.4664	172.563
15	1	21759020	36997362	1	0	1	1	1	1	1	0	1	1	1	1	1	1	1	1	0	0	1	1	1	0	hsa_piR_017458	1	31213602	31213628	-	75.8173	0	96.4948	1.11452	51.2414	2.17047	75.0255	1.0248	79.2785	0.797392	155.79	2.14252	60.5641	2.19937	171.948	0	173.269	0.673319	104.669
425	11	70806971	78676469	1	1	1	1	0	1	1	0	1	1	1	0	0	0	0	1	0	1	1	0	0	0	hsa_piR_017791	11	74789084	74789113	+	343.547	0.577546	589.544	0.557261	447.508	8.68187	391.204	9.22321	427.361	8.77131	535.528	2.8567	312.915	6.59812	594.487	1.33414	663.774	7.40651	1072.15
465	12	116186490	128654121	1	0	0	1	0	1	1	0	1	0	0	1	1	1	1	1	1	0	1	1	0	1	hsa_piR_017936	12	126216461	126216487	-	1213.08	898.084	1376.04	781.837	925.761	648.97	947.197	914.635	1034.34	811.745	1168.43	707.033	1184.79	637.818	926.387	793.145	909.664	1304.22	469.597
514	14	102126242	103703559	1	0	1	0	0	1	1	0	0	0	0	1	1	1	1	0	0	0	0	1	1	0	hsa_piR_018165	14	102873935	102873963	+	11.8465	0.577546	23.7932	3.34356	8.54023	1.44698	4.01922	0.512401	8.67109	0	4.86844	2.14252	15.141	0.879749	10.6634	3.33534	11.4663	0.673319	14.1445
608	18	45123561	59020775	0	1	0	1	0	1	0	0	0	1	0	1	1	1	0	1	1	1	0	1	0	1	hsa_piR_018292	18	45269646	45269676	-	8626.59	34.6528	7418.21	60.7414	4934.54	60.7731	3587.83	34.3308	5617.63	60.6018	5757.74	50.7064	3910.17	21.9937	10335.5	40.0241	9077.53	33.6659	7671.98
285	7	40944385	49632867	0	0	1	0	0	1	1	1	1	1	1	1	0	0	0	0	0	0	0	1	0	0	hsa_piR_018573	7	48642916	48642942	+	7.10787	22.5243	2.64369	31.7639	5.12414	17.3637	4.01922	10.248	3.71618	22.327	4.86844	19.9969	5.04701	21.5539	3.99879	8.67189	11.4663	31.646	5.6578
587	17	70949409	72366695	1	1	0	0	0	0	0	1	0	1	0	0	1	1	1	0	1	0	1	0	0	1	hsa_piR_018780	17	72068837	72068864	+	537.829	3.46528	637.13	5.01535	365.522	4.34094	460.871	4.61161	506.639	11.9609	728.643	16.426	418.902	3.95887	663.799	4.66948	830.673	8.07983	579.924
298	7	129185415	129931573	1	0	0	1	0	1	0	0	1	1	1	1	1	1	1	0	0	1	0	0	0	1	hsa_piR_018849	7	129197515	129197546	-	453.719	176.729	310.634	153.247	305.74	230.07	523.839	146.547	220.493	74.9548	259.65	131.408	237.21	190.026	547.834	132.08	698.173	161.597	444.137
525	15	63562486	68642220	1	1	0	0	1	1	1	1	1	0	0	1	0	1	0	0	1	1	0	0	1	0	hsa_piR_019050	15	64582204	64582231	-	79.3712	9.24074	70.0579	8.91617	87.1103	2.17047	105.84	17.4216	70.6074	2.39218	82.7635	15.7118	76.9669	12.7564	122.63	8.67189	141.418	8.75315	67.8936
429	11	83770029	99296456	1	1	1	1	1	1	0	0	1	0	1	0	0	0	0	1	0	0	1	0	0	0	hsa_piR_019068	11	84872691	84872718	+	22.5083	5.19791	10.5748	8.91617	11.9563	23.1517	4.01922	10.7604	12.3873	7.17653	4.86844	12.8551	5.04701	14.076	11.9964	45.3607	2.54808	63.9653	2.8289
220	5	66034808	77282694	0	1	0	0	1	1	0	0	0	0	1	0	0	1	0	1	1	0	0	1	1	1	hsa_piR_019324	5	71182603	71182633	+	146.896	62.375	47.5865	27.863	68.3218	42.6859	144.692	39.9672	60.6976	63.7913	53.5528	87.1293	70.6582	54.1046	69.3124	152.759	68.7981	307.707	31.1179
414	11	1246941	5246514	0	0	1	0	0	0	1	1	1	0	1	0	1	0	1	0	0	1	1	0	0	0	hsa_piR_019354	11	2941674	2941699	-	33.1701	0.577546	27.7588	0	17.0805	0	30.814	2.0496	27.252	0.797392	29.2106	0	22.7115	2.19937	41.3208	0.667069	34.399	0.673319	19.8023
417	11	8743579	15126792	0	0	1	0	0	0	1	1	1	0	0	0	0	0	0	0	0	1	1	0	0	0	hsa_piR_019521	11	10487516	10487542	-	491.628	50.2465	450.75	40.1228	577.319	41.2389	533.217	14.3472	335.695	43.8566	331.054	25.7103	441.613	32.1108	635.808	36.0217	546.563	30.9727	379.073
512	14	85505012	99855655	0	0	0	0	0	1	1	0	0	0	0	1	1	1	1	0	0	0	0	1	1	0	hsa_piR_019675	14	89411151	89411178	-	345.916	174.996	292.128	386.182	177.637	397.196	288.044	252.101	257.655	180.211	303.466	168.545	239.733	211.14	190.609	257.488	242.067	521.822	220.654
641	20	1490028	5866892	0	1	0	1	1	1	0	1	1	1	0	1	1	1	0	0	1	0	0	0	1	0	hsa_piR_019676	20	2582901	2582931	+	883.745	5.77546	996.673	3.34356	785.701	2.17047	815.902	0.512401	1258.55	1.59478	1384.26	4.99922	909.724	1.31962	1931.42	12.0072	2241.03	3.36659	2093.39
453	12	31070020	55889277	0	1	0	1	1	0	1	0	1	0	0	1	1	0	1	1	1	1	1	1	0	1	hsa_piR_019822	12	48897037	48897064	-	21.3236	12.706	25.1151	5.01535	15.3724	11.5758	12.0577	14.8596	13.626	3.98696	12.9825	3.57087	16.4028	8.79749	19.994	10.006	19.1106	8.07983	36.7757
53	1	222279214	230203951	0	1	0	0	1	0	0	0	0	1	0	0	1	0	1	0	1	0	0	1	1	1	hsa_piR_019825	1	227740227	227740256	+	231.006	418.721	301.381	452.496	263.039	274.926	190.243	256.713	257.655	449.729	352.15	377.084	249.827	567.438	285.247	207.458	350.361	360.899	345.126
631	19	48732517	52897490	1	1	1	0	1	0	0	0	0	1	0	1	1	1	0	0	1	1	0	0	0	0	hsa_piR_019912	19	50673756	50673785	-	71.0787	191.168	95.173	327.112	153.724	244.539	96.4614	324.35	118.918	188.184	108.728	255.674	118.605	284.599	137.292	212.795	159.255	317.807	65.0647
247	6	21601917	32524684	0	1	0	1	1	0	0	0	1	0	0	0	1	1	1	1	0	1	0	1	0	0	hsa_piR_019951	6	27410789	27410820	-	2058.91	334.977	2500.93	192.255	2497.16	320.506	2048.46	236.729	2611.24	267.126	3448.48	408.508	2141.19	244.13	3237.69	571.678	3683.25	729.204	4659.2
304	7	144967796	147347842	1	1	0	1	0	1	1	0	1	0	1	1	1	1	1	1	1	1	0	0	0	0	hsa_piR_020009	7	145325417	145325443	+	10307.6	91.2523	11894	103.093	8415.54	94.0536	8539.51	13.8348	8742.93	34.2878	6275.42	94.9852	9726.85	62.4622	11320.6	99.3932	5919.18	57.2321	7739.87
634	19	54533804	54699904	1	1	0	0	0	0	0	0	0	1	0	1	1	1	0	0	1	1	0	0	1	0	hsa_piR_020305	19	54686244	54686269	+	238.114	4.04282	314.6	0.557261	211.798	5.78792	227.756	7.17361	214.3	1.59478	232.062	3.57087	309.129	1.7595	222.599	6.67069	164.351	0	62.2358
247	6	21601917	32524684	0	1	0	1	1	0	0	0	1	0	0	0	1	1	1	1	0	1	0	1	0	0	hsa_piR_020357	6	27867159	27867185	-	405.149	49.0914	375.405	25.634	333.069	28.2161	57.6089	33.8184	139.976	23.1244	42.1931	34.9945	93.3697	43.9875	97.3039	50.6972	45.8654	53.1922	70.7225
431	11	100511618	109910409	1	1	1	1	1	0	0	0	1	0	1	0	0	0	0	1	0	0	1	0	0	1	hsa_piR_020365	11	108979133	108979162	+	2044.7	12816.9	2104.38	13085	2857.56	11014.4	3467.25	16143.2	2214.84	27851.3	2447.2	11262.5	2754.41	28240.8	3072.41	8363.71	3085.72	10618.2	2919.42
425	11	70806971	78676469	1	1	1	1	0	1	1	0	1	1	1	0	0	0	0	1	0	1	1	0	0	0	hsa_piR_020388	11	75624559	75624588	-	3277.91	2433.2	4157.21	1414.89	4644.18	483.291	3593.19	1711.93	10659.2	1343.61	4986.91	2124.67	4033.82	2199.37	4024.12	1891.14	5514.04	1900.11	5312.67
338	8	116409058	124071300	0	0	0	1	1	1	0	1	0	1	0	0	0	0	1	1	1	0	1	1	1	1	hsa_piR_020391	8	122897053	122897079	+	28.4315	50.2465	54.1957	46.2526	44.4092	16.6403	62.9678	41.5044	60.6976	42.2618	58.4213	42.1363	37.8526	65.1014	33.3233	35.3546	54.7837	44.439	59.4069
624	19	9245640	13717130	1	1	1	1	1	0	0	0	0	0	1	0	1	1	0	1	1	1	0	0	0	0	hsa_piR_020439	19	12678303	12678331	-	560.337	5.19791	675.464	7.24439	269.871	4.34094	337.615	6.66121	453.374	9.5687	772.459	5.71339	659.897	11.4367	526.508	10.006	639.567	4.03991	53.7491
10	1	11753814	16459787	1	0	1	0	1	0	1	0	1	1	1	1	1	1	1	1	0	1	1	1	1	1	hsa_piR_020492	1	15883591	15883616	+	111.357	158.825	9.25293	10.588	8.54023	21.7047	88.4229	4.0992	22.2971	10.3661	11.3597	25.7103	31.5438	32.9906	14.6622	36.6888	19.1106	199.976	25.4601
247	6	21601917	32524684	0	1	0	1	1	0	0	0	1	0	0	0	1	1	1	1	0	1	0	1	0	0	hsa_piR_020497	6	28939482	28939513	-	322.223	489.759	360.864	727.783	360.398	241.646	497.044	381.738	955.058	489.599	404.081	504.921	349.506	627.261	262.587	190.115	372.019	445.737	362.099
528	15	70118329	80338050	1	0	0	0	1	1	1	0	1	0	1	1	0	1	0	0	1	1	0	0	1	0	hsa_piR_020498	15	77824052	77824078	+	31.9854	244.88	56.8394	561.719	44.4092	130.952	38.8525	685.592	112.724	443.35	48.6844	412.793	47.9466	621.543	29.3245	228.805	47.1394	476.71	39.6046
110	2	221257005	231861701	1	0	0	0	0	1	0	0	1	1	1	1	1	0	0	0	1	0	0	1	0	0	hsa_piR_020548	2	229753829	229753857	-	1299.56	427.962	548.567	307.608	485.085	428.306	764.992	334.085	437.271	472.056	551.757	500.636	537.507	505.416	365.223	602.363	448.462	2901.33	234.799
15	1	21759020	36997362	1	0	1	1	1	1	1	0	1	1	1	1	1	1	1	1	0	0	1	1	1	0	hsa_piR_020619	1	28778863	28778894	-	24.8775	38.6956	7.93108	33.4356	20.4965	44.1329	40.1922	49.7029	22.2971	29.5035	21.0966	26.4245	18.9263	33.4305	29.3245	33.3534	10.1923	44.439	16.9734
587	17	70949409	72366695	1	1	0	0	0	0	0	1	0	1	0	0	1	1	1	0	1	0	1	0	0	1	hsa_piR_020657	17	72068790	72068821	+	450.165	1.73264	446.784	5.01535	351.857	6.51141	361.73	6.14881	382.767	11.9609	467.37	10.7126	393.667	7.47787	345.229	3.33534	380.938	6.05987	260.259
429	11	83770029	99296456	1	1	1	1	1	1	0	0	1	0	1	0	0	0	0	1	0	0	1	0	0	0	hsa_piR_020668	11	84872677	84872704	+	3.55394	9.24074	5.28739	3.90083	3.41609	13.7463	2.67948	4.61161	6.19363	17.5426	6.49125	8.57009	8.83227	10.9969	3.99879	19.345	2.54808	30.9727	2.8289
247	6	21601917	32524684	0	1	0	1	1	0	0	0	1	0	0	0	1	1	1	1	0	1	0	1	0	0	hsa_piR_020793	6	28805075	28805105	+	10.6618	0	10.5748	0.557261	15.3724	2.89396	14.7372	0.512401	12.3873	0	14.6053	2.14252	7.57052	0.439875	5.33172	0.667069	17.8365	3.36659	11.3156
15	1	21759020	36997362	1	0	1	1	1	1	1	0	1	1	1	1	1	1	1	1	0	0	1	1	1	0	hsa_piR_020813	1	31213600	31213629	-	348.286	9.24074	417.704	6.68713	286.952	7.95838	322.878	5.63641	317.114	9.5687	542.02	7.14174	360.861	9.23737	426.538	2.00121	526.178	6.73319	407.362
685	22	37003456	38667183	0	0	0	1	0	1	1	1	1	0	1	1	0	1	1	0	1	1	1	1	1	0	hsa_piR_020814	22	38039828	38039859	-	312.746	7.5081	346.324	49.5962	251.083	51.3678	297.423	31.2564	219.255	38.2748	217.457	53.5631	316.7	29.0317	299.909	19.345	238.245	24.2395	132.958
95	2	148377860	157594819	1	1	0	0	0	0	1	0	1	0	1	0	1	1	0	1	0	0	1	0	0	1	hsa_piR_020828	2	149355860	149355890	-	1237.95	319.383	797.074	135.414	864.271	285.055	1141.46	49.7029	878.257	108.445	1157.07	264.959	975.335	79.6173	478.522	184.111	485.409	150.15	427.164
239	5	179812188	180904674	1	1	0	0	0	0	0	0	0	0	0	1	0	0	1	0	0	1	0	1	0	0	hsa_piR_020829	5	180548063	180548094	-	55493.5	157656	107063	260037	83299.7	105747	91544.5	113607	102740	169621	87086.7	117426	91747.1	197980	91195.1	82811.2	123249	107845	72015.3
292	7	89727016	101955975	1	0	0	0	0	1	0	0	1	1	1	1	0	0	0	0	0	0	0	1	0	0	hsa_piR_021032	7	99529592	99529622	-	1296	116.087	945.121	230.149	843.774	196.789	904.325	207.522	909.226	109.243	1200.88	284.956	773.454	105.13	1061.01	97.392	1119.88	237.008	1558.72
576	17	8009102	10010287	0	1	0	0	0	1	1	1	0	0	1	0	1	1	1	0	1	0	1	1	0	1	hsa_piR_021214	17	8071041	8071071	-	11.8465	69.3055	25.1151	60.1842	22.2046	40.5154	17.4166	80.4469	22.2971	47.8435	12.9825	103.555	22.7115	75.6584	22.6598	43.3595	16.5625	88.8781	22.6312
485	13	88560967	98431760	1	1	0	1	0	0	0	1	1	1	1	0	0	0	0	0	1	1	0	1	1	1	hsa_piR_021462	13	90801011	90801040	+	582.845	38.118	384.657	57.3979	411.639	51.3678	478.288	44.0665	515.31	44.6539	602.064	59.9906	367.17	26.3925	429.204	39.357	403.87	90.8981	693.08
[truncated: 13 more columns]
